# Supplementary material for: Dynamic rewiring of biological activity across genotype and lineage revealed by context-dependent functional interactions
Source: Genome Biol. 2022 Jun 29;23:140. doi: 10.1186/s13059-022-02712-z (PMC9241233; doi:10.1186/s13059-022-02712-z)
Supplement: Supplementary file 2 — Additional file 2. Tab-delimited table of regression coefficients, with 2918 genomic and lineage features used to predict background-specific essentiality of 2987 genes. [file 13059_2022_2712_MOESM2_ESM.txt]

	AAAS	AAMP	AARS2	AASDHPPT	AATF	ABCB10	ABCC6	ABCD1	ABCE1	ABCF1	ABHD11	ABHD17A	ABI1	ABT1	ACACA	ACAD9	ACHE	ACIN1	ACLY	ACO2	ACOT12	ACOX1	ACSL3	ACSL4	ACTB	ACTG1	ACTR10	ACTR1A	ACTR1B	ACTR2	ACTR3	ACTR5	ACTR6	ACTR8	ADAMTS7	ADAR	ADAT2	ADAT3	ADCY3	ADGRA3	ADNP	ADRM1	ADSL	ADSS2	AFG3L2	AGAP5	AGAP6	AGBL4	AGO2
plasma_cell	0.836	-0.901	-0.057	-0.760	0.000	0.000	0.184	0.000	-0.525	-0.254	0.000	0.000	0.000	-0.576	-0.227	0.000	0.000	0.012	0.469	0.062	0.000	0.000	-0.106	0.845	-0.647	0.000	-0.919	-1.261	0.000	-0.539	-0.298	-0.601	-0.318	-0.263	0.000	-0.458	-0.489	-0.689	0.038	0.000	0.000	-0.194	0.952	1.443	-0.236	-0.045	-0.353	0.000	0.000
gastric	0.000	-0.559	0.056	0.000	0.086	0.070	0.145	0.000	0.000	-0.913	-0.065	0.000	0.000	-0.021	0.225	0.000	0.000	0.000	0.544	0.000	0.000	-0.005	-0.074	0.000	0.615	0.000	0.000	0.411	-0.095	-0.213	0.000	0.456	0.196	-0.186	0.201	-0.712	0.030	0.390	0.000	0.353	0.546	-0.360	0.650	0.905	0.000	0.000	0.000	0.029	-0.012
central_nervous_system	0.141	0.170	-0.364	0.892	0.191	0.000	-0.168	-0.085	0.414	0.215	-0.197	0.412	-0.055	-0.550	0.623	-0.045	0.051	-0.366	0.000	-0.130	0.350	-0.016	0.000	-0.398	0.361	0.708	0.572	0.609	-0.299	0.106	0.109	0.001	0.488	0.000	0.000	0.004	0.202	0.000	0.000	0.150	-0.049	-0.090	-0.460	-0.252	0.000	0.384	0.105	-0.093	0.193
bone	-0.453	-0.664	-0.726	-0.537	-0.061	0.000	0.000	0.050	-0.441	-0.016	0.429	0.000	0.000	0.000	-0.581	0.000	0.000	0.000	-0.710	0.000	-0.064	0.000	0.000	-0.247	-0.312	0.000	0.000	-0.449	-0.087	0.092	-0.191	0.000	-0.163	-0.373	0.000	0.500	-1.338	-0.854	0.079	0.000	-0.164	-0.080	-0.733	-0.679	-0.554	-0.055	-0.874	0.216	-0.040
uterus	-0.277	-0.255	0.253	-0.541	-0.183	-0.060	0.000	-0.083	-0.025	-0.755	-0.463	-0.058	-0.037	-0.381	0.000	0.000	0.063	0.158	-0.211	-0.056	0.000	0.000	-0.017	-0.076	-0.056	-0.153	0.000	0.160	0.700	0.000	-0.508	0.000	0.000	0.000	-0.063	0.444	0.125	-0.191	-0.075	0.000	-0.266	-0.408	0.000	-0.277	-0.324	-0.047	-0.282	-0.041	-0.162
breast	0.280	-0.358	0.009	0.000	-0.028	0.000	0.000	-0.068	0.142	-0.095	0.000	0.000	0.000	0.162	0.000	0.000	0.000	0.000	0.030	0.050	-0.049	0.000	-0.167	-0.140	0.319	-0.116	-0.721	-0.364	-0.034	-0.557	-0.148	-0.383	-0.165	0.064	0.000	0.000	-0.676	-0.404	0.000	0.000	-0.079	0.430	1.004	0.207	0.134	0.068	0.202	0.000	0.000
upper_aerodigestive	0.000	0.125	0.027	0.415	-0.177	0.000	0.000	0.000	0.403	0.297	0.037	0.000	0.019	0.303	-0.385	0.000	0.104	-0.840	0.088	0.000	0.000	0.000	0.556	0.000	1.034	0.455	0.455	0.000	0.000	0.481	0.566	0.000	0.000	0.206	0.000	0.950	0.485	0.404	0.408	0.000	0.000	0.071	-0.692	-0.328	0.111	0.201	0.826	-0.060	-0.007
soft_tissue	-0.422	0.417	-0.047	-0.063	0.046	0.000	-0.160	-0.006	-0.643	-0.160	0.338	0.000	0.088	-0.096	-0.232	0.000	0.477	0.093	0.000	0.386	0.000	0.000	0.612	-0.458	0.000	0.000	-0.013	0.660	-0.367	0.000	0.000	0.613	-0.167	-0.053	0.263	0.273	0.049	-0.467	-0.198	0.573	-0.742	0.303	-0.157	-0.666	-0.190	0.665	0.013	0.657	0.693
peripheral_nervous_system	0.000	0.000	0.070	0.000	-0.214	0.000	0.295	0.000	-1.054	-1.315	1.027	0.000	0.000	0.000	-0.220	0.000	0.000	-0.313	-0.885	0.000	-0.028	0.000	-0.553	0.000	-1.024	0.000	0.164	0.000	0.000	-1.268	-0.116	-0.709	0.000	-0.953	0.000	-0.446	-0.066	0.000	0.461	0.000	0.192	0.052	-0.157	-0.080	-0.778	0.000	-0.528	0.725	0.000
lung	0.000	-0.445	-0.075	-0.148	0.135	-0.365	0.000	0.000	0.000	0.000	0.000	0.428	-0.120	-0.302	0.000	-0.228	-0.359	0.000	-0.298	-0.298	0.000	0.167	0.181	0.072	0.000	0.000	0.000	0.035	0.367	-0.091	0.136	0.000	-0.166	0.000	0.000	-0.357	-0.517	0.013	0.673	0.000	-0.361	0.000	0.011	-0.066	0.619	0.000	0.000	0.067	-0.398
lymphocyte	0.000	0.186	-0.367	-0.408	0.000	0.039	0.061	0.000	0.177	-0.354	0.000	0.000	0.000	-0.121	0.000	0.000	0.000	0.166	0.000	0.676	0.000	0.000	-0.463	1.032	0.000	0.000	-0.664	-0.143	0.000	0.122	0.000	-0.166	-0.010	-0.223	0.000	0.145	-0.257	0.111	0.000	-0.026	-0.261	0.228	0.485	1.177	0.000	0.000	0.116	0.000	0.000
esophagus	-0.279	0.533	0.621	0.518	0.000	0.000	0.215	0.000	0.183	0.552	0.000	0.000	-0.027	0.132	0.000	0.000	0.000	0.099	0.000	0.329	0.000	0.000	-0.025	-0.205	1.073	0.000	0.408	0.000	0.000	0.127	-0.240	0.288	0.000	0.217	0.000	0.901	0.521	0.667	-0.016	0.000	-0.199	-0.131	0.238	0.000	0.573	0.000	0.000	0.000	0.649
cervix	0.000	-0.119	-0.084	0.000	0.463	0.000	0.000	0.000	0.229	0.000	-0.174	0.000	0.000	0.000	0.000	0.057	0.000	0.000	-0.185	0.000	0.000	0.000	0.250	0.000	0.000	0.000	0.086	-0.152	0.000	0.000	0.000	-0.139	0.183	0.234	0.000	0.000	-0.347	-0.240	0.000	0.000	-0.169	0.000	0.210	-0.152	0.519	0.000	0.000	0.000	0.000
colorectal	0.020	0.000	-0.039	0.000	0.000	-0.072	0.108	-0.032	-0.608	-0.061	0.000	-0.030	0.000	0.184	0.783	0.109	0.000	0.000	0.254	-0.002	0.277	-0.052	-0.368	-0.212	0.000	0.000	-1.315	-1.244	-0.304	-1.016	-0.526	-0.691	-0.917	-0.137	0.561	-0.288	-0.616	0.044	0.080	-0.107	-0.252	-0.662	0.359	0.696	-0.332	0.000	-0.221	-0.138	-0.147
blood	-0.133	0.010	0.000	-1.002	-0.423	-0.036	-0.153	0.142	-0.654	-0.623	0.902	0.000	-0.038	0.000	0.000	0.465	-0.048	0.129	0.170	-0.059	-0.154	0.000	-0.796	1.089	0.238	-0.012	0.148	-0.967	0.000	-0.268	-0.389	0.275	0.000	-0.333	0.173	0.000	-0.028	-0.161	0.295	0.379	0.115	-0.801	1.221	1.169	-0.228	0.123	0.000	-0.069	0.240
urinary_tract	-0.126	0.000	0.584	0.156	-0.080	0.003	0.000	0.000	0.000	0.000	0.000	0.000	0.000	-0.200	-0.304	0.000	0.000	-0.195	0.000	0.000	0.421	0.000	0.000	0.013	0.053	0.000	0.486	0.287	0.000	0.373	-0.054	0.000	0.083	0.110	0.194	-0.407	1.185	0.000	0.000	0.099	0.000	0.215	-0.093	0.000	0.129	-0.006	0.000	0.000	0.000
ALL	0.000	-0.266	0.146	-0.109	-0.016	0.000	0.000	0.000	0.000	0.000	0.000	0.000	0.000	-0.168	0.000	0.000	0.000	0.000	0.566	0.000	0.000	0.000	0.000	0.000	0.036	0.000	0.647	-0.377	0.000	0.000	0.000	0.000	0.474	0.051	0.000	-0.013	0.000	-0.023	0.215	0.000	0.000	-0.174	0.312	0.696	0.000	0.000	-0.134	0.000	0.000
esophagus_squamous	-0.107	0.380	0.000	0.000	0.000	0.000	0.246	0.000	0.000	0.000	0.384	0.000	0.000	-0.339	0.058	0.000	0.000	0.000	-0.228	0.000	0.000	0.000	0.000	-0.101	0.242	0.000	0.059	0.364	0.058	0.397	-0.018	0.000	-0.005	0.000	0.000	0.310	0.025	0.104	0.000	0.000	-0.104	-0.546	0.000	-0.807	0.210	0.000	-0.048	0.000	0.000
malignant_rhabdoid_tumor	0.000	0.382	0.868	0.000	-0.447	0.000	0.000	0.000	-0.406	0.025	-0.141	0.000	0.000	0.000	-0.038	0.000	0.360	-0.375	-0.471	0.766	0.000	0.000	0.000	0.000	0.000	0.000	-0.692	0.091	0.000	-0.141	-0.147	1.027	-0.344	-0.191	0.223	-0.102	0.631	-0.165	0.000	0.000	0.067	0.189	0.000	-0.304	-0.877	0.000	-0.158	0.000	0.000
mesothelioma	0.000	0.000	-0.342	0.000	0.651	0.000	0.000	0.000	-0.126	0.000	-0.225	0.000	0.000	-0.165	0.298	0.000	0.000	0.101	-0.404	0.000	0.773	0.000	0.062	0.000	0.000	0.000	-0.257	0.536	0.000	0.520	0.574	0.471	0.000	0.387	0.000	0.000	-0.170	0.705	0.718	0.000	0.000	-0.096	-0.441	-0.024	0.000	0.195	0.000	0.000	0.000
breast_ductal_carcinoma	0.786	-0.634	0.000	0.000	0.000	0.099	0.000	0.000	0.000	0.000	0.000	0.000	0.000	0.000	0.094	0.000	0.000	0.058	0.002	0.161	0.000	0.097	0.000	0.000	0.000	0.000	0.000	0.000	-0.156	0.000	0.000	-0.196	-0.114	0.167	0.000	0.000	-0.370	-0.019	0.000	0.000	0.000	0.388	0.042	0.053	0.000	0.383	0.368	0.000	0.000
melanoma	-0.551	-0.485	-0.383	-0.423	-0.615	0.098	0.000	0.000	-0.321	-0.100	-0.201	0.138	-0.029	0.276	0.000	-0.022	-0.023	-0.372	0.824	0.000	0.000	0.000	0.000	-0.419	-0.680	-0.058	-0.822	0.227	-0.395	0.507	0.000	-0.079	0.196	0.153	-0.049	-0.299	0.045	-0.319	0.000	-0.103	0.167	-0.591	0.092	-0.910	-0.534	-0.128	-0.714	-0.179	0.022
glioma	0.794	-0.083	-0.812	-0.204	0.419	-0.039	-0.047	-0.001	0.084	0.447	-0.413	0.538	-0.003	-0.167	-0.101	0.000	-0.044	0.201	-0.136	0.000	0.041	0.000	-0.055	-0.202	0.000	0.080	0.000	0.093	-0.172	0.437	0.000	0.000	-0.380	-0.300	-0.006	0.524	0.000	0.224	0.000	0.277	0.000	-0.000	-0.894	-1.081	-0.003	0.625	0.073	0.000	0.333
osteosarcoma	0.000	0.000	0.000	-0.393	0.013	0.000	0.000	0.187	0.000	0.000	-0.031	0.000	0.000	0.000	0.000	0.000	0.000	-0.324	-0.196	0.000	0.000	0.000	0.000	0.000	0.000	0.000	-0.208	0.000	0.000	0.000	-0.159	0.000	-0.085	0.000	0.000	-0.288	0.000	-0.066	0.000	0.000	0.000	0.000	-0.705	-0.171	0.000	0.000	-0.110	0.000	0.000
CML	0.000	-0.039	0.000	0.000	-0.181	0.000	0.000	0.000	-0.467	-0.070	-0.332	0.000	0.000	0.158	0.000	0.000	0.000	0.000	-0.198	0.000	0.000	0.000	-0.134	0.000	-0.312	0.000	-0.388	-0.180	0.000	-0.220	0.000	-0.129	-0.542	-0.026	0.000	0.000	-0.388	-0.016	0.000	0.000	0.116	-0.100	0.339	0.000	0.000	0.052	0.361	0.000	0.314
hepatocellular_carcinoma	0.000	-0.592	0.222	0.000	0.089	0.000	0.000	0.000	0.000	-0.049	0.000	0.000	0.113	0.000	0.000	0.168	0.250	0.258	-0.034	0.000	0.000	0.000	-0.130	0.000	0.679	0.000	-0.019	0.000	0.000	0.291	0.369	0.000	0.422	0.000	0.000	-0.139	0.000	-0.154	0.000	0.000	0.000	-0.514	-0.947	-0.641	0.361	0.000	-0.362	0.000	0.000
AML	0.000	0.577	-0.349	-0.052	0.127	0.000	0.000	0.452	-0.009	-0.209	1.169	0.000	0.000	0.000	0.000	0.839	0.000	0.000	0.169	0.000	0.000	0.000	-0.162	0.458	0.290	0.000	0.235	-0.119	0.000	-0.025	0.000	0.288	0.000	-0.275	0.518	0.332	0.002	0.000	0.000	0.785	0.102	-0.521	0.000	0.177	-0.233	0.014	-0.237	0.000	0.000
ovary_adenocarcinoma	0.580	0.000	-0.402	0.288	-0.146	-0.037	0.000	0.285	0.703	0.297	-0.044	0.000	0.000	0.021	-0.192	0.310	-0.034	0.295	0.027	0.189	-0.065	0.000	0.820	0.408	0.188	0.000	-0.118	-0.021	0.000	0.563	0.160	0.000	0.269	0.501	0.000	0.492	0.466	0.563	-0.000	-0.037	0.000	-0.038	0.060	0.000	-0.019	0.000	0.521	0.058	0.000
non_hodgkin_lymphoma	-0.190	0.223	0.140	0.000	0.287	0.093	0.198	0.000	0.000	0.000	-0.110	0.000	0.000	0.000	0.000	0.000	0.000	-0.080	0.662	0.072	0.000	0.000	0.000	0.383	-0.130	0.000	-0.190	0.220	0.004	0.157	0.034	0.000	0.000	-0.286	0.000	0.098	0.000	0.000	0.000	0.000	-0.025	0.302	0.000	0.478	-0.048	0.000	0.538	0.000	0.060
liposarcoma	0.844	-1.017	0.000	0.676	0.000	0.000	0.000	0.000	1.095	-0.007	-0.262	0.000	0.000	-0.213	-0.007	0.000	0.000	-0.152	0.003	0.000	0.000	0.000	0.000	0.000	0.366	0.000	0.000	-0.030	0.000	0.017	0.201	0.341	0.029	0.453	0.000	0.962	0.299	-0.046	0.000	0.000	0.000	0.931	-0.424	0.154	0.106	0.621	1.189	1.416	-0.041
cholangiocarcinoma	-0.072	0.000	0.000	0.207	-0.570	0.000	0.000	0.000	0.540	0.000	-0.195	0.145	0.890	-0.053	0.149	0.000	0.000	0.000	0.204	0.090	0.076	0.856	-0.059	-0.080	0.000	0.000	0.109	0.000	0.674	0.509	0.035	0.263	0.207	0.393	0.000	0.089	0.176	0.531	0.000	0.062	0.014	-0.403	0.463	0.661	0.249	-0.011	0.472	0.497	-0.006
breast_carcinoma	-0.194	0.060	0.000	0.000	0.000	0.000	0.000	0.000	0.062	-0.237	-0.031	0.000	0.000	0.416	0.000	0.020	0.100	-0.211	0.000	0.000	0.000	0.000	0.000	0.000	0.105	0.000	-0.524	-0.020	0.000	-0.073	-0.372	0.000	0.000	-0.055	0.000	0.000	0.000	-0.063	0.000	0.000	0.000	0.000	0.556	0.000	0.039	0.000	0.000	0.000	0.146
NSCLC	0.093	0.000	0.098	0.000	-0.187	-0.160	0.000	0.034	0.083	0.014	0.258	0.211	0.000	0.000	0.000	0.000	-0.173	0.000	0.000	-0.119	-0.195	0.408	0.212	0.210	0.000	0.017	0.432	-0.294	0.188	0.153	-0.047	-0.179	0.371	-0.132	0.000	-0.138	0.125	-0.106	0.000	0.063	0.000	0.243	0.131	-0.165	0.472	-0.076	0.000	0.000	-0.174
endometrial_adenocarcinoma	0.000	0.000	-0.107	0.000	0.000	0.000	0.000	0.000	0.000	0.000	-0.042	0.000	0.000	0.000	0.000	0.000	0.166	0.000	0.000	0.000	0.000	0.000	-0.131	0.000	-0.085	0.000	-0.137	-0.077	0.000	0.000	0.000	0.000	0.000	0.000	0.000	0.000	-0.077	-0.046	0.000	0.000	0.000	0.000	-0.051	0.000	-0.056	0.000	0.000	0.000	-0.002
Ewing_sarcoma	-0.350	-0.074	0.000	-0.363	-0.211	0.000	0.000	0.000	-1.137	-0.084	0.101	0.000	0.000	-0.097	-0.113	0.000	0.000	0.000	0.000	0.000	0.000	0.000	-0.005	0.000	-0.925	0.000	-0.313	-0.277	0.000	-0.229	-0.144	-0.592	-0.488	-0.712	0.000	-0.508	-0.355	-0.263	0.286	0.000	-0.022	-0.357	0.000	0.000	-0.059	0.000	-0.270	0.393	0.000
rhabdomyosarcoma	-0.186	0.431	-0.038	0.195	0.000	0.000	0.000	0.000	-0.814	-0.507	0.860	0.000	0.000	0.275	0.062	0.000	0.000	0.677	1.270	0.000	0.000	0.000	0.828	0.000	-0.121	0.000	0.287	-0.076	0.000	0.000	0.106	-0.309	0.002	0.000	0.000	-0.249	0.841	0.000	0.000	0.000	0.000	-0.694	0.590	-0.022	-0.080	0.000	-0.588	0.000	1.121
medulloblastoma	-0.161	0.591	0.088	0.828	0.000	0.134	0.000	0.000	0.263	-0.114	0.000	0.000	0.000	0.000	0.353	0.000	0.000	-0.487	-0.178	0.000	0.023	0.000	0.000	0.000	0.618	0.321	0.630	0.000	0.000	-0.277	-0.181	-0.398	0.674	0.015	0.106	-0.162	0.000	-0.232	0.000	0.000	0.000	0.000	0.000	0.166	0.270	0.000	0.000	0.000	0.000
renal_cell_carcinoma	-0.520	-0.278	-0.147	-0.455	-0.437	0.067	0.000	0.220	0.271	0.218	-0.310	0.000	0.000	-0.133	0.338	0.000	0.000	-0.830	-0.681	0.000	0.000	0.000	-0.170	-0.218	0.000	0.000	0.086	0.200	-0.036	0.000	0.000	0.046	-0.153	0.000	0.000	-0.525	-0.228	-0.151	0.000	0.000	0.000	-0.169	0.095	0.342	-0.159	0.000	0.501	0.000	0.000
SCLC	-0.080	-0.109	0.000	-0.252	0.000	0.000	0.000	0.000	0.000	-0.356	-0.175	0.000	0.000	0.000	-0.289	0.000	0.000	-0.281	-0.078	0.000	0.000	0.000	-0.063	0.000	-0.168	0.000	0.000	0.000	0.142	-1.397	0.000	-0.128	-0.516	-0.196	0.000	0.000	-0.357	0.000	0.000	0.000	0.000	0.000	0.232	0.000	0.000	0.000	0.000	0.458	0.000
ERpos_HER2neg	0.230	-0.331	0.156	0.000	0.242	0.000	0.000	0.000	0.000	0.126	0.028	0.000	0.119	0.206	0.000	0.000	0.000	-0.165	0.330	0.000	0.000	0.000	-0.096	0.000	0.000	0.000	-0.322	0.000	0.000	0.000	0.000	0.000	-0.231	0.000	0.000	-0.197	-0.494	-0.146	0.000	0.000	0.000	0.000	0.147	0.000	0.205	0.000	0.000	0.000	0.000
clear_cell	0.000	0.445	-0.251	0.000	-0.236	0.000	0.000	0.087	-0.375	0.371	0.147	0.000	0.000	-0.075	0.000	0.000	0.000	0.000	-0.021	0.000	0.000	0.163	0.000	0.000	-0.034	0.000	0.000	0.000	0.000	0.172	-0.221	-0.173	0.000	0.000	0.000	0.380	0.021	0.059	0.000	0.000	0.000	0.300	0.329	0.000	-0.220	0.000	0.000	0.000	0.000
exocrine_adenocarcinoma	0.000	0.569	0.452	0.650	-0.037	0.000	0.000	1.066	0.635	0.000	0.000	0.000	0.507	-0.023	1.109	0.026	0.000	0.937	0.000	0.000	0.407	0.366	0.475	0.020	0.000	0.000	0.000	0.000	0.576	0.478	0.504	-0.210	0.090	-0.303	0.000	0.356	0.037	0.483	-0.008	-0.044	-0.170	0.000	0.100	0.005	0.580	0.000	0.500	0.000	0.079
NSCLC_large_cell	0.000	0.000	0.000	0.000	0.074	0.000	0.000	0.000	0.097	0.000	0.000	0.000	0.000	0.000	0.000	0.000	0.000	0.000	0.453	0.000	0.000	0.000	-0.040	0.000	0.000	0.000	0.000	0.000	0.000	0.000	-0.164	-0.022	0.000	0.025	0.094	-0.047	0.000	-0.056	-0.007	0.000	0.000	-0.698	0.000	-0.279	0.298	0.000	0.471	0.184	0.000
bladder_transitional_cell	0.000	-0.025	0.000	0.004	0.000	0.121	0.000	0.000	0.000	0.188	0.173	0.000	0.135	0.000	0.000	0.000	0.000	-0.830	0.361	0.000	0.554	0.000	-0.354	0.120	0.279	0.104	0.138	0.000	-0.133	0.000	0.000	0.000	0.011	0.000	0.000	0.000	0.075	0.257	0.000	0.238	0.195	0.000	0.000	0.000	0.369	0.000	0.000	0.000	0.000
extrahepatic	-0.115	0.000	-0.134	0.000	-0.230	0.000	0.000	0.000	0.000	-0.175	0.090	0.000	0.172	-0.201	0.000	0.000	0.000	-0.375	0.000	0.193	0.000	0.000	0.000	0.000	-0.483	0.000	0.114	0.192	0.103	0.294	0.000	0.000	0.467	0.503	0.000	-0.378	0.203	0.000	0.000	0.000	0.000	-0.076	0.000	0.042	0.000	0.000	0.000	0.000	0.000
high_grade_serous	0.264	-0.120	0.000	0.000	0.275	0.000	0.000	0.027	0.809	0.000	-0.527	0.000	0.000	0.000	-0.176	0.000	0.000	0.000	0.075	0.000	0.000	0.000	0.000	0.000	-0.309	0.101	0.000	0.000	-0.209	0.351	0.519	-0.135	0.362	0.578	0.000	0.250	0.319	1.113	0.000	0.000	0.238	-0.257	0.030	0.439	0.452	0.000	0.048	0.257	0.000
glioblastoma	0.000	-0.473	-0.007	-0.020	0.326	0.000	0.000	0.000	-0.139	0.000	0.000	0.750	0.000	-0.257	-0.267	0.000	0.000	0.607	-0.340	0.000	0.000	0.000	0.000	-0.053	0.000	0.000	0.231	0.126	0.000	0.000	0.741	0.045	0.000	0.000	0.000	0.000	0.150	0.000	-0.075	0.000	0.000	0.000	-0.445	-0.570	0.000	0.343	0.780	0.000	0.642
oral	0.306	-0.190	-0.033	0.000	-0.204	0.143	0.000	0.171	0.000	-0.059	0.236	0.000	0.000	0.000	0.000	0.000	0.000	-0.164	-0.160	0.000	0.000	0.000	0.117	0.090	0.085	0.000	-0.049	0.000	-0.077	0.000	0.352	0.000	0.000	0.243	0.000	0.208	0.244	0.000	0.067	0.000	0.000	0.000	-0.006	-0.471	0.000	0.087	-0.155	0.000	0.000
astrocytoma	0.085	0.046	-0.009	0.000	0.000	0.000	0.000	0.000	0.000	0.000	-0.221	0.000	0.000	0.000	0.000	0.000	0.000	-0.071	0.000	0.000	0.099	0.000	-0.081	0.000	0.000	0.000	-0.587	0.000	0.000	0.307	-0.135	0.000	-0.264	0.000	0.000	0.042	-0.323	0.000	0.000	0.199	0.000	0.000	-0.121	-0.039	-0.406	0.000	0.000	0.000	0.000
NSCLC_adenocarcinoma	0.382	0.000	0.718	0.000	-0.319	0.000	0.000	0.596	0.231	0.100	0.000	0.777	-0.130	0.302	-0.245	0.000	0.000	0.126	-0.398	0.000	0.000	0.915	0.634	0.023	0.114	-0.098	0.000	0.632	0.195	0.000	-0.265	0.000	0.127	-0.139	0.000	0.000	0.083	0.000	0.000	0.000	0.637	0.102	0.143	0.000	0.341	0.000	0.000	-0.119	0.000
b_cell	-0.306	0.000	0.803	-0.376	-0.678	0.000	0.000	0.000	-0.258	-0.020	1.076	0.000	0.000	0.000	0.000	0.000	0.000	-0.046	0.000	0.000	0.000	0.000	-0.081	0.000	0.004	0.000	0.184	-0.112	-0.036	0.444	-0.282	0.033	0.022	-0.003	0.000	-0.423	-0.010	0.310	0.141	-0.001	-0.095	0.000	0.517	0.580	0.000	0.000	0.000	0.000	0.000
intrahepatic	0.000	0.000	0.387	0.000	-0.053	0.000	0.000	0.000	0.366	0.184	-0.575	0.236	0.391	0.000	0.014	0.000	0.000	0.600	0.298	0.000	0.241	1.001	-0.032	0.000	0.447	0.000	0.000	-0.223	0.256	0.000	0.313	0.080	0.000	0.000	0.000	0.764	0.000	0.521	0.000	0.144	0.311	-0.038	0.567	0.335	0.502	0.000	0.685	0.721	0.000
NSCLC_squamous	0.000	0.000	0.000	0.000	0.000	0.000	0.000	0.000	0.000	0.000	0.543	0.000	0.063	-0.229	0.081	0.000	0.000	0.000	0.271	0.000	0.000	0.000	-0.131	0.000	0.000	0.654	0.529	-0.276	0.000	0.109	0.776	-0.060	0.166	0.000	0.000	0.000	0.168	0.246	0.000	0.159	-0.011	0.690	0.037	0.044	0.000	0.000	-0.120	0.000	0.000
ERneg_HER2neg	0.000	0.000	0.009	0.000	0.000	0.100	0.000	0.000	0.326	0.178	0.000	0.000	0.000	0.109	0.000	0.000	0.055	0.000	0.000	0.155	0.000	0.000	0.052	0.000	-0.562	0.000	0.314	0.000	0.000	-0.395	-0.009	0.000	0.033	0.000	0.000	0.363	0.339	-0.029	0.000	0.000	-0.301	0.397	0.246	0.000	0.000	0.000	0.528	0.000	0.000
Adherent	0.000	-0.128	-0.542	0.131	-0.289	0.000	0.000	0.105	-0.075	0.123	-0.052	-0.268	0.542	0.318	-0.044	-0.086	0.000	-0.418	-0.262	-0.512	0.242	-0.024	-0.030	-0.204	0.496	0.000	0.499	0.563	0.043	0.349	0.333	0.080	-0.065	0.000	0.000	0.182	0.000	0.000	0.000	-0.121	-0.051	0.357	-0.684	-0.256	-0.041	-0.207	0.168	-0.173	0.000
Mixed adherent and suspension	0.000	0.140	-0.213	0.222	0.000	0.000	0.000	0.057	-0.134	-0.415	0.000	0.000	0.000	-0.390	0.004	0.178	0.245	-0.046	0.000	0.000	0.000	0.000	-0.083	-0.139	-0.318	0.000	-0.368	0.000	-0.111	-0.048	-0.376	-0.001	-0.052	0.000	0.000	0.219	0.000	0.000	0.561	0.000	0.000	-0.741	0.000	-0.067	-0.114	-0.046	0.000	0.000	0.000
not found	0.000	0.098	0.250	0.713	-0.851	-0.206	0.000	0.000	-0.482	-0.039	0.593	0.050	-0.204	0.087	0.587	-0.181	0.393	0.494	-0.032	0.135	0.077	0.000	-0.076	0.000	0.229	0.005	-0.080	0.874	-0.249	0.081	-0.853	0.383	0.119	0.093	0.000	0.095	0.386	0.096	0.000	0.000	-0.062	-0.122	-0.114	0.353	-0.769	-0.158	0.000	0.000	-0.579
Suspension	0.015	0.010	0.000	0.000	0.183	-0.124	0.407	0.067	-0.128	-0.544	0.559	0.000	-0.051	0.000	-0.230	0.413	-0.092	0.314	0.013	0.000	-0.002	-0.145	-0.789	1.210	0.000	-0.111	0.000	-0.619	0.000	-0.640	0.085	0.000	0.545	0.115	0.000	-0.020	0.000	0.000	0.000	0.800	-0.061	0.450	1.173	1.402	0.128	0.001	-0.279	-0.314	-0.370
Male	0.174	0.306	0.433	0.191	0.245	0.000	0.285	-0.386	0.134	-0.078	-0.181	0.162	-0.572	0.437	0.074	0.133	-0.283	0.257	0.401	-0.162	0.001	-0.057	0.069	0.234	-0.023	-0.034	-0.006	0.364	-0.415	0.064	-0.095	0.023	0.368	-0.237	0.000	0.052	0.665	0.063	0.436	0.230	-0.960	0.341	-0.046	0.052	0.185	-0.255	-0.106	0.000	-0.542
Female	-0.050	0.237	0.509	0.248	0.592	0.000	-0.274	-0.068	0.013	0.182	0.249	-0.191	-0.349	0.267	-0.189	-0.083	0.133	-0.032	-0.178	0.000	-0.449	0.558	0.185	0.000	0.000	0.351	0.155	0.650	0.006	0.318	0.405	-0.161	-0.030	0.193	0.000	0.229	0.188	0.318	0.000	-0.241	0.045	-0.092	-0.217	0.000	0.001	0.279	0.000	-0.504	0.014
MSI	-0.043	0.059	0.050	0.000	0.000	-0.218	-0.258	0.000	0.000	0.165	0.000	-0.141	-0.225	0.000	-0.241	-0.004	-0.349	0.064	0.000	-0.333	-0.065	-0.231	0.000	-0.022	-0.094	-0.245	0.088	0.000	0.000	0.138	-0.182	-0.109	0.099	0.013	-0.105	-0.256	0.000	0.000	0.000	-0.198	-0.222	0.000	0.000	0.000	0.331	-0.263	-0.287	-0.223	0.000
MSS	-0.516	0.333	-0.371	-0.070	-0.166	0.000	-0.630	0.100	0.188	0.278	0.064	0.000	-0.223	-0.467	0.249	0.030	-0.076	0.194	0.000	0.000	-0.061	0.108	0.000	0.085	-0.122	0.000	-0.154	0.392	0.151	0.000	-0.420	-0.007	-0.295	0.005	0.052	-0.098	-0.029	0.039	-0.109	-0.151	0.554	0.075	0.000	-0.302	0.312	0.208	0.000	-0.256	0.193
AMER1_GOF	-0.020	0.125	0.003	0.000	0.497	0.000	0.000	-0.176	-0.333	0.000	0.363	0.000	-0.029	0.000	0.000	0.430	0.000	0.229	0.000	0.000	-0.193	-0.106	-0.285	-0.390	-0.362	-0.013	0.102	0.000	0.510	0.000	0.152	-0.003	0.065	0.022	-0.012	0.075	0.000	0.000	0.350	-0.091	0.000	0.000	0.013	-0.228	0.113	-0.096	0.000	0.000	-0.012
ANKRD30A_GOF	0.000	0.000	-0.055	-0.068	0.000	0.000	0.000	0.079	0.216	0.220	-0.045	0.008	0.000	0.000	0.000	0.000	0.000	0.341	0.000	0.000	0.000	0.000	0.000	0.000	-0.196	0.000	0.000	0.000	0.000	0.039	0.000	0.000	0.000	0.008	0.000	-0.005	-0.040	0.000	0.000	0.000	0.000	0.000	0.000	0.000	0.194	0.000	0.000	0.000	0.033
BRAF_GOF	-0.081	0.111	-0.662	-0.084	0.285	0.021	0.000	-0.100	-0.018	0.579	0.115	-0.142	0.000	0.524	0.503	0.000	-0.176	-0.146	0.568	-0.097	-0.104	-0.187	-0.005	0.000	-0.721	0.000	-0.582	-0.440	0.000	0.159	0.026	0.000	-0.091	0.350	-0.009	0.008	-0.142	0.000	-0.085	0.000	0.210	0.755	0.015	0.000	0.026	-0.377	-0.068	0.000	-0.029
CASP8_GOF	0.000	0.000	0.403	-0.120	0.000	0.000	0.000	0.000	-0.145	0.246	0.000	0.000	0.259	0.000	0.000	0.000	0.000	-0.224	0.000	0.000	0.000	0.000	0.000	0.000	0.023	0.000	-0.168	-0.230	0.164	0.000	0.025	0.000	0.000	-0.183	0.000	-0.170	0.135	0.054	0.000	0.000	0.000	-0.044	-0.645	-0.154	0.000	0.000	-0.137	0.290	0.035
CDH10_GOF	0.000	0.041	-0.073	0.000	0.057	0.000	0.000	0.000	-0.126	0.229	0.034	0.000	0.000	0.000	0.000	0.162	0.996	0.000	0.000	0.000	0.000	0.000	0.000	0.000	-0.184	0.000	-0.085	-0.027	0.000	0.220	0.000	0.000	0.000	-0.146	0.000	-0.019	0.000	0.000	0.000	0.000	0.000	0.000	-0.273	-0.111	-0.083	0.000	0.000	0.000	0.000
CDH9_GOF	0.000	0.172	-0.082	-0.128	0.000	0.000	0.000	0.000	0.000	0.580	0.000	0.046	0.000	0.000	0.088	0.000	0.000	0.000	0.000	0.000	0.000	0.000	0.000	0.000	0.000	0.305	0.000	0.000	0.000	0.294	0.000	0.397	-0.117	0.606	0.000	0.000	0.120	0.000	0.000	0.000	0.000	0.000	0.000	0.000	0.000	0.000	0.000	0.000	0.000
CDKN2A_GOF	0.000	0.000	-0.364	-0.142	0.000	-0.021	-0.020	0.000	0.170	0.000	0.000	-0.028	-0.069	-0.642	0.619	0.000	-0.070	0.065	0.085	-0.019	0.000	-0.093	0.049	0.000	0.000	0.000	0.076	-0.084	0.000	-0.406	-0.094	0.020	-0.266	0.000	-0.065	-0.504	0.000	0.157	0.387	0.000	0.456	0.000	0.281	-0.110	-0.263	0.000	-0.390	0.000	-0.160
CNTN1_GOF	0.000	-0.185	0.000	-0.289	0.000	0.000	0.000	0.000	0.000	0.000	-0.004	0.000	0.000	0.514	0.000	0.000	0.000	-0.091	0.000	0.000	0.000	0.000	-0.185	0.000	0.000	0.000	-0.071	-0.139	0.000	0.000	0.313	0.000	0.000	-0.013	0.351	0.096	-0.399	-0.182	0.000	0.000	0.000	0.175	0.000	0.000	0.000	0.000	-0.034	0.000	0.000
CSMD1_GOF	-0.012	0.200	0.664	0.000	0.000	0.000	0.000	0.000	0.049	0.000	0.000	0.000	0.000	0.000	0.000	0.000	0.000	-0.231	0.129	0.000	-0.037	0.000	0.093	0.000	0.000	0.000	0.000	0.000	0.000	0.127	0.091	0.000	0.000	0.000	0.000	0.000	0.477	0.000	0.000	0.000	0.000	0.000	0.186	0.000	0.085	0.000	0.000	0.000	0.000
CSMD3_GOF	0.000	0.133	0.000	0.000	-0.284	0.000	0.000	0.000	0.000	0.014	-0.307	0.000	0.000	0.000	0.000	0.000	0.000	0.355	0.000	0.178	0.000	0.000	-0.058	0.000	0.000	0.000	0.032	0.000	0.075	0.000	0.078	0.000	0.007	-0.083	0.000	0.000	0.000	0.000	0.000	0.000	-0.027	0.000	0.230	0.482	0.188	0.000	0.000	0.000	0.000
CTNNB1_GOF	0.000	0.346	0.289	-0.169	0.000	0.000	0.000	-0.081	0.000	-0.123	0.000	0.000	-0.100	-0.159	0.000	0.607	0.031	-0.039	0.103	0.000	-0.119	-0.087	-0.066	-0.228	-0.247	-0.034	-0.157	0.184	0.000	-0.616	-0.026	0.000	0.000	-0.462	-0.008	-0.075	-0.190	-0.132	-0.073	0.000	0.000	0.232	0.000	-0.496	0.000	-0.125	-0.310	-0.099	-0.031
CYP4F2_GOF	0.000	0.167	0.087	0.000	0.000	0.000	0.000	0.000	-0.078	0.221	0.270	0.000	0.000	0.000	0.319	0.000	0.000	0.000	0.612	0.000	0.000	0.000	0.000	0.000	0.000	0.341	-0.002	0.000	0.000	0.039	0.000	-0.100	0.000	-0.037	0.000	0.000	0.000	-0.031	0.068	0.000	0.164	0.308	0.000	-0.185	0.000	0.000	0.000	0.000	0.154
DNAH10_GOF	0.000	0.000	0.000	0.099	0.000	0.137	0.000	0.000	0.018	0.000	-0.192	0.000	0.000	-0.114	0.000	0.000	0.000	0.000	0.084	0.000	0.000	0.000	0.000	0.258	0.349	0.000	0.000	0.232	0.000	0.000	-0.003	0.618	0.013	0.060	0.000	0.000	0.233	0.000	0.000	0.000	0.000	0.254	0.000	0.038	0.000	0.000	0.000	0.000	0.000
DNAH5_GOF	0.505	0.174	0.541	0.000	0.270	0.000	0.000	0.000	0.427	0.000	0.000	0.000	0.000	-0.069	0.413	0.000	0.000	0.274	0.314	0.000	0.000	0.000	0.000	0.386	0.059	0.000	0.627	0.234	0.000	0.116	0.597	0.418	0.964	0.000	0.184	0.000	0.698	0.025	0.167	0.000	0.677	0.000	0.000	0.129	0.000	0.000	0.000	0.000	0.000
DNAH7_GOF	0.000	-0.092	0.000	0.184	0.000	0.000	0.000	0.000	0.056	0.056	0.000	0.000	0.000	0.000	0.067	0.000	0.000	0.162	0.509	0.141	0.000	0.000	-0.176	0.000	-0.469	0.000	-0.217	-0.112	0.000	0.000	0.000	0.714	0.017	0.021	0.000	-0.003	0.000	-0.105	0.000	0.000	0.000	0.083	0.000	0.000	0.000	0.000	-0.114	0.000	0.142
DUSP27_GOF	0.094	0.000	0.242	-0.092	0.163	0.000	0.000	0.000	-0.197	0.000	0.377	0.000	0.000	0.000	0.000	0.000	0.000	0.000	0.000	0.000	0.000	0.000	-0.016	-0.025	0.207	0.133	-0.021	-0.008	0.000	0.000	0.000	0.000	0.000	0.226	0.000	0.000	0.037	0.000	0.000	0.000	0.000	0.000	0.044	0.348	-0.444	0.000	-0.012	0.000	0.000
EGFR_GOF	0.003	0.000	0.225	0.208	-0.091	0.000	0.000	0.282	0.000	0.000	-0.129	0.000	0.000	0.000	-0.160	0.000	0.000	0.497	-0.185	0.000	0.000	0.222	0.000	0.451	0.424	0.000	0.000	0.000	0.158	-0.193	-0.127	-0.089	0.000	0.061	0.000	0.000	0.273	0.285	0.167	0.000	-0.077	0.427	0.000	0.000	0.000	0.594	0.000	0.000	0.000
ELMO1_GOF	0.000	0.000	-0.005	0.000	0.000	0.000	0.000	0.000	0.000	0.170	0.000	0.000	0.000	0.450	0.000	0.000	0.000	0.000	0.000	0.000	0.000	0.000	0.000	0.000	0.000	0.000	0.000	-0.013	0.000	0.000	0.000	0.038	0.000	0.000	0.000	0.221	0.000	0.111	0.000	0.000	0.000	0.000	-0.064	0.000	0.000	0.000	0.000	0.000	0.000
EPX_GOF	0.000	0.000	0.000	0.000	0.000	0.000	0.000	0.000	0.053	0.000	0.000	0.000	0.000	0.000	0.000	0.000	0.000	0.000	0.000	0.000	0.000	0.000	0.000	0.000	0.285	0.000	0.087	-0.025	0.000	0.000	0.000	0.192	0.000	0.000	0.000	0.000	0.000	0.000	0.000	0.000	0.000	0.000	0.000	0.000	0.000	0.000	0.000	0.000	0.000
ERBB2_GOF	0.000	0.000	0.417	0.144	0.000	0.228	0.000	0.000	0.000	0.000	0.000	0.000	0.000	0.000	0.000	0.000	0.000	0.000	0.000	0.000	0.000	0.000	0.094	0.000	0.208	0.000	0.242	-0.310	0.000	-0.002	0.000	0.342	0.002	0.000	0.000	0.000	0.000	0.000	0.000	0.000	0.000	0.209	0.000	0.000	0.000	0.000	0.000	0.000	0.000
ERBB3_GOF	0.000	0.000	0.000	0.000	0.033	0.000	0.000	0.371	0.061	0.000	0.000	0.000	0.000	-0.151	0.000	0.000	0.000	0.000	0.000	0.000	0.000	0.000	0.000	0.086	-0.125	0.000	0.043	0.000	0.000	0.000	-0.090	0.000	-0.001	0.000	0.000	-0.088	0.000	-0.118	0.000	0.000	0.000	0.000	0.000	-0.009	0.007	0.000	-0.003	0.000	0.000
EXT1_GOF	0.008	0.000	-0.017	0.045	-0.126	0.000	0.000	0.000	0.000	0.000	-0.005	0.000	0.000	0.000	0.000	0.000	0.000	0.000	-0.157	0.000	0.416	0.000	0.000	0.000	0.000	0.000	0.241	0.000	0.000	0.000	0.559	-0.068	0.000	0.000	0.000	0.000	0.000	-0.015	0.000	0.000	0.000	0.343	0.065	0.000	0.090	0.000	0.431	0.000	0.000
EZH2_GOF	0.000	0.426	-0.132	0.004	0.000	0.000	0.000	0.000	0.000	0.000	-0.226	0.000	0.000	0.000	0.000	0.000	0.000	0.000	0.000	0.229	0.000	0.000	0.000	0.000	0.000	0.000	-0.117	0.057	0.098	0.079	0.000	0.000	-0.023	-0.157	0.000	0.000	-0.304	-0.219	0.000	0.000	0.000	-0.114	-0.239	0.000	-0.064	0.000	0.000	0.000	0.000
FAM135B_GOF	0.000	-0.187	0.000	0.000	-0.145	0.000	0.000	0.000	-0.088	0.000	0.000	0.000	0.000	0.000	0.000	0.065	0.000	0.000	0.000	0.000	0.000	0.000	-0.029	0.000	0.000	0.000	-0.054	-0.062	0.015	-0.002	-0.144	-0.011	-0.313	0.000	0.000	0.000	0.000	0.000	0.000	0.000	0.000	0.000	0.000	-0.114	-0.237	0.000	0.000	0.000	0.000
FAT1_GOF	0.000	0.000	0.018	0.000	0.000	0.000	0.000	0.000	0.000	0.000	0.000	0.000	0.000	0.000	0.046	0.000	0.000	0.000	-0.126	0.000	0.000	0.000	0.363	0.000	-0.052	0.000	0.000	0.000	0.000	0.023	0.000	0.081	0.037	-0.204	0.000	0.000	0.148	0.000	0.000	0.000	0.000	0.000	-0.111	0.000	0.100	0.240	0.000	0.000	0.000
FAT4_GOF	0.000	0.062	0.000	0.000	0.000	0.000	0.000	0.000	0.000	0.000	0.000	0.000	0.000	-0.122	0.000	0.000	0.000	0.000	0.542	0.000	-0.005	0.000	0.000	0.000	0.000	0.000	0.247	0.000	0.000	0.088	0.000	0.000	0.320	0.320	0.000	0.000	0.000	0.000	0.112	0.000	0.000	0.000	0.000	0.000	0.000	0.000	0.000	0.000	0.000
FBXW7_GOF	0.000	0.000	-0.241	0.000	-0.407	0.000	0.000	0.000	-0.691	0.000	0.000	0.000	-0.039	-0.353	-0.328	0.000	0.210	-0.890	-0.214	0.000	-0.040	0.000	-0.236	-0.024	-0.566	0.000	-0.676	-0.516	-0.128	0.000	0.000	0.000	-0.519	-0.754	0.000	-0.169	-0.974	-0.001	0.000	0.000	-0.070	-0.001	-0.077	0.000	-0.641	-0.007	0.000	0.000	0.000
FGFR3_GOF	0.000	-0.148	0.000	-0.095	0.000	0.000	0.000	0.000	-0.013	0.000	0.000	0.000	0.000	0.000	0.000	0.000	0.000	-0.207	0.000	0.000	0.000	0.000	0.000	0.000	-0.216	0.260	0.294	0.094	0.000	-0.051	-0.079	0.000	-0.094	-0.002	0.213	-0.059	0.000	0.000	0.000	0.000	0.000	0.000	0.000	0.033	-0.155	0.000	-0.095	0.000	0.000
GABRG1_GOF	0.000	0.000	0.000	0.000	0.000	0.029	0.000	0.000	0.000	-0.121	0.000	0.000	0.000	-0.127	0.000	0.000	0.000	0.000	0.236	0.000	0.000	0.000	0.000	0.000	0.000	0.000	0.000	0.000	0.000	0.000	0.032	0.000	0.000	0.015	0.000	0.000	0.000	0.000	0.000	0.000	0.000	-0.026	0.175	0.102	0.014	0.000	0.000	0.000	0.000
GNAS_GOF	-0.058	-0.196	-0.222	-0.102	0.000	0.000	0.000	0.331	0.000	0.000	-0.169	0.000	0.000	0.000	-0.002	0.000	0.000	-0.220	-0.205	0.000	0.000	0.000	0.000	0.000	0.000	0.000	-0.086	0.000	0.000	-0.042	-0.154	0.000	-0.566	0.000	0.000	0.000	-0.127	-0.111	0.000	0.000	0.000	-0.152	0.000	0.000	0.000	0.000	0.000	0.000	0.000
GPR179_GOF	0.000	0.000	0.000	-0.107	-0.158	0.000	0.000	0.000	0.000	0.239	0.011	0.000	0.000	-0.018	-0.000	0.000	0.000	0.000	0.000	0.000	0.000	0.000	0.000	0.000	0.077	0.109	0.000	0.000	0.000	0.000	0.000	0.105	0.114	-0.058	0.202	0.000	0.000	0.000	0.000	0.000	0.000	-0.131	0.000	0.000	0.000	0.000	-0.156	0.000	0.000
GRM8_GOF	0.000	0.000	0.000	-0.001	0.000	0.000	0.000	0.000	0.144	0.000	0.000	0.000	0.251	-0.035	0.000	0.000	0.000	0.400	0.000	0.000	0.000	0.000	0.000	0.000	0.000	0.000	0.209	0.000	0.641	0.000	0.000	0.000	0.000	0.000	0.000	0.000	-0.137	0.000	0.000	0.000	0.033	0.000	0.143	0.000	0.000	0.000	0.000	0.000	0.000
HCN1_GOF	0.000	-0.149	0.000	0.105	-0.079	0.000	0.000	0.000	0.000	0.000	-0.286	0.000	0.000	0.000	0.000	0.000	0.000	0.000	0.000	0.000	0.000	0.000	-0.055	0.000	-0.127	0.000	0.000	0.000	0.000	0.000	-0.114	0.000	0.000	0.000	0.000	-0.080	0.000	0.000	0.000	0.000	0.000	0.000	0.243	-0.093	0.000	0.000	0.000	0.000	0.000
HMCN1_GOF	0.000	-0.070	0.000	-0.066	0.000	0.000	0.000	0.000	-0.227	0.000	-0.176	0.000	0.000	-0.253	-0.056	0.441	0.000	0.000	-0.276	0.000	0.000	0.110	0.063	0.000	-0.401	0.000	-0.289	0.000	0.641	-0.311	0.000	-0.153	-0.474	-0.470	0.000	0.000	-0.220	-0.159	0.000	0.000	0.000	0.138	-0.117	-0.131	-0.172	0.000	0.000	0.000	0.000
HRAS_GOF	-0.046	0.000	0.150	-0.083	0.072	0.000	0.000	0.009	0.000	-0.237	0.087	0.000	0.000	0.000	0.000	0.000	0.876	0.000	-0.051	0.000	0.000	0.000	0.147	0.000	-0.303	0.000	0.000	0.210	0.000	0.501	-0.301	-0.176	0.000	-0.120	0.000	-0.264	0.568	0.000	0.000	0.000	-0.053	0.000	0.000	-0.181	0.000	0.000	-0.125	0.000	0.061
IKZF1_GOF	-0.458	0.000	0.532	0.000	0.000	-0.055	0.070	-0.106	0.000	-0.212	0.489	0.000	0.000	0.000	-0.161	0.000	-0.012	-0.351	-0.211	-0.037	0.000	-0.028	-0.190	0.345	-0.572	-0.058	-0.011	0.002	-0.016	0.000	-0.215	0.000	-0.176	0.175	-0.042	0.000	0.000	-0.143	0.000	-0.098	0.223	0.081	0.000	0.000	0.126	-0.086	-0.123	-0.025	-0.172
KCNB2_GOF	0.000	-0.017	-0.185	-0.279	-0.217	0.000	0.000	0.000	0.000	0.000	0.000	0.000	0.000	0.214	0.000	0.000	0.000	0.000	0.147	0.000	0.000	0.000	-0.274	0.000	-0.082	0.000	-0.089	-0.142	0.000	-0.037	-0.049	-0.120	-0.281	0.062	0.000	0.044	-0.020	-0.237	0.072	0.099	0.000	-0.027	0.000	0.000	0.000	0.079	0.311	0.000	0.317
KMT2D_GOF	0.000	0.000	-0.127	0.000	0.378	0.000	0.000	0.000	0.000	0.000	0.000	0.000	0.000	0.044	0.000	0.000	0.000	0.033	0.000	0.000	0.000	0.000	0.131	0.487	0.000	0.000	-0.078	-0.043	0.000	-0.090	-0.099	0.000	0.000	-0.305	0.000	-0.291	0.000	0.000	0.000	0.061	0.000	0.000	0.000	0.000	-0.111	0.604	0.360	0.000	0.000
KRAS_GOF	0.000	0.000	-0.422	0.000	-0.570	-0.093	-0.117	0.760	0.475	0.734	-0.065	-0.122	0.268	0.640	-0.830	0.629	-0.070	-0.161	-0.060	0.000	0.380	0.532	0.280	0.197	-0.375	-0.215	-0.031	-0.243	0.020	0.000	0.607	0.000	-0.275	0.424	0.012	0.255	0.219	0.318	-0.303	0.384	-0.600	0.000	0.620	0.046	-0.266	0.299	-0.227	0.000	-0.273
LRP1B_GOF	0.000	0.000	0.430	-0.093	-0.125	0.000	0.000	0.000	0.000	0.000	0.039	0.000	0.000	0.000	0.000	0.000	0.000	-0.158	0.049	0.000	0.000	0.000	0.000	0.000	0.090	0.000	0.000	0.000	-0.050	0.000	0.000	0.258	0.000	-0.043	0.000	0.000	-0.014	-0.015	0.161	0.000	-0.115	0.058	0.057	0.000	0.288	0.000	-0.197	0.000	0.000
LRP2_GOF	0.000	-0.105	-0.061	0.000	-0.002	0.000	0.000	0.000	-0.315	0.000	-0.027	0.000	0.000	-0.040	0.000	0.000	0.000	-0.008	0.000	0.000	0.000	0.000	0.000	0.000	0.000	0.000	-0.464	0.000	0.000	0.000	0.000	0.000	-0.067	-0.081	0.000	0.000	-0.259	0.000	0.000	0.000	0.000	0.000	-0.372	0.000	-0.219	0.000	-0.029	0.000	0.000
LRRC4C_GOF	0.000	0.080	-0.113	-0.122	0.323	0.000	0.000	0.000	0.088	0.000	0.000	0.000	0.000	0.000	0.000	0.000	0.000	0.000	0.524	0.000	0.000	0.000	0.000	0.000	0.105	0.000	0.000	0.000	0.306	0.052	-0.001	0.498	0.094	0.229	0.000	0.000	0.000	0.000	0.000	0.000	0.000	0.248	0.278	0.000	0.000	0.000	0.245	0.378	0.000
MAP2K1_GOF	-0.019	0.750	-0.028	0.000	0.007	0.000	0.000	0.000	0.224	0.005	0.325	0.000	0.374	0.000	0.807	0.000	0.000	0.000	0.335	0.000	0.000	0.000	0.000	0.112	0.066	0.000	0.099	0.000	0.410	0.000	-0.068	0.949	0.388	0.013	0.000	-0.088	0.232	0.134	0.165	0.000	0.000	0.000	0.031	-0.214	0.000	0.000	0.000	0.000	0.000
MTOR_GOF	0.000	-0.087	0.000	-0.028	0.000	0.000	0.000	0.000	0.000	0.000	0.000	0.000	0.000	-0.022	0.000	0.000	0.000	-0.095	0.000	0.000	0.000	0.000	0.011	0.000	-0.043	0.000	0.000	0.000	0.000	-0.122	0.000	-0.011	-0.236	-0.116	0.000	0.000	0.000	0.000	0.000	0.000	0.000	-0.402	0.000	0.000	0.000	0.283	-0.132	0.000	0.000
MUC16_GOF	0.000	0.166	0.000	-0.263	0.000	0.172	0.000	0.000	0.302	0.289	0.000	0.000	0.289	-0.396	0.000	0.000	0.000	0.051	-0.294	0.000	0.413	0.000	0.575	0.000	0.598	0.000	0.175	0.309	0.000	0.000	0.000	-0.335	-0.060	0.000	0.000	-0.109	0.045	-0.188	0.000	0.134	0.000	0.264	0.064	0.531	0.385	-0.026	0.000	0.000	0.000
MYO18B_GOF	0.045	-0.034	0.000	0.064	0.204	0.000	0.000	0.000	0.180	0.252	0.000	0.000	0.134	-0.009	0.322	0.000	0.000	0.217	0.000	0.000	0.000	0.000	0.199	0.000	0.000	0.000	0.000	0.009	0.000	0.000	0.000	0.000	0.000	0.000	0.000	0.064	-0.051	0.000	0.000	0.000	0.000	0.000	0.000	0.000	0.160	0.000	0.525	0.178	0.000
NF1_GOF	0.000	0.213	0.000	0.004	0.000	-0.069	0.000	-0.156	0.000	-0.040	0.155	-0.009	0.000	-0.131	-0.710	0.359	0.362	-0.676	-0.016	0.000	0.000	0.000	0.000	0.000	0.292	0.000	0.396	-0.330	-0.315	0.000	0.000	-0.243	0.000	0.253	0.468	-0.332	0.178	-0.026	0.000	-0.154	-0.304	0.000	-0.343	-0.091	0.000	0.000	-0.220	0.000	-0.168
NFE2L2_GOF	0.000	0.322	0.000	0.166	-0.014	0.000	0.000	0.000	0.000	-0.207	-0.012	0.033	0.226	-0.180	0.356	0.000	0.000	0.000	0.000	0.000	0.000	0.000	-0.033	0.000	-0.224	0.000	0.133	-0.009	-0.119	-0.094	-0.192	0.000	0.000	0.000	0.000	0.000	0.255	0.332	0.000	0.169	0.000	0.000	0.108	0.000	0.092	0.000	-0.369	0.000	0.097
NRAS_GOF	-0.228	0.000	-0.220	0.198	0.202	0.000	0.007	0.676	0.006	0.282	-0.207	0.053	0.159	-0.080	-0.268	-0.224	0.103	-0.103	0.484	-0.040	0.000	-0.126	0.353	0.000	-0.494	-0.093	-0.184	0.000	0.000	0.027	0.368	0.134	-0.072	0.252	-0.129	-0.506	0.032	0.000	-0.239	-0.309	-0.022	0.592	0.023	-0.248	0.345	-0.219	-0.772	-0.100	0.000
NRXN1_GOF	0.000	0.000	-0.038	-0.095	0.000	0.000	0.000	0.000	0.000	0.116	0.000	0.000	0.000	-0.258	0.000	0.000	0.000	-0.250	0.154	0.177	0.000	0.000	0.103	0.000	-0.337	0.000	0.000	0.000	0.000	-0.031	-0.139	0.354	0.071	0.045	0.000	0.000	0.215	-0.071	0.000	0.000	0.000	0.000	0.000	-0.181	0.000	0.000	0.000	0.000	0.000
OR4A15_GOF	0.000	0.651	0.000	0.000	0.000	0.000	0.000	0.000	0.000	0.000	0.000	0.000	0.000	0.174	0.000	0.000	0.000	0.211	0.065	0.000	0.000	0.000	0.000	0.000	0.000	0.000	0.000	0.000	0.000	-0.127	-0.001	0.787	0.276	0.000	0.303	0.000	0.241	0.094	0.000	0.101	0.000	0.353	0.000	0.000	0.000	0.000	0.000	0.000	0.196
PAPPA2_GOF	0.000	0.000	-0.237	-0.684	0.000	0.000	0.000	0.246	0.178	-0.021	0.424	0.000	0.064	0.000	0.000	0.000	0.000	0.657	-0.467	0.000	0.746	0.000	-0.019	0.000	-0.675	0.000	0.031	0.120	-0.068	0.000	0.306	0.290	-0.392	0.031	0.000	0.000	-0.113	0.176	0.286	0.000	0.504	-0.256	0.000	0.253	0.251	0.009	0.000	0.129	0.000
PAX5_GOF	-0.068	-0.104	0.000	0.000	0.000	0.000	0.000	0.000	0.000	0.132	0.000	0.000	0.000	-0.006	0.340	0.000	0.000	0.085	0.277	0.000	0.000	0.000	-0.088	0.000	-0.117	0.000	0.000	0.000	0.000	0.000	-0.056	0.625	0.000	0.000	0.000	0.000	0.000	0.000	0.000	0.000	-0.047	0.000	-0.000	-0.068	0.095	0.000	-0.126	0.000	0.000
PCDH15_GOF	-0.075	0.000	0.338	0.156	0.000	0.000	0.000	0.000	0.000	-0.296	0.000	0.000	0.000	-0.052	-0.076	0.000	0.000	-0.245	-0.019	0.000	0.000	0.000	0.000	0.000	0.000	0.000	0.618	0.000	-0.027	0.000	0.000	0.104	-0.055	-0.011	0.000	0.236	0.000	-0.034	0.000	0.000	0.000	0.000	-0.042	-0.171	0.162	0.000	0.000	0.000	0.000
PCDHGA5_GOF	0.000	0.000	0.000	-0.023	0.000	0.000	0.000	0.000	-0.378	0.000	0.382	0.000	0.000	0.259	0.000	0.000	0.000	0.000	-0.103	0.000	0.000	0.000	-0.204	0.000	0.000	0.000	-0.416	0.000	0.000	0.000	-0.067	0.000	-0.507	-0.165	0.000	-0.121	0.000	0.000	0.000	0.000	0.000	-0.015	0.000	0.000	-0.393	0.000	0.000	0.000	0.000
PCLO_GOF	0.000	0.000	0.000	-0.043	-0.068	0.000	0.000	0.000	0.000	0.000	-0.225	0.000	0.000	-0.040	0.180	0.000	0.000	0.436	0.375	0.136	0.000	0.000	0.000	0.000	0.000	0.000	0.000	0.000	0.170	0.026	-0.170	0.000	0.175	0.085	0.000	0.009	0.000	-0.435	0.000	0.000	0.000	0.000	0.000	0.000	0.000	0.000	-0.009	0.000	0.074
PIK3CA_GOF	0.230	-0.081	-0.201	0.220	-0.623	-0.036	-0.282	-0.383	-0.069	-0.100	-0.361	-0.375	0.000	-0.804	-0.256	0.000	0.000	-0.368	-0.078	0.267	0.000	0.000	-0.488	0.000	0.319	0.000	-0.393	-0.053	-0.243	0.525	-0.625	-0.166	-0.125	0.000	-0.361	0.175	0.142	0.000	-0.408	0.000	0.000	0.166	-0.671	-0.328	0.010	0.000	-0.497	-0.405	0.000
PIK3R1_GOF	0.000	0.000	-0.080	0.000	-0.106	0.000	0.000	0.000	0.000	0.000	0.023	0.000	0.000	0.000	0.000	0.000	0.219	0.000	0.000	0.000	0.083	0.000	-0.094	0.000	0.000	0.000	0.000	0.000	0.000	0.000	0.000	0.000	0.000	0.000	0.000	0.000	0.000	0.000	0.000	0.000	0.000	0.000	-0.101	-0.237	0.000	0.000	0.000	0.000	0.000
PLEC_GOF	0.000	0.009	0.000	0.000	0.000	0.048	0.000	0.000	0.000	-0.329	0.000	0.000	0.000	0.000	0.000	0.000	0.000	0.000	0.000	0.000	0.000	0.000	0.000	0.000	0.000	0.000	0.000	0.000	0.000	0.000	0.000	0.085	0.000	0.000	0.000	0.000	0.000	0.000	0.000	0.000	0.000	-0.057	0.061	0.000	0.000	0.000	0.000	0.000	0.000
PPP1R3A_GOF	-0.199	0.000	0.019	0.251	-0.210	0.000	0.000	0.000	0.000	-0.014	0.000	0.000	0.000	-0.047	0.000	0.000	0.000	0.159	0.046	0.000	0.000	0.000	0.000	0.011	0.000	0.000	0.122	0.000	0.000	0.093	-0.160	-0.103	0.000	0.000	0.000	0.000	0.437	0.000	0.044	0.000	0.010	0.177	0.340	0.000	-0.051	0.000	0.180	0.000	0.000
PPP2R1A_GOF	0.000	0.068	0.000	0.129	0.000	0.000	0.000	0.000	0.000	0.000	0.224	0.000	0.000	0.000	0.000	0.361	0.000	0.000	0.000	0.000	0.000	0.144	0.000	0.000	0.083	0.000	0.000	0.000	0.000	-0.141	0.000	0.000	0.000	0.014	0.000	0.000	0.000	0.000	0.000	0.000	0.000	0.000	0.000	0.033	0.000	0.000	0.000	0.000	0.102
PREX2_GOF	0.000	0.072	0.033	-0.273	0.466	0.000	0.364	0.000	-0.211	0.105	0.058	0.000	0.000	0.000	0.159	0.000	0.000	0.097	0.194	0.174	0.000	0.000	0.000	0.000	0.000	0.000	0.000	-0.263	0.000	0.410	0.000	-0.055	0.000	-0.071	0.000	0.000	0.000	0.013	0.000	0.000	0.000	-0.111	-0.010	-0.198	0.000	0.000	0.000	0.000	0.000
PTEN_GOF	-0.594	0.366	0.033	0.000	0.835	-0.170	-0.177	-0.201	0.136	0.000	0.000	0.000	0.000	0.094	0.000	0.000	-0.213	-0.435	-0.126	-0.194	0.000	-0.096	-0.355	-0.426	-0.478	0.000	-0.214	0.000	0.000	-0.276	-0.058	0.000	-0.856	-0.169	-0.181	-0.736	-0.677	-0.330	-0.368	0.000	-0.202	0.000	-0.265	-0.801	-0.396	-0.522	-0.424	-0.161	0.000
PXDNL_GOF	0.000	0.000	0.374	0.289	-0.187	0.132	0.000	0.000	-0.088	-0.261	-0.134	0.000	0.000	-0.108	0.025	0.000	0.000	0.126	0.000	0.000	0.000	0.000	-0.244	0.000	0.125	0.000	0.000	0.152	0.000	0.000	-0.043	0.321	0.036	0.000	0.656	-0.133	0.297	-0.021	0.000	0.000	0.000	0.217	0.210	0.000	-0.095	0.000	-0.157	0.000	0.000
RAC1_GOF	0.000	0.000	0.000	0.000	0.000	0.000	0.000	0.000	-0.215	0.000	0.073	0.000	0.000	0.000	0.000	0.000	0.000	0.000	0.000	0.191	0.000	0.000	-0.033	0.091	0.000	0.000	0.185	0.318	0.000	0.157	0.000	-0.136	-0.030	-0.034	0.000	0.000	0.000	-0.007	0.000	0.000	0.000	0.000	0.000	0.000	0.013	0.000	0.000	0.000	0.000
RB1_GOF	-0.415	0.000	-0.040	0.413	0.029	0.000	-0.034	-0.076	0.367	0.014	0.252	0.609	0.000	-0.165	0.215	-0.077	-0.004	0.000	0.079	0.000	-0.161	0.000	0.000	0.000	0.534	0.000	0.116	-0.496	-0.297	0.114	0.281	0.093	0.000	0.000	-0.014	0.000	0.108	0.016	-0.087	-0.095	-0.309	-0.617	0.000	0.365	0.000	-0.172	-0.244	0.000	-0.118
RHOA_GOF	0.000	-0.080	0.511	-0.276	-0.278	0.000	0.000	0.000	-0.144	0.000	0.341	0.000	0.000	0.000	0.314	0.000	0.000	-0.408	0.123	0.000	0.000	0.000	0.000	0.000	-0.601	0.237	0.000	0.296	0.000	0.000	-0.075	-0.209	0.000	-0.582	0.000	-0.346	0.393	0.073	0.000	0.000	0.000	0.000	0.000	-0.418	-0.478	0.000	0.000	0.000	0.000
RIMS2_GOF	0.000	0.000	0.223	0.000	0.000	0.000	0.000	0.104	0.000	0.000	-0.148	0.000	0.000	0.000	0.000	0.000	0.000	0.000	0.000	0.231	0.000	0.000	0.000	0.000	0.000	0.000	0.000	0.000	0.000	0.267	0.256	0.000	0.000	0.000	0.000	0.000	0.000	0.000	0.000	0.000	0.000	-0.075	0.119	0.000	0.000	0.000	0.000	0.000	0.120
RYR1_GOF	0.000	-0.028	-0.071	0.000	0.000	0.000	0.000	0.225	-0.071	0.000	0.000	0.000	0.000	0.000	0.000	0.000	0.000	-0.215	0.000	0.000	0.421	0.197	0.000	0.000	-0.152	0.000	-0.133	0.000	0.000	0.000	0.000	0.000	0.000	0.000	0.000	0.000	0.000	-0.050	0.000	0.000	0.000	0.000	0.000	-0.069	0.000	0.000	-0.019	0.000	0.000
RYR2_GOF	-0.039	0.438	0.079	0.000	-0.173	0.000	0.000	0.000	0.000	-0.043	0.000	0.000	0.000	-0.343	0.000	0.000	0.000	-0.347	-0.033	0.000	0.000	0.000	0.000	0.000	0.177	0.000	0.000	0.000	-0.056	0.270	0.174	0.251	0.000	0.437	0.000	0.000	0.000	-0.198	0.000	0.113	0.000	0.000	-0.255	0.000	0.000	0.000	-0.102	0.000	0.000
SIPA1L2_GOF	0.000	-0.012	-0.059	-0.119	0.000	0.000	0.000	0.000	-0.074	0.277	-0.004	0.000	0.000	0.000	0.000	0.000	0.000	0.000	0.000	0.000	0.000	0.000	-0.115	0.000	0.000	0.000	0.000	0.171	0.000	-0.289	0.000	-0.039	0.000	-0.268	0.000	0.000	-0.152	0.000	0.000	0.000	0.000	0.000	0.000	0.000	0.000	0.000	0.000	0.000	0.000
SMAD4_GOF	0.000	0.000	0.000	-0.584	0.000	0.000	0.000	-0.137	0.000	0.291	0.000	0.000	0.000	-0.446	0.000	-0.030	0.027	-0.501	-0.195	0.059	0.161	-0.001	-0.126	0.000	-0.163	0.042	0.229	0.309	0.000	0.153	-0.046	0.000	-0.191	-0.444	0.000	0.000	-0.084	-0.337	-0.123	-0.031	0.432	-0.067	-0.028	-0.367	0.488	0.000	0.014	-0.027	0.000
SMARCA4_GOF	0.000	0.000	0.672	0.442	0.000	0.000	0.000	0.000	0.184	0.288	-0.155	0.000	0.000	0.235	0.190	0.000	0.000	0.000	0.000	0.000	0.000	0.000	0.176	0.000	-0.165	0.000	0.000	0.000	0.000	0.002	0.172	0.487	0.000	-0.171	0.000	-0.008	0.516	0.389	0.000	0.000	-0.094	-0.410	0.133	0.000	0.560	0.141	-0.178	0.000	0.149
SPTB_GOF	0.000	0.000	-0.065	0.000	0.052	0.000	0.000	0.000	0.000	0.000	0.000	0.000	0.000	0.000	0.000	0.000	0.000	0.000	0.000	0.000	0.000	0.000	0.067	0.000	0.127	0.000	0.000	-0.005	0.000	0.000	0.000	0.000	0.000	-0.295	0.000	0.000	0.058	0.000	0.000	0.000	0.000	0.000	0.000	0.000	0.000	0.000	0.000	0.000	0.000
ST6GAL2_GOF	0.000	0.083	0.312	0.449	0.124	0.000	0.000	0.000	0.022	0.000	0.000	0.000	0.000	-0.028	0.382	0.000	0.000	0.000	0.026	0.000	0.035	0.000	-0.067	0.000	0.056	0.000	0.038	0.002	0.000	0.000	0.000	0.000	0.207	0.000	0.000	0.000	0.272	0.000	0.000	0.000	0.000	0.371	0.000	0.000	0.115	0.000	0.000	0.000	0.000
STK11_GOF	0.217	0.516	0.000	0.330	0.175	0.000	0.000	-0.024	-0.338	0.409	0.102	-0.020	-0.033	0.000	-0.044	0.000	-0.015	-0.099	0.033	0.000	0.050	-0.154	0.218	0.686	0.000	0.000	0.147	-0.025	0.003	0.296	0.000	0.315	-0.284	0.000	-0.020	-0.236	0.000	-0.540	0.309	0.000	0.000	0.456	0.697	0.419	0.000	0.000	-0.311	0.000	-0.044
SYNE1_GOF	0.000	0.163	-0.120	-0.003	0.000	0.000	0.000	0.049	0.000	-0.108	0.000	0.000	0.000	-0.070	0.000	0.000	0.000	-0.067	0.000	0.000	0.000	0.000	-0.044	-0.033	0.000	0.000	0.042	0.000	0.000	-0.416	0.000	0.000	0.035	0.000	0.000	-0.188	0.000	0.000	0.398	0.000	0.000	0.000	0.000	0.000	0.102	0.000	-0.106	0.000	0.000
TNFAIP3_GOF	0.000	0.310	0.042	-0.178	0.000	0.000	0.000	0.000	0.024	-0.071	-0.086	-0.002	-0.043	-0.060	-0.291	0.000	0.000	0.000	-0.172	0.000	-0.131	0.000	0.000	-0.131	-0.184	0.000	0.442	0.100	0.340	0.000	-0.203	0.000	0.000	0.000	0.000	-0.378	-0.484	-0.458	0.383	-0.066	-0.085	0.000	-0.136	0.000	0.000	-0.085	0.063	0.000	-0.144
TP53_GOF	-0.443	-0.341	0.248	0.452	-0.688	-0.382	0.000	0.000	0.228	-0.174	-0.560	-0.095	-0.174	-0.631	0.000	-0.092	-0.095	-0.017	0.107	-0.114	0.153	0.029	0.352	-0.270	0.328	-0.288	0.524	0.156	-0.416	0.214	-0.238	-0.145	0.129	0.185	-0.035	-0.064	0.625	0.051	-0.243	-0.295	-1.021	-1.033	-0.114	0.131	0.243	0.281	0.468	-0.628	-0.912
TPTE_GOF	0.000	-0.132	0.000	-0.016	0.000	0.000	0.000	0.000	0.000	0.056	-0.169	0.000	0.000	0.000	0.000	0.000	0.000	0.051	0.000	0.000	0.000	0.000	0.000	0.000	0.000	0.000	0.000	0.044	0.000	0.201	0.000	0.000	0.000	0.000	0.000	0.124	0.000	0.000	0.000	0.000	0.000	0.000	0.117	0.000	0.148	0.000	-0.014	0.000	0.000
TRRAP_GOF	0.000	0.000	0.000	0.000	0.000	0.042	0.000	0.000	0.000	-0.119	0.295	0.000	0.000	0.000	-0.037	0.000	0.000	-0.140	0.000	0.000	0.000	0.000	0.737	0.000	0.000	0.000	0.000	0.045	0.000	0.050	0.000	-0.142	-0.238	-0.193	0.000	0.000	0.000	0.053	0.000	0.000	-0.007	0.000	0.000	0.000	0.000	0.000	-0.074	0.000	0.000
TTN_GOF	-0.073	0.124	0.111	0.409	0.000	0.070	-0.213	0.000	0.853	0.000	-0.574	-0.231	-0.194	0.707	0.105	0.000	-0.254	-0.047	0.638	-0.153	0.075	0.000	0.625	-0.127	0.494	-0.221	0.365	-0.255	0.022	0.105	0.000	0.060	0.266	0.919	-0.194	-0.406	0.674	0.940	0.000	-0.017	0.000	-0.261	0.000	0.140	0.277	0.098	0.494	0.000	-0.339
UNC13C_GOF	-0.009	0.249	0.000	0.000	0.000	0.000	0.000	0.000	0.000	0.164	-0.130	0.000	0.000	0.000	-0.133	0.000	0.000	0.000	-0.182	0.000	0.000	0.000	-0.315	-0.044	0.000	0.000	0.033	0.000	0.000	-0.038	-0.207	0.291	0.000	0.107	0.000	0.000	-0.088	-0.076	0.000	0.000	0.000	0.000	0.206	0.000	-0.005	0.558	0.000	0.000	0.000
USH2A_GOF	0.000	0.118	0.371	0.000	-0.006	0.111	0.000	0.000	-0.079	-0.064	0.000	0.000	0.286	0.000	0.000	0.000	0.043	0.000	-0.085	0.000	0.000	0.000	0.000	0.000	0.582	0.000	0.137	0.296	0.000	0.022	0.253	0.063	0.000	0.000	0.627	0.000	0.608	0.000	0.000	0.000	0.000	0.520	0.316	-0.106	0.000	0.030	0.151	0.000	0.000
VHL_GOF	0.000	0.000	-0.036	-0.075	-0.160	0.176	0.000	0.000	0.000	-0.252	0.000	0.000	0.000	0.000	0.000	0.000	0.000	0.000	0.000	0.000	0.000	0.000	-0.271	0.000	0.000	0.000	0.000	0.000	0.000	0.024	0.026	0.000	-0.109	0.000	0.000	0.000	-0.461	-0.090	0.000	0.000	0.000	-0.052	0.241	0.000	-0.079	0.000	0.000	0.000	0.000
XIRP2_GOF	0.000	0.221	0.008	0.258	0.040	0.000	0.000	0.000	0.000	0.057	-0.236	0.000	0.000	0.000	0.000	0.000	0.000	0.250	0.176	0.000	0.000	0.000	-0.015	0.000	0.000	0.000	0.311	0.000	0.000	0.000	0.571	0.214	0.069	-0.048	0.000	-0.077	0.000	0.000	0.000	0.000	0.000	0.000	0.000	0.161	0.000	0.000	0.110	0.000	0.000
ZDBF2_GOF	0.000	-0.566	-0.055	-0.261	-0.151	0.000	0.000	0.000	-0.086	0.000	0.000	0.000	0.000	0.000	-0.087	0.000	0.000	-0.266	-0.006	0.000	0.000	0.000	-0.261	-0.124	-0.434	0.000	-0.134	-0.309	0.319	-0.504	0.000	-0.237	-0.675	-0.699	0.000	0.000	-0.277	0.000	0.000	0.000	-0.001	-0.272	0.000	0.000	-0.439	0.000	-0.066	0.000	0.000
ZDHHC18_GOF	0.000	0.000	0.000	-0.104	0.000	0.000	0.000	0.566	0.000	0.000	0.000	0.000	0.000	0.000	0.000	0.224	0.000	0.222	-0.160	0.000	0.000	0.842	0.005	0.115	0.000	0.000	0.308	0.000	0.000	0.034	0.091	-0.126	0.000	0.000	0.000	0.079	0.000	0.057	0.000	0.168	0.000	0.279	0.000	0.000	0.022	0.000	0.000	0.000	0.000
ZFHX4_GOF	-0.111	0.260	-0.138	-0.257	0.247	0.000	0.000	0.024	0.000	0.000	0.000	0.000	0.153	0.036	0.000	0.000	0.000	0.213	0.000	0.000	0.000	0.000	0.000	0.000	-0.621	0.210	0.246	-0.316	0.037	0.101	0.000	-0.056	-0.554	-0.079	0.000	0.000	0.000	-0.221	0.000	0.000	0.347	0.075	0.232	0.026	0.000	0.000	0.000	0.000	0.405
ZNF709_GOF	0.000	0.000	0.000	0.000	0.069	0.000	0.000	0.000	0.000	0.000	0.000	0.000	0.000	0.000	0.000	0.000	0.000	0.000	0.000	0.000	0.000	0.000	0.000	0.000	0.095	0.000	0.000	0.000	0.000	0.000	0.007	0.000	0.000	0.016	0.000	0.000	0.053	0.000	0.000	0.000	0.000	0.107	0.000	0.000	0.000	0.127	0.000	0.000	0.000
ZNF804A_GOF	0.000	0.000	0.000	0.000	0.000	0.039	0.000	0.000	0.000	0.000	0.000	0.000	0.000	0.000	0.000	0.000	0.000	0.184	0.000	0.000	0.000	0.000	0.000	0.000	0.000	0.175	0.031	0.234	0.000	0.040	0.000	0.000	-0.013	0.180	0.000	0.000	0.103	0.000	0.000	0.000	-0.003	0.000	0.055	0.000	0.000	0.000	0.000	0.000	0.000
A2M_LOF	0.000	-0.188	0.000	0.116	0.424	0.000	0.000	0.000	-0.003	0.000	0.000	0.000	0.000	0.000	0.000	0.000	0.000	0.000	-0.322	0.000	0.000	0.000	0.000	0.070	0.212	0.000	0.000	0.316	0.000	-0.001	0.000	0.000	0.000	0.000	0.000	0.000	-0.110	-0.259	0.000	0.000	0.000	0.000	-0.506	-0.063	0.000	0.062	0.261	0.000	0.000
A2ML1_LOF	-0.054	0.000	0.000	-0.083	0.069	0.000	0.000	0.032	0.000	-0.424	-0.046	0.000	0.000	0.694	-0.072	0.000	0.430	0.156	0.000	0.000	0.000	0.000	0.056	0.000	0.277	0.000	0.000	0.182	0.000	0.218	-0.020	0.000	-0.118	0.000	0.000	-0.008	-0.045	0.000	0.000	0.000	0.000	-0.044	0.000	-0.203	0.000	0.000	0.000	0.000	0.000
AADACL2_LOF	0.000	0.000	-0.204	-0.102	0.000	0.000	0.000	0.000	0.000	0.000	0.000	0.000	0.000	-0.027	0.000	0.000	0.000	0.000	-0.118	0.000	0.000	0.000	0.000	0.000	0.000	0.000	-0.366	0.000	0.000	-0.231	0.000	0.000	0.000	0.000	0.000	0.000	-0.097	0.000	0.000	0.121	0.095	0.000	-0.159	0.000	-0.059	0.000	0.000	0.000	0.000
AAK1_LOF	0.000	-0.448	0.000	0.000	0.000	0.666	0.000	0.052	-0.211	0.000	0.057	0.000	0.000	0.000	0.000	0.000	0.000	-0.077	0.000	0.000	0.000	0.000	0.000	-0.010	-0.066	0.000	0.000	-0.480	0.000	-0.593	-0.005	0.000	0.000	-0.383	0.000	-0.077	-0.239	0.000	0.000	0.000	-0.028	0.000	-0.018	0.000	-0.349	0.000	0.000	0.000	0.528
ABCA1_LOF	0.000	0.000	0.000	0.000	-0.045	0.000	0.000	0.000	-0.150	0.000	0.000	0.000	0.000	0.000	0.000	0.000	0.000	-0.316	0.000	0.000	0.000	0.000	0.000	0.000	-0.152	0.000	0.000	0.000	0.000	0.000	0.000	-0.178	0.000	0.000	0.000	0.000	0.327	0.000	0.000	0.000	0.000	0.000	0.111	0.000	0.000	0.000	0.000	0.000	0.000
ABCA10_LOF	0.000	0.000	-0.213	0.000	0.095	0.000	0.000	0.000	-0.100	0.000	-0.028	0.000	0.000	0.000	-0.028	0.000	0.000	0.000	0.000	0.000	0.000	0.000	0.196	0.000	0.000	0.000	-0.015	-0.160	0.000	0.000	0.441	0.000	0.000	-0.096	0.000	-0.007	0.000	0.000	0.193	0.000	0.000	-0.019	-0.148	0.000	0.000	0.000	-0.075	0.000	0.000
ABCA12_LOF	0.000	0.658	0.000	0.046	0.590	0.000	0.000	0.000	0.050	0.000	0.000	-0.013	0.000	0.000	0.000	0.000	0.000	0.000	0.099	0.000	0.000	0.000	0.216	-0.104	0.040	0.313	-0.215	-0.107	0.000	0.000	-0.286	0.288	0.241	0.000	0.000	0.000	0.659	0.000	0.000	0.000	0.000	0.000	0.000	0.000	0.121	0.000	-0.133	0.000	0.416
ABCA13_LOF	-0.173	-0.741	-0.281	-0.128	0.000	0.191	-0.135	0.000	0.398	0.295	0.181	0.000	0.136	-0.321	0.000	0.000	-0.213	-0.208	0.000	-0.135	0.000	0.000	-0.751	0.000	0.480	0.195	0.592	-0.011	-0.220	0.000	-0.106	-0.592	0.205	0.298	-0.134	0.427	0.000	0.000	-0.334	-0.265	-0.470	-0.287	-0.276	-0.128	0.186	-0.404	0.000	-0.193	0.023
ABCA2_LOF	0.000	0.000	0.000	0.000	0.208	0.000	0.000	0.000	0.154	0.000	0.000	0.000	0.000	0.000	0.000	0.000	0.000	0.000	0.000	0.000	0.000	0.000	0.000	0.062	0.010	0.000	0.000	0.000	0.000	0.015	0.000	0.000	0.000	0.000	0.000	0.000	0.000	0.000	0.050	0.000	0.000	0.000	0.000	0.000	0.000	0.000	0.000	0.000	0.000
ABCA3_LOF	0.000	0.000	0.000	0.000	0.137	0.000	0.000	0.000	0.066	0.000	0.000	0.000	0.000	0.000	0.000	0.000	0.044	0.165	0.000	0.000	0.000	0.091	-0.215	0.000	0.000	0.000	0.000	0.000	0.000	-0.141	0.000	0.000	-0.071	0.060	0.000	0.000	0.000	0.000	0.000	0.000	0.100	0.000	0.000	0.000	0.000	0.000	0.000	0.000	0.000
ABCA4_LOF	0.000	0.136	0.000	0.213	0.000	0.000	0.000	0.000	0.000	-0.393	-0.013	0.000	0.000	0.000	0.010	0.000	0.000	0.000	0.000	0.000	0.000	0.000	0.000	0.000	-0.119	0.000	0.097	0.290	0.576	0.000	0.000	0.000	0.016	0.458	0.000	0.000	0.317	0.040	0.000	0.000	0.000	0.000	-0.001	-0.157	0.000	0.000	0.000	0.000	0.000
ABCA5_LOF	0.000	0.000	0.000	-0.165	0.000	0.044	0.000	0.000	-0.375	0.000	-0.013	-0.018	0.000	-0.122	0.000	0.000	-0.003	-0.223	-0.375	0.000	-0.030	-0.103	-0.396	0.238	-0.069	0.000	-0.636	0.000	0.000	-0.355	-0.337	0.089	0.000	-0.213	-0.033	-0.504	0.000	-0.021	-0.040	0.000	0.565	0.855	0.188	-0.041	-0.067	-0.053	-0.542	0.000	0.000
ABCA6_LOF	0.000	0.000	0.000	-0.178	-0.030	0.000	0.000	0.000	0.000	0.000	-0.177	0.000	0.000	0.000	-0.129	0.000	0.000	-0.229	-0.374	0.000	0.000	0.000	-0.132	-0.014	0.000	0.000	-0.019	-0.194	0.000	-0.252	0.000	0.000	-0.408	0.000	0.000	0.000	-0.723	-0.304	0.000	0.000	0.000	0.000	-0.060	-0.139	0.000	0.000	0.247	0.000	0.000
ABCA7_LOF	0.000	0.086	0.000	0.000	0.000	0.000	0.000	0.000	0.000	0.013	0.000	0.000	0.000	0.000	0.000	0.000	0.000	0.000	0.263	0.000	0.000	0.000	0.089	0.000	0.000	0.000	-0.032	-0.447	0.056	0.052	0.032	-0.195	0.000	-0.192	0.000	0.000	0.000	0.075	0.000	0.000	0.000	0.000	0.000	0.000	0.000	0.000	0.021	0.000	0.000
ABCA8_LOF	0.000	-0.032	0.145	-0.185	-0.001	0.059	0.000	-0.014	0.217	0.101	-0.309	0.102	0.000	0.000	0.000	0.000	0.000	0.000	-0.487	0.055	0.061	0.000	0.000	0.000	0.000	0.000	0.060	0.105	-0.033	0.000	0.081	0.000	-0.686	-0.107	0.000	0.116	-0.388	0.058	0.000	0.000	-0.133	0.000	-0.069	0.000	0.023	0.000	0.000	0.000	0.000
ABCA9_LOF	-0.143	0.027	0.000	-0.190	0.000	0.000	0.000	0.000	0.000	-0.074	0.000	0.000	0.000	0.000	0.129	0.218	0.000	-0.045	-0.033	0.000	0.000	0.000	0.000	-0.074	-0.493	0.000	-0.258	-0.404	0.000	-0.738	-0.351	0.099	-0.055	0.000	0.972	-0.201	0.000	-0.088	-0.028	0.000	0.000	0.000	0.049	-0.272	0.000	0.000	0.000	0.000	0.000
ABCB1_LOF	0.000	0.000	0.000	-0.178	0.000	0.000	0.000	0.047	0.000	0.000	0.000	0.000	0.000	0.000	0.000	0.000	0.000	0.000	0.000	0.000	0.000	0.038	0.000	0.122	0.042	0.118	0.000	0.000	0.000	0.000	0.000	0.000	0.000	0.000	0.000	0.000	-0.094	0.000	0.000	0.000	0.000	0.000	-0.234	0.000	0.002	0.000	0.000	0.000	0.000
ABCB11_LOF	0.000	0.423	0.000	0.106	0.000	0.000	0.000	0.000	-0.123	0.000	0.287	0.000	0.000	0.000	0.000	0.000	0.000	0.000	0.000	0.000	0.000	0.000	-0.045	0.000	0.000	0.000	0.000	0.000	0.000	0.115	0.000	0.000	0.000	0.000	0.000	0.000	0.000	0.239	0.000	0.000	0.026	0.000	0.084	-0.165	0.000	0.000	0.163	0.000	0.000
ABCB4_LOF	-0.114	-0.139	-0.160	0.000	-0.228	0.000	0.000	0.000	-0.723	0.000	0.000	0.000	0.000	0.000	0.000	0.000	0.000	0.000	-0.294	0.000	0.000	0.000	0.000	-0.056	0.000	0.000	-0.487	-0.361	-0.005	0.276	0.000	-0.014	-0.413	-0.592	0.000	-0.069	-0.260	-0.116	0.000	0.000	0.000	0.000	0.000	0.000	-0.777	0.000	-0.328	0.000	0.000
ABCB5_LOF	0.000	0.060	0.000	0.000	0.266	0.000	0.000	0.000	0.029	0.000	0.000	0.000	0.000	-0.211	0.027	0.000	0.000	0.000	0.000	0.000	0.000	0.000	0.000	0.000	0.416	0.000	0.000	0.000	0.000	0.290	-0.116	-0.233	0.000	0.000	0.000	0.000	0.000	0.000	0.000	0.000	0.365	0.162	0.053	0.000	0.297	0.000	0.000	0.000	0.000
ABCB6_LOF	0.000	0.000	-0.216	-0.254	-0.040	0.000	0.000	0.000	0.000	0.000	0.000	0.000	0.000	0.000	-0.027	0.000	0.000	0.000	-0.070	0.000	0.000	0.000	0.000	0.032	-0.040	0.000	-0.200	-0.460	0.000	0.000	0.000	-0.075	-0.114	-0.264	0.000	0.000	-0.053	0.000	0.054	0.000	0.000	-0.029	0.000	0.000	-0.063	0.000	0.000	0.000	0.000
ABCC11_LOF	0.000	0.596	0.000	0.061	0.000	0.000	0.000	0.000	0.000	0.000	0.016	0.000	0.000	0.000	0.411	0.000	0.000	0.031	0.000	0.000	0.000	0.000	0.000	0.000	0.000	0.000	0.198	0.000	0.346	-0.015	-0.005	0.000	0.000	0.000	0.000	0.000	0.000	0.370	0.000	0.000	0.000	0.000	0.000	0.000	0.000	0.000	0.000	0.000	0.000
ABCC12_LOF	0.077	-0.044	-0.074	-0.125	-0.000	0.000	0.000	0.000	-0.304	0.000	0.000	0.000	0.000	-0.030	0.000	0.000	0.000	-0.027	-0.146	0.000	0.000	0.000	-0.188	0.000	-0.065	0.000	-0.155	0.000	0.091	0.000	0.000	0.000	-0.127	0.000	0.000	0.155	-0.084	0.000	0.000	0.000	0.000	0.000	-0.516	-0.052	-0.065	0.000	0.000	0.000	0.000
ABCC5_LOF	-0.055	0.000	-0.201	-0.326	0.000	0.000	0.000	0.000	0.000	0.000	0.000	0.000	0.000	0.000	0.000	0.000	0.000	-0.176	0.000	0.000	0.000	0.000	-0.209	0.000	-0.232	0.000	-0.237	0.000	0.000	0.123	0.000	0.000	-0.182	0.220	0.000	0.000	-0.235	-0.086	0.060	0.000	0.000	0.000	0.000	0.000	-0.228	0.000	-0.177	0.000	0.000
ABCC8_LOF	0.332	0.000	0.000	0.000	0.000	0.000	0.000	0.000	0.096	0.036	0.000	0.000	0.000	0.000	0.000	0.000	0.000	-0.123	-0.002	0.000	0.000	0.000	0.000	0.000	0.000	0.000	0.395	0.000	0.000	0.000	0.312	0.091	0.100	0.000	0.000	-0.008	0.000	0.117	0.000	0.000	0.000	0.318	0.000	0.000	0.000	0.000	0.000	0.000	0.000
ABCC9_LOF	0.000	-0.264	-0.273	-0.021	-0.198	0.000	0.000	0.000	-0.336	0.000	0.061	0.000	0.000	-0.104	-0.007	0.000	0.000	-0.601	0.000	0.000	0.000	-0.023	-0.064	0.000	0.000	0.000	-0.160	-0.356	-0.014	-0.174	0.000	0.000	0.000	0.000	0.000	0.000	-0.266	-0.056	0.202	0.000	-0.072	0.000	-0.174	0.000	-0.442	0.000	-0.262	0.000	0.000
ABCD4_LOF	0.000	0.000	0.000	-0.004	0.000	0.000	0.000	0.000	0.000	0.000	0.000	0.000	0.000	0.000	0.000	0.000	0.000	-0.018	0.000	0.000	0.000	0.000	-0.127	0.066	0.000	0.000	0.000	0.000	0.000	0.065	0.000	0.000	-0.486	0.164	0.000	0.000	-0.169	0.000	0.000	0.000	0.000	0.173	0.000	0.000	0.000	0.000	0.000	0.000	0.000
ABCE1_LOF	0.000	-0.030	0.000	0.000	0.000	0.000	0.000	0.000	0.000	0.000	0.000	0.000	0.000	-0.115	0.000	0.000	0.000	0.000	0.000	0.000	0.248	0.000	0.000	0.000	0.000	0.000	0.000	0.000	0.000	0.000	0.000	0.000	-0.093	-0.162	0.000	0.000	-0.070	0.000	0.391	0.000	0.000	0.000	-0.185	-0.005	0.000	0.000	0.000	0.000	0.000
ABCF2_LOF	0.000	-0.122	0.169	0.070	0.000	0.000	0.000	0.000	0.000	0.000	0.000	0.026	0.000	0.000	0.000	0.022	0.000	-0.115	0.000	0.000	0.000	0.000	0.000	0.000	0.000	0.059	-0.041	-0.505	0.000	-0.052	0.025	0.000	0.000	0.000	0.000	0.107	-0.112	0.000	0.000	0.000	0.000	0.000	0.000	-0.157	0.000	0.000	0.000	0.000	0.000
ABCG2_LOF	0.188	0.000	0.000	0.257	0.000	0.000	0.000	0.000	0.000	0.000	-0.139	0.000	0.000	0.000	0.000	0.000	0.000	0.000	0.000	0.000	0.000	0.000	0.000	0.000	0.000	0.000	0.204	0.000	0.000	0.000	-0.048	0.006	0.000	0.110	0.000	-0.017	0.199	0.000	0.000	0.000	0.530	0.010	0.355	0.000	0.000	0.000	-0.025	0.000	0.000
ABCG5_LOF	0.000	0.035	0.000	-0.172	-0.306	0.000	0.000	0.000	0.431	0.000	0.000	0.000	0.000	-0.122	0.000	0.000	0.000	0.000	-0.007	0.000	0.000	0.208	0.204	-0.129	0.000	0.000	0.164	0.000	0.000	-0.136	0.000	0.000	0.000	0.045	0.000	0.259	0.109	0.353	0.000	0.000	0.000	-0.259	-0.510	0.000	0.000	0.149	0.000	0.000	0.000
ABHD12B_LOF	0.000	0.093	0.143	0.000	-0.018	0.000	0.000	0.000	0.033	0.000	0.000	0.000	0.000	0.000	0.000	0.000	0.000	0.000	-0.102	0.000	0.000	0.000	0.074	0.000	0.158	0.000	0.000	0.000	0.000	0.053	0.000	0.000	0.000	0.000	0.000	0.000	0.025	0.000	0.000	0.000	0.000	0.000	-0.452	0.000	0.205	0.223	0.000	0.000	0.000
ABI3BP_LOF	0.000	0.000	0.101	0.180	0.000	0.000	0.000	0.000	0.082	0.000	0.000	0.000	0.000	0.000	0.074	0.101	0.000	0.000	0.000	0.000	0.000	0.000	0.000	0.000	-0.192	0.081	0.058	0.413	0.000	0.000	-0.017	-0.112	0.000	0.217	0.000	-0.067	0.453	0.000	0.000	0.000	0.000	0.000	0.000	-0.114	0.049	0.000	0.000	0.000	0.000
ABL2_LOF	0.051	0.000	0.000	0.000	0.000	0.000	0.000	0.000	0.153	0.000	0.074	0.000	0.000	0.000	0.000	0.000	0.000	0.115	0.000	0.000	0.000	0.000	0.000	0.000	0.000	0.000	0.130	0.000	0.000	0.000	0.000	0.004	0.000	0.223	0.000	0.000	0.000	0.000	0.000	0.000	0.000	0.000	0.000	0.000	0.026	0.000	0.000	0.000	0.150
ABR_LOF	0.000	0.000	0.000	0.000	0.000	0.000	0.000	0.000	-0.041	0.000	0.410	0.000	0.000	0.000	0.000	0.000	0.000	0.000	0.000	0.000	0.000	0.000	0.000	0.000	0.000	0.000	0.000	0.000	0.000	0.000	0.000	0.000	0.000	0.000	0.000	0.000	0.000	0.000	0.000	0.000	0.000	0.000	0.000	0.000	0.000	0.000	0.000	0.000	0.000
ABTB1_LOF	0.000	0.000	0.000	0.000	0.000	0.000	0.000	0.000	0.000	0.000	0.000	0.000	0.000	0.000	0.000	0.000	0.000	0.000	0.000	0.000	0.000	0.000	0.000	0.000	0.000	0.000	0.000	0.000	0.000	0.000	0.000	0.000	0.000	0.000	0.000	0.000	0.000	0.000	0.000	0.000	0.000	0.000	0.000	0.000	0.000	0.000	0.000	0.000	0.000
ACACA_LOF	-0.145	0.073	0.596	-0.477	0.000	0.000	0.000	0.000	0.000	-0.374	0.000	0.000	0.000	0.396	0.000	0.000	0.000	0.000	0.065	0.000	0.065	0.000	0.000	0.466	-0.133	0.213	0.195	-0.042	0.000	0.406	0.000	0.000	0.022	0.000	0.000	0.000	0.458	0.000	0.000	0.000	-0.007	0.000	0.208	0.170	0.000	0.000	0.000	0.000	0.000
ACACB_LOF	0.000	0.088	0.045	0.000	0.000	0.000	0.000	0.000	0.000	-0.618	0.000	0.000	0.000	-0.185	0.000	-0.006	0.000	-0.332	-0.093	0.000	-0.109	0.000	0.000	0.000	0.213	0.000	0.000	0.000	0.000	0.000	0.000	0.000	0.000	0.000	0.000	0.000	0.000	-0.063	0.000	0.000	0.000	-0.068	-0.226	-0.212	-0.025	0.000	0.000	0.000	0.000
ACADVL_LOF	0.000	0.000	0.000	0.000	0.281	0.000	0.000	0.000	0.000	-0.021	-0.123	0.000	0.000	0.000	-0.155	0.752	0.164	-0.352	-0.341	0.000	-0.004	0.115	0.020	0.066	-0.182	0.000	-0.097	-0.715	-0.045	0.000	-0.083	0.000	0.509	0.000	0.000	0.000	0.000	-0.459	0.000	0.000	0.018	-0.617	0.013	0.000	0.000	0.000	0.282	0.000	-0.054
ACAN_LOF	-0.011	0.032	0.000	0.083	0.000	0.000	0.000	0.000	-0.033	0.000	0.212	0.116	0.000	0.000	0.000	0.000	0.000	0.000	0.000	0.000	0.000	0.000	-0.253	0.000	-0.219	0.000	0.000	0.146	0.000	0.000	0.000	0.000	-0.114	0.000	0.000	-0.013	0.000	0.000	0.038	0.000	0.000	0.000	0.000	-0.033	0.000	0.000	0.000	0.000	0.000
ACAP3_LOF	0.000	0.239	0.061	0.000	0.135	0.000	0.000	0.000	0.000	0.000	0.000	0.051	0.000	0.000	0.000	0.000	0.000	0.000	0.000	0.000	0.000	0.000	0.000	0.000	0.129	0.000	0.000	0.000	0.000	0.143	0.065	0.000	0.000	0.000	0.000	0.000	-0.146	-0.019	0.000	0.000	0.000	0.000	0.000	0.000	0.040	0.000	0.000	0.000	0.000
ACE_LOF	0.000	0.000	-0.063	0.000	0.597	0.000	0.000	0.000	0.086	0.000	-0.004	0.000	0.000	-0.160	0.000	0.000	0.000	0.000	0.000	0.000	0.000	0.000	0.000	0.000	0.000	0.000	-0.174	0.000	0.000	0.000	0.000	0.000	0.000	-0.041	0.000	0.013	0.000	0.000	0.000	0.000	-0.078	0.000	0.000	0.000	0.234	0.000	0.000	0.000	0.000
ACOX1_LOF	-0.058	0.689	0.000	0.000	-0.297	0.000	0.000	0.000	0.000	0.000	0.020	0.000	0.000	0.000	0.000	0.000	0.000	0.632	0.000	0.000	0.000	0.000	0.000	0.000	0.000	0.000	0.000	0.000	0.000	-0.340	0.000	0.014	0.000	0.279	0.000	-0.030	0.000	0.000	0.000	0.000	-0.009	-0.152	0.000	0.527	-0.172	0.000	0.000	0.000	0.000
ACSL6_LOF	0.000	-0.260	0.000	0.000	-0.019	0.000	0.075	0.000	0.000	0.083	0.173	0.000	0.000	0.000	0.000	0.025	0.000	0.000	0.000	0.000	0.000	0.000	0.000	0.000	0.000	0.000	0.000	0.033	0.000	0.000	0.000	0.000	0.000	0.000	0.000	0.000	0.000	0.000	0.000	0.000	0.000	-0.088	0.042	0.000	0.000	0.000	-0.031	0.000	0.000
ACSM1_LOF	0.000	0.130	-0.176	-0.322	0.244	0.000	0.274	0.000	0.141	0.000	-0.064	0.000	0.000	0.202	0.000	0.000	0.000	0.295	0.000	0.000	0.071	0.026	0.275	0.206	0.470	0.000	0.000	0.289	0.000	0.000	0.018	0.199	0.000	0.412	0.000	0.000	0.000	0.000	0.000	0.000	0.000	-0.080	0.000	0.000	0.017	0.000	0.178	0.000	0.000
ACSM2A_LOF	0.000	0.000	0.000	0.047	0.033	0.000	0.000	0.000	0.000	0.000	0.000	0.000	0.000	0.000	0.024	0.000	0.000	0.000	0.000	0.000	0.000	0.000	0.000	0.000	-0.021	0.000	-0.145	0.000	0.000	-0.101	-0.112	0.000	0.000	-0.167	0.000	0.000	0.000	-0.021	0.000	0.000	0.000	-0.065	0.000	-0.057	0.000	0.000	-0.063	0.000	0.000
ACSM2B_LOF	0.000	0.000	0.088	-0.043	0.000	0.000	0.000	0.000	0.000	0.000	-0.147	0.000	0.000	0.075	0.000	0.000	0.000	0.000	0.167	0.000	0.000	0.000	0.000	0.000	0.135	0.000	0.135	0.160	0.000	0.000	0.000	0.000	0.119	0.000	0.000	0.000	0.000	0.000	0.000	0.000	0.000	-0.234	0.000	0.000	0.110	0.000	0.000	0.269	0.000
ACSM5_LOF	0.096	0.000	0.000	0.000	0.000	0.000	0.000	0.000	0.000	-0.058	0.000	0.000	0.158	-0.024	-0.047	0.000	0.072	0.170	-0.073	0.000	0.000	0.000	0.128	0.000	0.000	0.000	0.000	0.000	0.000	0.000	0.000	0.000	0.000	0.000	0.000	0.000	0.060	0.000	0.000	0.000	0.000	0.000	0.000	0.000	0.000	0.209	0.326	0.000	0.000
ACSS3_LOF	0.000	0.000	0.000	0.000	-0.147	0.000	0.000	0.000	0.000	0.000	0.000	0.000	0.000	0.000	0.000	0.000	0.000	0.000	0.000	0.000	0.000	0.000	0.000	0.000	0.000	0.000	0.000	0.000	0.000	0.000	-0.004	-0.072	0.000	0.000	0.000	0.000	0.216	0.000	0.000	0.000	0.320	0.000	0.000	0.000	0.000	0.082	0.000	0.000	0.000
ACTR6_LOF	0.000	-0.383	0.000	0.000	-0.172	0.000	0.000	0.000	0.055	0.000	0.174	0.000	0.000	0.000	0.000	0.000	0.000	-0.493	0.046	0.000	0.000	0.000	0.000	-0.114	0.069	0.000	-0.579	0.000	0.000	-0.027	0.000	-0.092	0.000	0.000	0.000	0.316	0.000	-0.103	0.000	0.325	0.071	0.000	-0.319	0.000	0.000	0.000	0.000	0.000	0.000
ACVR2A_LOF	-0.277	0.000	-0.231	0.000	-0.101	0.000	0.000	0.000	0.087	0.000	0.000	0.000	-0.143	0.000	0.016	0.000	-0.064	0.000	0.000	-0.013	-0.183	-0.141	0.229	-0.074	0.000	0.000	0.000	0.526	-0.035	0.000	-0.157	0.000	0.000	-0.320	0.000	0.000	0.081	-0.139	0.000	0.000	-0.051	-0.098	0.445	0.014	0.400	-0.115	-0.322	-0.031	0.000
ADAM12_LOF	0.000	0.000	0.000	0.000	0.000	0.140	0.000	0.000	0.000	0.000	0.000	0.000	0.000	0.019	0.000	0.000	0.000	0.000	0.195	0.000	0.000	0.000	0.000	0.000	0.000	0.000	0.000	0.000	0.077	0.000	0.000	0.000	0.000	0.000	0.000	0.000	0.000	0.000	0.000	0.000	0.000	0.200	0.000	0.000	0.000	0.000	0.159	0.000	0.019
ADAM18_LOF	0.000	0.000	0.000	-0.082	-0.105	0.000	0.000	0.000	-0.618	-0.268	0.385	0.000	0.000	-0.047	-0.091	0.000	0.000	0.000	-0.389	0.000	0.000	0.000	-0.124	0.000	0.000	0.130	0.229	-0.076	0.000	0.236	-0.035	-0.114	-0.381	-0.271	0.000	0.000	-0.099	0.000	0.000	0.000	-0.010	-0.250	-0.108	-0.007	-0.470	0.000	-0.073	0.000	0.000
ADAM22_LOF	0.000	-0.015	0.000	-0.068	-0.062	0.000	0.000	0.000	0.000	0.505	-0.110	0.000	0.000	0.000	0.000	0.000	0.000	0.367	0.000	0.000	0.000	0.000	0.000	0.000	0.000	0.000	0.368	0.000	0.000	0.238	0.000	0.000	0.000	0.361	0.000	-0.005	0.064	0.000	0.000	0.000	0.000	-0.024	0.495	0.050	0.168	0.000	0.000	0.000	0.000
ADAM23_LOF	0.000	0.000	0.000	0.000	-0.069	0.000	0.000	0.000	0.000	0.000	0.000	0.000	0.000	0.000	0.000	0.000	0.000	0.000	0.000	0.000	0.000	0.000	0.000	0.000	0.000	0.000	0.000	0.000	0.000	0.000	0.000	0.010	0.000	0.000	0.000	0.000	0.000	0.000	0.000	0.000	0.000	0.000	0.000	0.000	0.000	0.134	0.000	0.000	0.000
ADAM28_LOF	-0.036	0.027	0.000	0.051	0.385	0.000	0.000	0.000	0.291	0.000	-0.163	0.000	0.000	0.000	0.000	0.000	0.000	0.457	0.377	0.000	0.000	0.000	0.000	-0.007	0.074	0.000	0.246	-0.306	0.000	0.164	0.000	0.000	0.166	0.192	0.000	0.000	0.000	0.000	0.000	0.000	0.000	0.168	0.695	0.000	0.344	0.000	0.099	0.000	0.000
ADAM29_LOF	-0.027	-0.009	0.000	0.196	0.000	0.000	0.000	0.000	-0.295	-0.048	0.000	0.000	0.000	0.000	0.000	0.000	0.000	-0.203	0.000	0.000	0.000	0.000	0.000	0.083	0.000	0.000	-0.106	-0.070	0.000	0.000	-0.063	0.076	0.000	0.000	0.000	0.000	0.091	0.000	0.000	0.000	0.000	-0.087	0.000	-0.003	-0.243	0.000	0.000	0.000	0.000
ADAM7_LOF	-0.116	0.235	-0.142	0.033	0.000	0.000	0.000	0.000	0.000	0.256	0.000	0.000	0.000	0.000	0.000	0.000	0.000	0.000	-0.016	0.000	0.000	0.000	0.297	0.000	0.000	0.000	0.000	0.000	0.000	0.284	0.000	0.000	0.004	0.000	0.000	0.000	0.000	0.000	0.000	0.000	0.000	0.000	-0.105	0.000	0.000	0.000	0.000	0.000	0.000
ADAMTS12_LOF	-0.129	-0.333	0.109	0.000	-0.357	0.000	0.000	0.000	0.529	-0.218	-0.014	0.033	0.000	0.001	-0.121	-0.013	0.000	-0.141	-0.413	0.000	-0.025	0.000	0.500	-0.061	0.179	0.000	0.000	-0.111	0.000	0.044	0.000	0.000	0.273	0.000	0.000	0.711	-0.219	-0.329	-0.009	0.000	-0.080	-0.582	0.042	-0.622	0.456	0.000	0.000	-0.034	-0.017
ADAMTS13_LOF	-0.146	-0.246	0.004	0.000	0.000	0.000	0.000	0.000	0.196	-0.118	0.000	0.000	0.407	-0.058	0.000	0.000	0.000	-0.033	-0.451	0.000	0.000	0.000	0.000	0.000	0.079	0.000	-0.524	-0.591	0.000	-0.197	0.000	0.000	0.000	0.000	0.000	0.081	-0.425	0.000	0.000	0.000	-0.068	0.000	-0.171	0.196	0.179	0.061	0.000	0.000	0.000
ADAMTS14_LOF	0.000	-0.218	-0.062	-0.017	0.000	0.000	0.000	0.000	0.023	0.000	0.000	0.118	0.000	0.129	-0.062	0.000	0.000	0.000	0.000	0.000	0.000	0.000	0.044	0.000	0.000	0.000	0.000	-0.396	0.000	0.000	0.375	-0.054	0.116	-0.289	0.000	0.000	-0.140	0.000	0.000	0.378	0.000	0.000	0.000	0.000	0.000	0.000	0.000	0.000	0.000
ADAMTS16_LOF	-0.034	0.000	0.023	0.000	-0.008	0.000	0.000	0.000	0.157	0.000	0.169	0.000	0.000	0.000	0.000	0.000	0.000	0.000	0.000	0.000	0.000	0.000	0.000	0.000	0.000	0.000	0.178	0.000	0.000	0.000	0.000	0.000	0.000	0.000	0.000	0.000	0.096	0.290	0.000	0.000	-0.079	0.000	0.103	0.000	0.012	0.009	-0.066	0.000	0.000
ADAMTS18_LOF	0.000	0.529	0.025	-0.449	0.074	0.000	0.000	0.006	0.000	0.378	0.000	0.000	0.000	0.174	0.000	0.000	0.000	0.000	0.033	0.000	0.000	0.000	0.000	0.000	-0.231	0.000	0.354	0.000	0.000	0.109	0.607	0.232	0.191	0.193	0.000	-0.034	0.059	0.670	0.000	0.000	0.109	-0.088	0.154	-0.321	0.000	0.000	0.000	0.000	0.000
ADAMTS19_LOF	0.124	0.000	-0.066	0.000	0.000	0.000	0.000	0.000	0.000	0.206	-0.039	0.000	0.000	0.000	0.000	0.000	0.000	0.000	-0.007	0.000	0.000	0.000	-0.034	0.000	0.133	0.000	0.000	0.000	0.000	0.041	0.000	0.000	0.000	0.000	0.000	0.000	-0.317	0.000	0.000	0.000	0.000	0.000	0.000	0.000	0.000	0.000	0.000	0.242	0.000
ADAMTS2_LOF	0.000	0.153	0.000	0.509	0.000	0.000	0.000	0.000	0.000	-0.189	0.106	0.000	0.000	0.000	0.000	0.080	0.000	0.153	0.000	0.000	0.000	0.000	0.000	0.000	0.000	0.000	0.142	0.000	0.000	-0.154	0.000	0.000	0.075	0.000	0.000	0.000	0.000	0.008	0.000	0.000	0.000	0.000	0.000	0.000	0.063	0.000	0.000	0.000	0.000
ADAMTS20_LOF	0.196	0.000	0.460	0.000	0.166	0.000	0.557	0.000	-0.019	-0.654	0.615	0.000	0.000	0.000	0.891	0.430	0.077	-0.090	0.505	0.127	-0.041	0.000	0.123	0.000	0.320	0.188	0.000	0.411	0.000	0.621	0.000	0.080	0.344	0.000	0.000	-0.323	0.209	0.000	-0.078	0.000	-0.166	0.125	0.039	-0.201	0.000	0.000	0.033	0.103	-0.017
ADAMTS5_LOF	0.000	0.000	0.000	0.000	-0.010	0.000	0.000	0.028	-0.087	0.000	0.481	0.000	0.000	-0.059	0.000	0.000	0.000	-0.325	0.000	0.000	0.000	0.349	0.280	0.624	0.316	0.000	0.000	-0.569	0.056	0.000	0.000	0.000	-0.163	0.000	0.000	0.000	0.000	0.000	0.000	0.164	0.000	0.772	0.000	0.241	0.000	0.000	0.000	0.000	0.000
ADAMTS9_LOF	0.171	-0.018	0.000	0.000	0.000	0.000	0.000	0.000	0.170	0.089	-0.143	0.000	0.000	0.044	0.000	0.000	0.000	0.341	0.000	0.000	0.000	0.000	0.000	0.000	0.000	0.000	0.000	0.054	0.000	0.124	1.069	-0.099	0.136	0.156	0.000	0.753	0.155	0.194	0.000	0.000	0.000	0.000	0.239	0.000	0.229	0.000	-0.155	0.000	0.000
ADAMTSL1_LOF	-0.095	0.000	0.100	0.000	0.023	0.000	0.000	-0.015	0.000	-0.486	-0.228	0.000	0.000	-0.071	-0.094	0.000	0.000	0.145	-0.088	0.000	0.000	0.000	-0.052	0.025	0.000	0.000	-0.198	0.000	-0.062	0.000	0.000	-0.030	0.000	0.000	0.000	-0.008	-0.232	0.000	0.000	0.000	-0.078	0.000	-0.068	-0.053	0.000	0.000	0.000	0.000	0.000
ADAMTSL3_LOF	0.000	0.000	0.000	-0.164	-0.305	0.000	0.000	0.000	0.000	0.000	0.000	0.000	0.000	-0.030	0.000	-0.021	0.000	0.000	0.000	0.000	0.175	-0.027	-0.108	0.000	0.058	0.000	0.000	0.000	0.000	0.000	-0.058	-0.139	-0.088	-0.247	0.000	-0.164	0.000	0.000	0.000	0.000	0.000	-0.004	0.000	-0.284	0.000	0.000	0.000	0.000	0.000
ADAMTSL4_LOF	0.000	0.096	-0.039	0.000	0.000	0.000	0.000	0.000	0.000	0.000	0.000	0.000	0.000	0.000	0.000	-0.002	0.000	0.000	0.000	0.000	-0.000	0.000	0.124	0.000	0.000	0.000	-0.015	0.000	0.000	0.000	0.000	0.000	0.000	0.000	0.000	0.000	0.000	0.000	0.000	0.000	0.000	0.000	0.000	0.000	0.000	0.137	0.319	0.000	0.000
ADCY10_LOF	0.000	0.150	0.102	0.000	0.000	0.000	0.000	0.000	0.000	0.192	-0.078	0.000	0.000	0.000	0.000	0.000	0.000	0.319	0.000	0.000	0.000	0.000	0.000	0.000	0.000	0.000	0.338	0.000	0.000	0.000	0.000	0.000	0.000	0.000	0.000	0.000	0.000	-0.051	0.000	0.000	0.000	0.000	0.000	0.000	0.000	0.000	0.000	0.011	0.000
ADCY5_LOF	0.104	0.000	-0.006	0.000	0.000	0.000	0.000	0.000	0.000	0.000	0.000	0.000	0.078	0.000	0.000	0.000	0.000	0.000	0.000	0.000	0.000	0.000	0.074	0.000	0.000	0.000	0.000	0.000	0.000	0.000	0.000	0.000	0.000	0.000	0.056	0.000	0.057	0.000	0.000	0.000	0.000	0.000	0.000	0.000	0.161	0.000	0.000	0.000	0.000
ADCY6_LOF	0.000	0.053	0.000	0.261	-0.082	0.000	0.000	0.000	0.041	0.000	0.000	0.000	0.000	0.000	0.000	0.000	0.000	0.266	0.071	0.000	0.000	0.000	0.000	0.000	0.000	0.000	0.041	0.000	0.000	0.000	0.103	0.028	0.000	0.000	0.000	0.277	0.000	0.355	0.000	0.000	0.000	0.000	0.045	0.000	0.000	0.000	0.000	0.000	0.000
ADCY8_LOF	0.000	-0.068	0.000	0.000	0.000	0.000	0.000	0.000	0.000	-0.028	0.000	0.000	0.000	0.000	0.000	0.000	0.000	0.000	0.000	0.000	0.000	0.000	0.000	0.000	0.000	0.000	0.000	0.000	0.000	-0.146	0.000	0.000	-0.141	-0.061	0.000	0.000	0.000	0.000	0.000	0.000	0.000	0.000	0.000	0.000	0.000	0.000	0.000	0.000	0.000
ADD2_LOF	0.000	0.000	0.314	0.000	-0.009	0.000	0.000	0.000	0.269	0.000	-0.007	0.000	0.000	0.000	0.000	0.086	0.000	0.000	0.000	0.000	0.000	0.010	0.277	0.000	-0.122	0.000	0.029	0.341	0.202	0.000	-0.039	0.000	0.356	0.000	0.000	0.000	0.000	0.000	0.000	0.000	0.000	0.000	0.000	0.000	0.219	0.000	0.000	0.000	0.000
ADD3_LOF	0.000	0.000	0.000	0.000	0.000	0.000	0.000	0.000	0.000	0.000	0.000	0.000	0.000	0.000	0.000	0.000	0.000	0.000	0.000	0.000	0.000	0.000	0.000	0.000	0.000	0.000	0.000	0.000	0.000	0.000	0.000	0.000	0.000	0.000	0.000	0.000	0.000	0.000	0.000	0.000	0.000	0.000	0.000	0.000	0.000	0.000	0.000	0.000	0.000
ADI1_LOF	-0.016	0.219	0.000	-0.252	0.112	0.000	0.000	0.000	-0.505	0.330	0.000	0.000	0.000	0.000	0.000	0.000	0.000	0.000	0.000	0.000	0.000	0.000	-0.195	0.403	-0.541	0.000	-0.445	-0.719	0.000	0.000	-0.006	0.000	-0.367	-0.915	0.000	0.000	-0.269	-0.279	0.000	0.000	0.000	-0.029	0.000	0.000	-0.371	0.000	0.000	0.000	0.000
ADNP_LOF	0.000	0.000	0.000	0.068	0.000	0.000	0.000	0.000	0.000	-0.069	0.000	0.000	0.000	0.000	0.000	0.000	0.000	0.040	-0.129	0.000	0.000	0.000	-0.130	0.000	-0.036	0.000	0.000	0.000	0.000	-0.091	0.000	0.000	-0.307	0.000	0.000	-0.066	0.000	0.000	0.386	0.128	0.294	0.244	0.000	0.000	0.000	0.000	-0.068	0.136	0.000
AEBP1_LOF	0.000	-0.053	0.258	0.381	0.000	0.000	0.031	0.000	0.015	0.000	0.000	0.000	0.000	0.000	0.000	0.126	0.000	0.151	0.000	0.000	0.000	0.000	0.000	-0.003	0.363	0.000	0.000	0.000	0.000	-0.219	0.000	0.325	0.098	0.000	0.000	0.000	0.231	0.000	0.000	0.000	0.000	0.317	0.000	0.306	0.000	0.000	0.000	0.000	0.000
AFF1_LOF	0.000	0.000	-0.088	0.000	0.154	0.000	0.000	0.000	0.199	0.000	0.000	0.000	0.000	0.000	-0.102	0.000	0.000	0.000	-0.134	0.000	0.000	0.000	0.000	0.000	0.502	0.000	0.000	0.099	0.000	0.000	0.000	0.150	0.000	0.173	0.000	0.000	0.000	0.000	0.000	0.063	0.000	0.000	0.000	0.000	0.000	0.000	0.000	0.000	0.000
AFP_LOF	0.000	0.000	0.000	0.000	0.000	0.000	0.000	0.000	0.000	0.000	0.000	0.000	0.000	0.000	0.000	0.000	0.000	0.167	0.000	0.000	0.000	0.000	0.000	0.000	0.144	0.000	0.000	0.107	0.228	0.000	0.000	0.000	0.000	0.000	0.000	0.000	0.000	0.000	0.000	0.000	0.000	0.000	0.000	0.074	0.000	0.000	0.000	0.000	0.000
AGAP2_LOF	0.000	0.000	0.000	0.000	0.000	0.000	0.000	0.000	0.000	0.252	-0.015	0.000	0.000	0.000	0.000	0.000	0.000	0.000	0.000	0.000	0.000	0.000	0.044	-0.013	0.000	0.000	0.000	-0.124	0.000	0.000	0.000	-0.038	0.000	0.000	0.000	0.000	-0.016	0.000	0.000	0.000	0.000	-0.019	-0.146	0.000	0.000	0.000	0.283	0.000	0.000
AGBL1_LOF	0.000	0.000	0.000	0.000	0.000	0.000	0.000	0.000	0.000	0.000	-0.087	0.039	0.000	0.000	0.000	0.000	0.000	0.000	0.000	0.000	0.000	0.000	0.000	0.000	0.087	0.000	0.000	0.000	0.000	0.000	0.000	0.000	-0.205	0.008	0.000	0.042	0.000	0.000	0.000	0.000	0.296	0.000	0.000	0.000	0.000	0.000	0.000	0.000	0.000
AGBL2_LOF	0.000	0.000	0.000	0.000	-0.198	0.000	0.000	0.000	0.000	0.218	-0.032	0.000	0.000	0.000	-0.252	0.000	0.000	0.379	-0.359	0.000	0.000	0.000	-0.107	0.000	-0.149	0.000	0.000	0.000	0.000	-0.118	-0.050	0.000	0.000	0.000	0.000	-0.004	-0.090	-0.042	0.000	0.000	0.000	0.000	-0.141	0.000	0.000	0.000	0.000	0.000	0.000
AGBL5_LOF	0.000	-0.168	-0.277	-0.092	0.000	0.000	0.000	0.000	0.000	0.045	0.000	0.000	0.000	0.019	0.000	0.000	0.000	0.366	0.000	0.000	0.000	0.000	-0.166	0.000	-0.350	0.000	-0.267	-0.107	0.000	-0.156	-0.086	0.000	0.302	0.000	0.000	0.000	-0.405	-0.045	0.287	0.403	0.000	-0.164	-0.367	-0.116	0.000	0.000	0.000	0.000	0.000
AGGF1_LOF	0.000	-0.067	0.000	-0.004	0.000	0.000	0.000	0.000	-0.222	0.000	0.000	0.000	0.000	0.000	0.000	0.000	0.000	-0.035	-0.047	0.000	0.000	0.000	0.000	0.000	0.000	0.000	-0.156	0.000	0.000	0.008	0.000	0.000	-0.022	-0.099	0.000	-0.050	-0.155	0.000	0.000	0.000	0.000	0.000	-0.098	0.000	-0.326	0.000	-0.040	0.000	0.000
AGL_LOF	-0.091	-0.503	-0.292	-0.269	0.259	0.000	0.000	0.000	-0.117	0.000	0.408	0.000	0.000	-0.043	0.000	0.000	0.000	-0.424	0.000	0.000	0.000	0.000	0.000	0.217	0.114	0.000	-0.038	-0.142	0.000	0.000	0.000	0.000	-0.078	0.000	0.000	-0.108	-0.013	0.000	0.000	0.000	0.000	0.262	0.000	0.000	-0.165	0.000	-0.052	0.000	0.000
AGO3_LOF	0.000	0.000	0.000	0.000	0.000	0.000	0.000	0.033	-0.148	0.000	0.000	0.000	0.000	0.000	0.000	0.000	0.000	0.000	0.000	0.000	0.000	0.000	0.000	0.000	-0.020	0.000	0.067	0.000	0.000	0.000	0.000	0.000	0.177	0.000	0.000	0.000	-0.019	0.000	0.000	0.000	0.000	0.000	0.000	0.000	0.026	0.000	0.000	0.000	0.000
AGRN_LOF	0.000	-0.432	0.000	-0.187	0.000	0.000	0.000	0.000	0.000	-0.099	0.000	0.000	0.000	0.000	0.342	0.000	0.000	0.000	0.000	0.000	0.000	0.091	0.000	0.000	0.338	0.000	0.000	0.000	-0.041	0.000	-0.133	0.000	0.000	0.000	0.000	0.000	0.000	0.000	0.000	0.000	0.000	0.000	0.000	0.000	0.000	0.000	-0.042	0.000	0.000
AGT_LOF	0.000	0.000	0.000	0.060	-0.176	0.000	0.000	0.000	0.092	0.053	0.096	0.000	0.000	-0.068	-0.017	0.000	0.000	0.228	0.000	0.000	-0.004	0.000	0.000	0.000	-0.216	0.000	0.487	0.350	0.000	0.075	0.000	-0.032	0.000	0.000	0.000	0.000	0.573	0.644	0.000	0.000	0.000	0.000	0.562	0.000	0.382	0.000	0.000	0.000	0.027
AGTR2_LOF	0.000	0.000	-0.103	0.083	0.000	0.000	0.000	0.000	0.094	-0.009	0.000	0.000	0.000	-0.019	0.000	0.000	0.000	0.000	0.000	0.000	0.000	0.000	0.000	0.000	-0.051	0.000	0.000	-0.018	0.000	0.000	-0.053	0.000	0.029	0.297	0.000	0.000	0.000	0.000	0.000	0.133	0.000	-0.010	0.238	0.088	0.000	0.000	0.000	0.000	0.000
AHCTF1_LOF	0.000	-0.265	-0.089	0.000	0.077	0.000	0.000	0.000	-0.206	0.000	0.000	0.000	0.000	0.000	0.000	0.000	0.000	-0.197	0.000	0.000	0.000	0.000	0.000	0.136	-0.157	0.000	0.000	0.000	0.000	-0.192	0.000	0.000	0.000	-0.053	0.000	0.000	-0.198	0.000	0.000	0.000	0.000	0.000	-0.312	0.000	-0.066	0.000	0.000	0.000	0.000
AHDC1_LOF	0.000	0.415	-0.127	0.253	-0.114	0.000	0.000	0.000	0.203	-0.182	0.000	0.000	0.700	0.090	0.000	0.000	0.302	0.342	0.311	0.000	-0.059	0.000	0.149	0.000	0.430	0.000	0.000	-0.259	-0.089	0.000	-0.049	0.000	0.000	0.000	0.000	0.000	0.380	0.000	0.343	0.000	-0.280	0.293	0.364	-0.497	-0.060	0.000	0.000	0.041	0.017
AHI1_LOF	0.000	-0.018	-0.291	-0.376	0.000	0.176	0.000	0.000	0.000	0.299	-0.156	0.000	0.000	-0.080	-0.127	0.000	0.000	0.000	0.128	0.000	0.000	0.000	-0.137	0.000	0.000	0.000	-0.260	-0.039	0.264	0.062	0.000	0.463	-0.229	0.188	0.000	0.000	-0.451	-0.128	0.135	0.000	-0.018	0.234	0.000	0.367	-0.132	0.000	0.000	0.340	0.000
AHNAK_LOF	-0.033	0.000	0.140	0.061	0.000	0.000	0.249	0.000	0.000	0.000	0.000	0.000	0.000	0.000	0.000	0.000	0.000	0.000	0.000	0.000	0.000	0.000	0.005	0.000	0.058	0.000	-0.188	0.505	0.006	0.000	-0.044	-0.068	-0.297	0.000	0.000	0.008	0.000	0.071	0.000	0.000	0.035	0.000	0.233	0.000	0.010	0.000	-0.053	0.000	0.000
AHNAK2_LOF	0.000	0.000	0.196	0.677	0.000	0.000	0.000	0.000	0.000	0.000	0.018	0.000	0.000	-0.080	0.000	0.000	0.000	-0.323	0.000	0.000	0.000	0.000	0.000	0.000	0.202	0.000	0.000	0.000	0.244	0.000	0.425	0.000	0.000	0.000	0.000	-0.004	0.039	0.000	0.000	0.000	0.000	0.000	0.000	0.000	0.000	0.000	0.000	0.000	0.000
AHR_LOF	0.000	0.143	0.000	0.000	0.000	0.000	0.000	0.000	0.000	0.000	0.341	0.000	0.000	0.000	0.000	0.000	0.000	0.000	0.000	0.000	0.000	0.000	0.000	0.000	0.172	0.000	-0.017	0.000	0.000	0.000	-0.009	0.000	0.000	0.000	0.000	-0.072	0.000	0.000	0.000	0.000	0.000	0.000	0.379	0.287	0.362	0.000	0.000	0.000	0.000
AIMP1_LOF	0.164	0.117	-0.642	-0.517	-0.592	0.000	0.000	-0.014	-0.251	-0.556	-0.127	0.000	0.000	-0.240	0.000	0.000	0.000	-0.817	-0.604	0.059	0.000	-0.008	-0.086	-0.191	0.000	0.000	-0.362	0.000	0.000	-0.408	-0.049	-0.098	-0.499	0.000	0.000	-0.004	-0.697	-0.163	0.000	0.017	0.000	0.148	-0.309	-0.695	-0.323	-0.124	-0.656	0.091	-0.060
AIRE_LOF	0.000	0.158	-0.130	-0.274	0.262	0.000	0.000	0.000	0.000	0.687	0.000	0.000	0.346	0.000	0.217	0.000	0.000	0.000	-0.038	0.000	0.000	0.000	0.000	0.000	0.000	0.000	0.566	0.242	0.314	0.220	0.000	0.088	0.437	0.458	0.000	-0.031	0.000	-0.046	0.000	0.336	0.000	0.023	0.000	0.341	0.000	0.000	-0.013	0.000	0.000
AJUBA_LOF	0.000	0.264	0.201	0.000	0.000	0.000	0.054	0.000	0.000	-0.193	0.000	0.041	0.000	0.000	-0.209	0.019	0.000	0.000	-0.056	0.000	0.000	0.000	0.084	0.000	0.000	0.000	-0.034	0.013	0.000	0.325	-0.215	-0.215	0.000	-0.286	0.000	0.000	-0.141	0.000	0.000	0.000	0.000	-0.300	-0.498	-0.022	0.000	0.079	0.181	0.000	0.000
AK7_LOF	0.000	0.223	-0.165	-0.024	0.250	0.000	0.000	0.000	0.038	0.173	0.000	0.000	0.000	0.000	0.000	0.000	0.000	-0.082	0.000	0.000	0.000	0.000	0.000	0.177	-0.058	0.000	0.043	-0.011	0.000	0.000	0.000	0.000	0.000	0.000	0.000	0.000	-0.116	0.000	0.010	0.000	0.000	0.000	0.000	-0.006	0.000	0.000	0.000	0.000	0.000
AK8_LOF	0.000	0.000	0.008	0.000	0.000	0.000	0.000	0.000	0.179	-0.022	-0.059	0.000	0.000	0.000	0.000	0.000	0.000	0.002	0.000	0.000	0.000	0.000	0.344	0.000	0.000	0.000	0.463	0.000	0.000	0.025	0.000	0.000	0.174	0.336	0.000	0.000	0.000	0.000	0.000	0.000	0.000	0.000	0.164	0.156	0.196	0.000	0.000	0.491	0.000
AK9_LOF	0.102	0.435	0.000	-0.310	0.000	-0.112	0.000	0.000	-0.021	-0.037	-0.016	0.000	0.000	0.000	0.000	0.000	0.000	0.129	0.000	0.000	0.000	0.000	0.000	0.000	0.000	0.000	-0.191	0.000	0.000	-0.140	-0.132	0.000	0.000	0.000	0.261	-0.147	0.000	-0.040	0.000	0.000	0.000	0.160	0.000	0.000	0.000	0.000	0.000	0.000	0.000
AKAP12_LOF	0.000	0.000	0.045	0.040	0.000	0.000	0.000	0.000	0.000	0.000	0.000	0.000	0.000	0.000	0.000	0.000	0.000	0.000	0.000	0.000	0.000	0.000	0.104	0.000	0.000	0.000	0.074	0.049	0.000	0.000	0.000	0.000	0.000	0.000	0.000	0.000	0.000	0.000	0.000	0.000	0.000	0.000	0.087	0.000	0.000	0.000	0.000	0.000	0.000
AKAP13_LOF	0.000	0.000	-0.084	-0.305	-0.034	0.000	0.000	0.405	0.000	0.002	0.303	0.000	0.000	0.000	0.024	0.000	0.000	0.000	0.000	0.000	0.000	0.000	-0.211	0.526	0.178	0.000	0.000	0.183	0.000	0.000	0.000	0.000	0.000	0.000	0.000	-0.063	0.000	0.000	0.000	0.000	0.000	0.269	-0.331	0.000	0.000	0.000	-0.029	0.000	0.000
AKAP6_LOF	-0.065	0.000	-0.272	0.000	0.304	0.000	0.188	0.000	0.000	0.000	-0.002	0.000	0.000	-0.134	-0.109	0.000	0.000	-0.009	-0.030	0.000	0.000	0.000	0.000	0.000	0.000	0.000	0.000	0.000	-0.082	-0.046	-0.081	0.000	0.037	0.266	0.000	0.000	-0.052	-0.202	0.000	0.000	-0.258	-0.084	0.159	0.000	0.000	0.000	0.265	0.000	0.000
AKAP7_LOF	0.135	0.230	0.000	0.000	0.102	0.000	0.000	0.000	0.000	0.010	0.108	0.000	0.000	0.000	0.000	0.000	0.000	0.000	0.000	0.000	0.000	0.000	0.000	0.000	0.000	0.000	0.001	0.214	0.000	0.000	0.000	0.000	0.000	0.080	0.000	0.000	0.000	0.000	0.000	0.000	0.000	0.000	0.000	-0.008	0.000	0.000	0.000	0.000	0.000
AKAP9_LOF	0.000	-0.126	-0.118	0.000	0.000	-0.017	0.000	0.000	0.564	0.234	0.000	0.000	-0.073	0.102	0.089	0.000	0.082	-0.311	-0.380	-0.079	-0.228	-0.122	0.000	-0.050	0.000	0.000	0.440	0.390	-0.274	-0.935	-0.268	-0.533	0.029	0.132	0.073	0.000	0.008	-0.463	-0.244	-0.110	-0.411	0.000	0.327	-0.367	0.191	0.000	0.000	0.000	-0.180
AKR1B15_LOF	-0.085	0.348	0.000	-0.129	-0.249	0.000	0.000	0.000	0.000	-0.174	0.185	0.000	0.267	0.000	0.000	0.000	0.000	0.429	0.078	0.000	0.155	0.000	0.000	0.000	0.000	0.000	0.094	0.377	0.000	-0.112	-0.026	-0.078	-0.114	0.000	0.079	-0.181	0.000	0.379	0.000	0.000	0.000	0.000	0.000	-0.136	0.022	0.000	-0.172	0.000	0.000
ALCAM_LOF	0.000	-0.344	0.000	0.000	0.000	0.000	0.000	0.000	0.000	-0.049	0.000	0.000	0.000	0.000	0.000	0.000	0.000	0.000	0.000	0.000	0.000	0.000	0.070	0.000	0.000	0.000	-0.213	-0.016	0.000	0.227	0.000	-0.049	0.006	0.000	0.000	0.000	-0.000	-0.112	0.138	0.000	0.000	0.000	0.168	0.000	0.000	0.608	0.115	0.000	0.000
ALDH16A1_LOF	0.000	0.000	0.123	0.000	0.000	0.000	0.000	0.000	0.089	0.000	0.000	0.000	0.000	0.000	0.146	0.000	0.000	0.114	0.039	0.000	0.065	0.000	-0.033	0.000	0.000	0.000	0.000	0.000	0.000	0.000	0.000	0.042	0.000	0.000	0.000	0.000	0.000	-0.004	0.000	0.000	0.000	0.064	0.142	0.000	0.000	0.000	0.000	0.000	0.000
ALDH1A2_LOF	-0.058	-0.192	0.013	0.104	0.000	0.000	0.000	0.000	0.161	0.041	0.000	0.000	0.000	0.000	0.000	0.000	0.000	0.570	0.326	0.219	0.000	0.000	0.000	0.104	0.000	0.000	0.000	0.000	0.000	0.064	0.000	-0.163	-0.013	0.000	0.000	0.034	0.000	0.113	0.000	0.000	0.000	0.186	0.340	-0.149	-0.199	0.000	0.000	0.000	0.000
ALDH2_LOF	0.000	-0.107	-0.063	0.000	0.000	0.000	0.000	0.000	0.000	0.000	0.000	0.000	0.000	0.000	-0.065	0.000	0.000	0.000	0.000	0.000	0.000	0.000	0.000	0.000	0.000	0.000	-0.027	-0.112	0.000	0.000	0.000	0.000	0.000	0.000	0.000	0.000	0.000	0.000	0.000	0.000	0.000	0.000	0.041	0.000	0.000	0.000	0.000	0.000	0.000
ALG10B_LOF	0.216	0.296	0.000	0.172	0.287	0.000	0.000	0.000	-0.156	0.000	0.000	0.000	0.000	0.232	0.000	0.000	0.000	0.000	0.091	0.000	0.000	0.000	0.000	0.000	0.000	0.000	0.148	0.216	0.000	0.000	0.160	0.000	0.000	0.000	0.000	0.000	0.000	0.000	0.000	0.000	0.000	0.000	0.000	0.000	0.075	0.000	0.000	0.000	0.000
ALK_LOF	-0.269	0.000	0.000	0.000	1.061	0.000	0.000	0.000	0.272	0.175	-0.328	0.000	0.268	0.000	0.412	0.000	0.000	-0.006	0.327	0.403	-0.095	0.000	0.000	-0.042	-0.615	0.000	0.170	0.692	0.064	0.321	0.000	-0.269	-0.499	0.000	0.282	0.170	0.058	0.000	0.000	0.000	-0.125	-0.192	-0.217	-0.086	0.006	-0.018	0.010	0.000	0.000
ALMS1_LOF	0.107	0.000	0.000	0.000	-0.070	0.000	0.646	0.000	0.000	0.000	0.000	0.000	0.000	-0.323	0.158	0.000	0.000	0.000	-0.210	0.000	-0.035	0.000	0.000	0.000	0.515	0.000	-0.232	0.000	-0.002	0.280	0.000	-0.328	0.135	-0.112	0.000	0.081	0.000	0.000	-0.000	0.000	-0.096	0.000	0.589	0.000	0.126	0.000	0.119	0.000	-0.008
ALPK1_LOF	-0.127	0.000	0.000	0.142	0.056	0.000	0.000	0.000	0.000	0.000	0.000	0.000	0.000	0.193	0.084	0.000	0.000	-0.507	0.000	0.000	0.000	0.000	0.000	0.000	-0.039	0.000	0.000	0.521	0.000	-0.052	-0.187	0.000	0.000	0.291	0.000	0.000	0.024	0.000	0.000	0.104	0.000	0.000	0.105	0.000	-0.199	0.000	-0.155	0.000	0.000
ALPK2_LOF	0.000	0.000	0.000	0.000	-0.336	0.000	0.000	0.000	-0.094	-0.443	0.187	0.000	0.000	0.000	0.011	0.093	0.000	-0.414	0.228	0.000	0.000	0.000	-0.075	-0.061	0.000	0.000	-0.348	-0.245	0.000	-0.059	-0.271	-0.319	-0.288	0.000	-0.012	-0.355	-0.169	0.000	0.000	0.000	-0.038	-0.212	-0.243	-0.207	-0.238	0.000	-0.581	0.000	-0.044
AMBRA1_LOF	0.000	-0.340	0.000	0.000	0.000	0.000	0.000	0.000	0.000	0.000	0.000	0.000	0.000	0.000	-0.032	0.000	0.000	-0.124	-0.065	0.000	0.000	0.000	0.000	0.000	-0.002	0.000	-0.260	0.156	0.000	-0.143	0.000	-0.009	-0.193	-0.435	0.000	-0.049	0.000	-0.092	0.000	0.000	0.000	0.000	0.000	0.000	0.000	0.000	0.000	0.000	0.000
AMER1_LOF	0.000	0.000	0.628	0.174	0.330	0.000	0.000	0.000	0.000	-0.251	-0.325	0.000	0.000	0.000	0.004	0.000	0.000	0.000	0.900	0.000	0.000	0.000	0.000	0.318	0.051	0.000	0.000	0.000	-0.048	0.082	-0.117	0.000	0.402	0.457	0.000	0.587	0.120	0.675	0.000	0.000	0.000	0.000	0.182	-0.102	0.406	0.000	0.000	0.000	0.000
AMER3_LOF	0.000	0.000	-0.044	0.000	0.000	0.000	0.000	0.000	0.000	0.000	0.000	0.000	0.000	-0.017	0.000	0.000	0.000	0.000	0.000	0.000	0.000	0.000	0.000	-0.059	-0.069	0.000	-0.331	0.000	0.181	-0.028	0.000	0.000	-0.128	-0.277	0.000	0.000	-0.016	0.000	0.000	0.000	0.000	0.004	0.000	0.000	-0.333	0.000	0.000	0.033	0.000
AMHR2_LOF	0.000	-0.132	0.000	0.000	0.000	0.000	0.000	0.000	0.000	0.000	0.000	0.000	0.000	0.000	0.000	0.000	0.000	-0.063	-0.097	0.000	0.000	0.000	0.000	0.000	0.000	0.000	0.000	0.034	0.000	0.000	0.000	0.000	0.000	0.000	0.000	0.000	0.000	0.000	0.000	0.000	0.000	0.000	0.000	0.000	0.000	0.059	0.000	0.000	0.000
AMOTL1_LOF	0.000	-0.304	0.000	0.000	0.061	0.000	0.000	0.000	0.241	-0.081	-0.036	0.000	0.000	-0.021	0.000	0.000	0.000	-0.030	0.230	0.000	0.000	0.000	0.000	0.000	-0.015	0.000	0.000	-0.049	0.000	0.004	0.000	0.000	0.207	0.000	0.000	0.000	0.000	0.000	0.000	0.000	-0.009	0.200	0.135	0.000	0.000	0.000	0.000	0.000	0.000
AMPH_LOF	0.000	0.079	0.000	0.000	0.000	0.000	0.000	0.000	0.000	0.000	0.000	0.000	0.257	0.000	0.000	0.000	0.000	0.053	0.000	0.000	0.000	0.000	0.033	0.000	0.000	0.000	0.183	0.000	0.000	0.008	0.000	0.167	0.000	0.349	0.000	0.166	0.023	0.000	0.000	0.000	0.000	0.020	0.000	-0.100	0.005	0.000	0.000	0.000	0.268
AMZ1_LOF	0.000	0.000	0.000	0.000	0.000	0.000	0.000	0.000	0.000	0.000	0.000	0.000	0.000	0.000	0.000	0.000	0.000	0.000	-0.128	0.000	0.000	0.000	0.015	0.000	0.000	0.000	0.000	0.000	0.000	-0.034	0.000	0.000	0.000	0.056	0.000	0.000	0.000	-0.048	0.000	0.000	0.044	0.000	0.000	0.000	0.000	0.000	0.000	0.000	0.000
ANAPC1_LOF	0.000	0.000	-0.165	0.000	0.000	0.000	0.000	-0.007	-0.060	0.000	0.000	0.000	0.000	-0.076	0.000	0.000	0.000	-0.014	-0.056	0.000	0.000	0.000	-0.190	0.000	0.000	-0.006	-0.152	0.000	-0.051	0.000	0.000	0.000	-0.393	0.000	0.000	0.000	-0.246	0.000	0.000	0.000	0.020	0.191	-0.209	-0.081	0.000	0.000	-0.046	0.000	-0.009
ANGPTL5_LOF	0.000	-0.086	0.000	-0.268	0.000	0.000	0.000	0.000	0.000	-0.187	-0.061	0.000	0.133	0.000	0.000	0.000	0.000	-0.110	0.147	0.000	0.000	0.000	0.000	0.097	0.203	0.000	0.000	-0.454	0.000	0.000	0.000	0.000	0.000	0.132	0.000	0.000	0.000	0.000	0.000	0.000	0.000	-0.254	0.000	0.000	-0.506	0.033	0.000	0.000	0.000
ANK1_LOF	0.526	0.000	-0.285	0.000	0.010	0.000	0.123	0.000	-0.045	-0.118	-0.059	0.000	0.000	-0.103	0.223	0.000	0.000	0.064	0.080	0.000	0.000	0.000	0.000	0.000	0.000	0.000	0.000	0.000	0.303	0.012	0.000	0.000	-0.129	-0.243	0.000	0.000	0.000	-0.067	0.000	0.000	0.000	0.000	-0.203	0.000	0.063	0.000	0.000	0.000	0.000
ANK2_LOF	0.000	-0.392	-0.127	-0.046	-0.151	0.000	0.000	0.000	-0.467	0.000	0.000	0.000	0.000	-0.124	-0.141	-0.029	0.000	0.000	-0.009	0.000	-0.037	0.000	-0.221	0.000	-0.177	0.000	-0.316	0.168	-0.041	-0.321	-0.119	0.000	-0.612	-0.558	0.000	-0.115	-0.484	-0.147	-0.041	0.000	0.000	-0.005	-0.077	-0.128	-0.635	0.000	-0.181	0.000	0.050
ANK3_LOF	-0.134	-0.282	0.000	0.000	-0.430	-0.030	-0.011	-0.108	0.000	-0.087	0.140	-0.058	-0.091	-0.135	0.000	0.000	-0.051	0.000	-0.277	-0.018	0.000	0.000	-0.309	-0.095	0.000	0.048	0.000	0.000	-0.214	0.033	-0.157	-0.160	0.000	-0.032	-0.113	-0.237	0.000	0.000	-0.169	0.000	-0.137	0.019	0.545	0.258	0.077	-0.007	-0.240	-0.090	-0.107
ANKAR_LOF	0.000	0.264	0.000	-0.035	0.000	0.000	0.000	0.000	0.000	0.140	0.000	0.000	0.000	0.000	0.000	0.000	0.000	0.137	0.000	0.000	0.000	0.000	0.000	0.000	0.000	0.000	0.000	-0.140	0.000	-0.047	0.000	0.000	0.458	0.318	0.092	0.000	-0.033	-0.022	0.000	0.000	0.000	-0.009	0.000	0.000	0.216	0.000	0.000	0.000	0.000
ANKHD1_LOF	0.000	0.455	-0.099	0.000	-0.041	0.000	0.000	0.000	0.000	0.130	0.366	0.000	0.000	0.000	0.000	0.000	0.000	0.000	-0.022	0.000	0.000	0.000	-0.069	0.000	0.000	0.000	0.000	0.000	0.000	0.094	-0.019	0.000	0.000	0.000	0.000	-0.003	-0.145	-0.105	0.000	0.000	0.000	0.300	0.010	0.000	0.017	0.000	-0.040	0.000	0.013
ANKIB1_LOF	0.000	0.000	0.000	0.000	0.000	0.000	0.000	0.000	0.000	0.000	0.000	0.000	0.000	0.000	0.000	0.000	0.000	0.000	0.000	0.000	0.000	0.000	0.000	0.000	0.000	0.000	0.000	0.140	0.000	0.051	0.000	0.000	0.000	0.000	0.000	0.000	0.000	0.000	0.000	0.000	0.000	0.000	0.000	0.000	0.000	0.000	0.000	0.000	0.000
ANKRD11_LOF	0.209	0.000	0.229	0.590	0.000	-0.022	-0.044	0.000	0.171	-0.166	-0.315	0.000	-0.049	0.436	0.500	0.000	-0.052	0.000	0.000	-0.073	0.360	-0.057	0.396	0.000	-0.296	0.000	0.328	0.051	0.000	0.211	0.000	0.416	0.142	0.000	0.000	-0.335	0.270	1.020	-0.045	-0.125	0.000	0.000	0.000	0.000	0.223	0.000	0.080	-0.028	-0.185
ANKRD12_LOF	0.051	0.273	-0.026	0.000	-0.295	0.000	0.000	-0.088	-0.038	0.000	-0.006	-0.032	-0.008	0.444	0.139	-0.085	0.231	0.390	0.033	-0.021	-0.098	0.000	0.071	0.215	-0.122	0.000	0.325	0.688	0.000	0.000	0.000	0.715	0.192	0.570	-0.018	0.086	0.455	0.000	0.387	-0.080	0.000	0.028	0.000	0.217	-0.078	0.500	0.000	0.061	0.000
ANKRD17_LOF	0.030	0.000	0.083	-0.108	0.000	0.000	0.000	0.000	0.000	0.000	0.000	0.000	0.000	0.000	0.000	0.000	0.000	0.000	0.000	0.000	0.000	0.000	0.000	0.000	0.000	0.000	0.000	0.006	0.103	-0.128	0.000	0.000	0.000	0.000	0.000	0.000	-0.029	0.000	0.000	0.000	0.000	0.000	0.000	0.000	0.000	0.000	0.000	0.000	0.000
ANKRD23_LOF	0.000	0.058	-0.062	0.000	0.000	0.000	0.000	0.015	0.000	0.132	0.000	0.000	0.000	0.000	0.000	0.000	0.000	0.000	0.000	0.000	0.000	0.000	0.000	0.147	0.000	0.000	0.000	0.000	0.000	0.000	0.000	0.000	0.006	0.000	0.000	0.012	0.057	0.094	0.000	0.000	0.000	0.000	0.324	0.000	0.000	0.000	-0.101	0.000	0.000
ANKRD24_LOF	0.000	0.000	-0.091	-0.043	0.000	0.115	0.000	0.000	0.000	0.000	0.000	0.000	0.000	0.000	0.000	0.000	0.000	0.000	0.013	0.199	0.000	0.000	-0.043	0.000	-0.152	0.000	-0.042	0.073	0.000	0.000	0.000	0.000	0.000	-0.267	0.000	0.000	-0.172	0.000	0.000	0.000	0.000	0.000	0.000	0.000	0.000	0.000	0.000	0.000	0.093
ANKRD26_LOF	0.000	-0.543	-0.209	-0.252	-0.097	0.000	0.000	-0.009	0.332	0.000	-0.290	0.000	-0.018	0.000	0.000	0.000	0.000	0.173	0.113	0.000	-0.052	0.000	-0.156	-0.146	0.523	0.000	-0.006	0.000	-0.107	0.000	0.000	-0.039	0.000	-0.100	0.000	0.000	-0.163	-0.168	-0.071	0.000	-0.147	0.000	-0.421	-0.641	0.206	-0.058	-0.159	0.000	-0.066
ANKRD30A_LOF	0.000	-0.473	0.000	0.000	0.572	0.000	0.000	0.000	0.000	-0.142	-0.016	-0.058	-0.016	0.000	0.122	0.000	0.000	-0.309	0.186	0.000	0.000	-0.005	0.000	-0.093	-0.145	0.000	0.060	-0.125	0.000	0.000	0.307	0.000	0.000	-0.298	0.000	0.000	0.024	-0.168	-0.056	0.000	0.000	0.000	0.230	-0.000	0.345	0.000	0.000	0.000	0.000
ANKRD30B_LOF	0.000	0.000	0.065	0.000	0.000	0.072	0.000	0.000	0.000	0.000	-0.097	0.000	0.000	0.000	0.000	0.000	0.000	0.000	0.000	0.000	0.000	0.000	-0.016	0.000	0.000	0.000	-0.300	0.000	0.000	0.000	0.000	0.197	0.000	0.000	0.000	0.000	0.001	0.000	0.000	0.000	0.000	0.000	-0.301	0.000	0.000	0.000	-0.121	0.000	0.000
ANKRD31_LOF	0.000	0.000	0.000	0.082	0.000	0.000	0.000	0.000	0.178	0.000	0.000	0.000	0.000	0.000	0.000	0.000	0.041	0.000	0.000	0.000	0.000	0.000	-0.144	0.000	0.000	0.000	0.075	0.206	0.000	0.000	0.000	0.000	0.174	0.153	0.000	0.210	0.142	0.000	0.000	0.000	0.000	0.000	0.164	0.000	0.099	0.000	0.000	0.000	0.000
ANKRD35_LOF	0.000	-0.092	0.000	0.032	0.000	0.000	0.000	0.000	0.000	0.000	0.000	0.000	0.000	0.000	0.000	0.044	0.000	-0.024	0.000	0.000	0.000	0.000	0.000	0.000	-0.009	0.000	0.000	0.000	0.000	0.000	0.000	0.000	0.000	0.000	0.000	0.000	0.000	0.000	0.000	0.215	0.000	0.000	0.094	0.000	-0.037	0.000	0.000	0.000	0.000
ANKRD62_LOF	-0.099	0.000	-0.210	0.000	0.000	0.000	0.000	0.000	0.431	-0.339	0.000	0.000	0.000	0.000	0.000	0.000	0.013	0.000	0.000	0.000	0.000	0.000	0.623	0.127	0.000	0.000	0.160	-0.251	0.000	0.000	0.000	-0.314	0.254	-0.330	0.000	0.000	0.024	0.073	0.000	0.000	-0.008	0.000	0.190	-0.009	0.000	0.000	0.016	0.000	0.000
ANKS1B_LOF	0.000	0.654	0.297	0.000	0.000	0.000	0.000	0.000	0.000	0.297	0.209	0.000	0.000	0.000	0.000	0.000	0.000	0.287	0.041	0.000	0.000	0.000	-0.092	0.000	0.128	0.090	0.000	0.419	0.000	0.000	0.000	-0.010	0.000	0.000	0.000	0.000	0.194	0.000	0.000	0.000	0.000	0.000	0.439	0.775	0.000	0.000	0.000	0.000	0.000
ANO1_LOF	0.000	0.000	0.000	0.000	0.000	0.000	0.000	0.212	0.000	0.101	-0.069	0.000	0.000	0.000	0.000	0.000	0.000	0.000	0.039	0.143	0.000	0.045	0.000	0.000	0.324	0.000	0.000	0.383	0.000	0.000	0.401	-0.034	0.000	0.000	0.000	-0.065	0.000	0.000	0.000	0.000	0.000	0.000	0.000	0.030	0.000	0.000	0.106	0.000	0.000
ANO3_LOF	0.000	0.000	0.000	-0.270	0.183	0.000	0.000	0.000	0.000	0.363	0.435	0.043	0.000	0.000	0.000	0.000	0.000	-0.271	0.000	0.000	0.000	0.000	0.000	0.175	0.000	0.000	-0.096	0.135	0.000	-0.158	0.000	-0.008	0.000	0.029	0.000	0.000	-0.312	0.000	0.000	0.000	0.000	-0.188	0.000	0.000	0.000	0.000	-0.155	0.000	0.126
ANO4_LOF	0.356	0.258	0.000	0.000	-0.260	0.000	0.000	0.000	0.196	-0.083	-0.181	0.000	0.033	-0.044	0.000	0.000	0.000	0.549	0.389	0.000	-0.037	0.000	-0.457	0.000	0.271	0.000	0.212	-0.009	0.000	-0.298	-0.010	0.000	0.536	0.163	0.000	0.563	0.479	0.623	-0.051	0.000	0.000	0.000	0.662	0.000	0.302	0.000	0.000	0.000	0.000
ANO5_LOF	0.010	0.000	0.000	0.074	0.067	0.000	0.000	0.000	0.099	0.000	0.000	0.000	0.000	0.000	0.000	0.000	0.000	0.218	0.000	0.000	0.000	0.476	0.118	0.058	0.108	0.000	0.407	-0.308	0.000	0.065	0.051	0.000	0.000	0.429	0.000	-0.116	0.000	0.000	0.000	0.000	-0.057	0.619	0.000	0.000	0.000	0.000	0.000	0.000	0.000
ANO6_LOF	0.000	-0.268	-0.027	-0.131	0.204	0.000	0.000	0.201	0.000	-0.408	0.264	0.000	0.000	0.000	0.000	0.000	0.000	0.000	0.000	0.000	0.202	0.000	0.000	0.000	0.000	0.000	0.000	-0.234	0.000	0.000	-0.061	-0.079	-0.207	0.000	0.000	0.000	-0.181	-0.191	0.000	0.000	-0.011	-0.121	0.000	0.000	0.000	0.000	-0.010	0.000	0.000
ANXA10_LOF	0.000	0.038	0.301	0.164	-0.074	0.000	0.000	0.000	0.000	0.000	0.000	0.000	0.000	0.630	0.000	0.000	0.000	0.000	-0.151	0.000	0.000	0.000	0.000	0.000	0.000	0.000	0.000	0.238	0.000	0.268	0.000	-0.060	0.028	0.331	0.000	0.009	0.000	0.000	0.000	0.000	0.991	0.000	0.000	0.210	-0.276	0.000	0.000	0.000	0.085
ANXA13_LOF	0.000	0.000	0.000	0.000	0.000	0.000	0.000	0.000	0.000	0.000	0.000	0.000	0.000	0.000	0.000	0.000	0.000	0.000	0.000	0.000	0.000	0.000	0.000	0.000	0.000	0.000	0.000	0.000	0.000	0.000	0.000	0.000	0.000	0.111	0.000	0.000	0.000	0.000	0.000	0.000	0.000	0.000	0.122	0.000	0.061	0.000	0.000	0.000	0.000
ANXA4_LOF	-0.109	0.238	-0.404	0.000	-0.289	0.000	0.000	0.000	0.000	0.000	0.000	0.000	0.000	0.533	0.000	0.000	0.000	-0.288	-0.045	0.000	0.000	0.000	0.000	-0.083	0.000	0.000	0.206	0.006	0.000	0.000	0.000	0.000	0.000	0.076	0.000	0.000	-0.052	0.478	0.000	0.058	0.293	-0.338	0.094	-0.180	0.000	0.000	0.000	0.000	0.501
ANXA6_LOF	0.000	0.000	0.311	0.120	0.000	0.000	0.000	0.000	0.000	-0.364	-0.100	0.000	0.000	0.000	0.000	0.000	0.000	0.206	0.000	0.000	0.000	0.000	0.000	0.000	0.000	0.000	0.000	-0.227	0.539	0.000	0.000	0.127	0.000	0.000	0.000	0.207	0.000	0.000	0.000	0.000	0.000	0.000	0.000	0.000	0.000	0.000	0.000	0.000	0.000
AOX1_LOF	-0.133	-0.171	-0.075	0.000	0.000	0.179	0.000	0.000	0.000	0.226	0.000	0.000	0.000	-0.062	0.012	0.000	0.000	-0.272	0.116	0.000	0.000	0.013	0.000	0.000	-0.147	0.000	-0.261	-0.140	0.014	-0.350	-0.174	-0.097	-0.578	-0.732	0.000	0.000	-0.214	-0.271	0.066	0.000	0.000	0.000	-0.035	0.000	-0.297	0.000	0.000	0.000	0.000
AP2A1_LOF	0.000	0.000	0.000	0.000	0.000	0.000	0.000	0.000	0.000	0.000	0.000	0.000	0.000	0.000	0.000	0.000	0.000	0.000	0.000	0.000	0.000	0.000	0.000	0.000	0.000	0.000	0.000	0.000	0.000	0.000	0.000	0.000	0.000	0.000	0.000	0.000	0.000	0.000	0.000	0.000	0.000	0.000	0.000	0.000	0.000	0.000	0.000	0.000	0.000
AP2A2_LOF	0.000	0.000	0.000	0.000	0.000	0.000	0.000	0.000	0.000	0.061	0.000	0.000	0.000	0.000	0.000	0.177	0.000	0.000	0.000	0.000	0.000	0.000	0.000	0.000	0.000	0.000	0.000	0.000	0.000	0.000	0.000	0.000	0.000	0.000	0.000	0.000	0.000	0.000	0.000	0.000	0.000	-0.048	0.000	0.000	0.000	0.000	0.000	0.000	0.000
AP2B1_LOF	0.000	0.000	0.126	0.290	0.000	0.000	0.000	0.000	0.245	0.000	0.000	0.000	0.000	0.000	0.115	0.000	0.000	0.020	0.000	0.000	0.105	0.000	0.120	0.000	0.133	0.000	0.000	0.000	0.000	0.017	0.000	0.217	0.225	0.000	0.000	0.000	0.642	0.212	0.000	0.000	0.088	0.000	-0.116	0.000	0.164	0.166	0.000	0.000	0.000
AP2M1_LOF	0.000	0.000	0.192	0.000	-0.358	0.000	0.316	0.000	0.099	-0.082	-0.163	0.000	0.000	-0.005	0.000	0.000	0.137	0.084	0.791	0.228	0.000	0.000	0.385	0.000	0.000	0.000	0.000	0.280	0.071	0.000	0.000	0.000	-0.040	0.000	0.000	-0.410	0.566	0.052	0.000	0.000	0.000	0.543	0.445	0.103	0.000	0.000	-0.020	0.000	0.000
AP3B1_LOF	0.000	-0.119	-0.322	0.000	0.000	0.000	0.000	0.000	0.000	0.000	0.000	0.000	0.000	-0.084	-0.039	0.000	0.000	-0.165	-0.070	0.000	0.000	0.000	0.000	0.000	0.177	0.000	0.075	0.202	0.000	0.000	0.000	0.000	0.000	0.000	0.000	0.000	0.000	-0.138	-0.035	0.000	-0.003	0.014	-0.004	0.000	0.000	0.000	0.306	0.000	0.000
AP3B2_LOF	0.000	0.000	-0.129	0.014	0.000	0.000	0.000	0.000	0.047	0.000	-0.073	0.000	0.000	0.000	0.000	0.000	0.000	0.100	0.000	0.000	0.000	0.000	-0.061	0.000	0.000	0.000	0.526	-0.472	0.000	0.000	0.440	0.000	0.366	0.086	0.000	0.000	0.000	0.000	0.000	0.000	0.000	-0.139	-0.123	-0.176	0.000	0.000	0.000	0.000	0.000
AP3D1_LOF	0.000	0.000	0.000	0.000	0.000	0.000	0.000	0.000	0.000	0.215	-0.035	0.000	0.000	0.000	0.000	0.000	0.000	0.000	0.000	0.000	0.000	0.000	0.000	0.000	0.000	0.000	0.000	0.022	0.000	0.000	0.000	0.000	0.000	0.074	0.000	0.000	-0.027	0.000	0.000	0.000	0.000	0.127	-0.096	0.000	0.000	0.000	0.000	0.000	0.000
AP4B1_LOF	0.000	0.000	0.018	0.114	0.139	0.000	0.000	0.000	0.000	0.168	0.000	0.000	0.000	0.000	0.213	0.000	0.000	0.000	0.000	0.000	0.000	0.000	0.000	0.000	0.168	0.000	0.000	0.000	0.000	0.000	0.000	0.000	0.000	0.000	0.000	0.000	0.000	0.000	0.000	0.000	0.000	0.147	0.000	0.000	0.000	0.154	0.000	0.000	0.000
AP5B1_LOF	0.000	0.000	0.000	0.166	0.000	0.000	0.049	0.000	0.000	0.000	0.000	0.000	0.000	0.000	0.000	0.000	0.000	0.003	0.000	0.000	0.000	0.000	0.000	0.000	0.028	0.000	0.000	-0.039	0.000	0.000	0.163	0.000	0.000	-0.103	0.000	0.000	0.000	0.000	0.000	0.000	0.000	0.000	0.000	0.000	0.000	0.000	0.000	0.000	0.000
APAF1_LOF	-0.081	0.000	0.000	-0.086	0.000	0.000	0.000	0.134	0.000	-0.224	0.000	0.000	0.000	0.000	-0.190	0.000	0.000	0.427	0.000	0.000	0.000	0.000	-0.000	0.000	0.000	0.000	0.000	-0.009	0.028	0.000	0.000	0.000	0.000	0.000	0.000	-0.028	0.112	0.267	0.051	0.018	0.000	0.000	0.000	-0.302	-0.037	0.000	0.083	0.000	0.092
APBB1IP_LOF	0.000	0.000	0.000	0.000	0.210	0.000	0.000	0.000	0.000	0.103	-0.006	0.007	0.000	0.000	0.000	0.000	0.000	0.000	0.084	0.000	0.100	0.000	0.000	0.000	0.105	0.000	0.000	0.000	0.000	0.000	0.055	0.000	0.000	0.000	0.000	0.000	-0.254	-0.015	0.000	0.000	0.000	0.000	0.000	0.185	0.000	0.000	-0.021	0.000	0.000
APC_LOF	-0.555	0.000	-0.108	-0.560	-0.794	-0.182	0.000	-0.353	-0.011	-0.128	-0.385	0.000	0.171	0.074	0.000	0.000	0.000	-0.102	-0.479	-0.122	0.000	-0.158	-0.406	-0.411	-0.348	-0.300	0.061	-0.127	0.000	-0.125	-0.008	0.000	-0.207	-0.490	0.182	-0.374	-0.638	-0.112	-0.102	0.000	-0.411	-0.340	-0.436	-0.106	0.017	0.000	0.000	-0.168	-0.242
APOB_LOF	-0.006	0.000	0.000	-0.023	-0.688	-0.025	0.000	0.000	-0.360	-0.099	0.241	-0.083	0.000	0.000	0.461	0.000	0.000	0.000	-0.120	0.000	-0.003	0.000	-0.076	0.498	-0.185	0.000	-0.399	0.000	-0.099	0.009	0.000	-0.382	-0.127	-0.393	0.000	-0.344	-0.185	-0.180	0.000	-0.053	0.000	0.000	0.000	0.000	0.000	-0.063	0.006	-0.008	-0.088
APOH_LOF	0.000	-0.488	-0.423	-0.296	0.000	0.000	0.000	0.000	0.000	-0.143	0.000	0.000	0.000	0.000	0.000	0.000	0.100	0.000	0.000	0.000	0.350	0.000	-0.331	0.000	0.000	0.000	0.000	-0.246	0.000	-0.594	-0.183	-0.121	-0.029	-0.048	0.000	-0.217	0.077	-0.034	0.000	0.223	0.000	0.000	0.000	-0.239	-0.251	0.167	0.000	0.000	0.000
AR_LOF	0.000	0.000	0.000	0.000	0.000	0.000	0.000	0.000	0.000	-0.246	-0.032	0.000	0.000	-0.128	-0.029	0.000	0.000	0.000	-0.195	0.000	0.000	0.086	-0.019	0.000	0.036	0.000	0.000	0.392	0.246	0.000	-0.156	0.000	-0.061	0.000	0.000	0.000	0.051	0.000	0.000	0.016	0.000	0.096	0.276	0.000	-0.101	0.000	-0.094	0.000	0.000
ARAP2_LOF	-0.162	0.000	0.000	0.037	0.000	0.000	0.000	0.000	-0.197	-0.010	0.548	0.000	0.000	-0.059	-0.078	0.000	0.000	-0.263	-0.295	0.000	0.000	0.000	-0.150	0.000	-0.536	0.026	-0.334	-0.204	0.000	0.000	-0.094	-0.059	0.000	-0.483	0.000	0.000	0.000	0.067	0.000	0.000	0.000	0.018	-0.392	-0.330	-0.309	0.000	0.000	0.000	0.000
ARAP3_LOF	0.080	0.000	0.000	0.000	0.000	0.000	0.000	0.000	0.000	0.000	0.000	0.000	0.000	0.000	0.000	0.000	0.000	0.000	0.000	0.000	0.000	0.000	0.000	0.000	0.000	0.000	0.000	0.000	0.000	0.000	0.000	0.000	0.021	0.000	0.000	0.067	0.104	0.000	0.000	0.000	0.000	0.000	0.015	0.000	0.000	0.000	0.064	0.000	0.000
ARFGAP3_LOF	0.000	-0.040	0.000	0.000	0.000	0.000	0.000	0.000	0.000	0.097	-0.218	0.000	0.000	0.000	0.159	0.000	0.000	0.037	0.000	0.000	0.000	0.000	-0.324	0.000	0.041	0.000	0.000	0.000	0.000	0.000	-0.254	0.409	-0.326	0.000	0.000	0.000	0.000	0.000	0.000	0.000	0.000	0.000	0.000	0.226	-0.127	0.000	-0.309	0.000	0.000
ARFGEF1_LOF	0.017	0.288	0.014	0.000	-0.031	0.000	0.000	0.000	-0.035	-0.268	-0.325	0.000	0.000	0.200	-0.059	0.000	0.000	0.000	0.000	0.000	0.242	0.000	0.000	0.000	0.000	0.202	-0.061	-0.413	-0.040	-0.410	0.000	0.109	0.164	0.000	0.000	-0.104	0.000	0.207	-0.001	0.000	0.071	0.000	0.180	0.082	0.000	0.159	0.000	0.000	0.000
ARHGAP11A_LOF	0.310	0.000	0.000	0.000	-0.107	0.000	0.000	0.000	0.000	-0.124	-0.435	0.000	0.000	0.214	-0.079	0.000	0.000	-0.121	0.000	0.000	0.000	0.000	0.096	0.000	0.230	0.000	0.258	0.032	0.000	0.000	0.000	0.000	0.000	0.089	0.000	0.000	0.000	0.000	0.012	0.000	0.000	0.000	-0.155	0.000	0.000	0.000	0.000	0.000	0.000
ARHGAP12_LOF	0.090	0.044	0.000	0.000	0.000	0.000	0.000	0.166	0.000	-0.073	0.000	0.000	0.000	0.000	0.000	0.000	0.000	0.000	0.000	0.000	0.000	0.000	0.000	0.000	-0.007	0.000	0.000	0.000	0.000	0.000	0.000	0.000	0.000	0.023	0.000	0.000	-0.097	0.000	0.048	0.000	0.000	0.295	0.000	0.000	0.000	0.000	0.000	0.056	0.000
ARHGAP17_LOF	0.000	0.000	-0.106	-0.048	-0.098	0.000	0.000	0.000	-0.018	-0.081	0.000	0.000	0.000	0.000	0.000	0.000	0.000	-0.249	-0.124	0.000	0.000	0.000	0.000	0.000	0.000	0.000	-0.145	0.000	0.000	0.000	0.000	0.000	-0.286	0.000	0.000	0.000	-0.151	0.000	0.000	0.000	0.000	0.000	0.000	0.000	0.000	0.000	0.000	0.000	0.000
ARHGAP18_LOF	0.000	0.000	-0.270	-0.021	0.000	0.000	0.000	0.000	0.000	0.000	0.000	0.217	0.000	0.000	-0.010	0.000	0.000	-0.044	-0.084	0.000	0.000	0.169	0.000	0.000	0.049	0.000	0.000	-0.080	0.000	0.000	0.413	0.000	0.006	0.000	0.000	0.076	0.000	0.000	0.000	0.000	0.000	0.000	0.000	0.000	-0.416	0.000	0.000	0.000	0.000
ARHGAP22_LOF	0.000	0.000	0.000	0.000	0.000	0.000	0.000	0.000	0.000	0.098	0.000	0.000	0.000	0.000	0.000	0.000	0.000	0.000	0.000	0.000	0.000	0.000	0.000	0.000	0.000	0.000	0.000	0.000	0.000	0.000	0.000	0.118	0.000	0.000	0.000	0.000	0.000	0.000	0.000	0.029	0.000	0.021	0.000	0.000	0.000	0.000	0.000	0.000	0.000
ARHGAP24_LOF	0.266	0.000	-0.072	-0.151	0.000	0.000	0.000	0.000	0.151	0.000	0.000	0.000	0.000	0.000	0.685	0.000	0.000	0.095	0.420	0.000	0.000	0.000	0.000	0.000	-0.357	0.000	0.000	0.000	0.000	0.014	0.000	0.000	0.282	0.061	0.000	0.437	0.000	0.000	0.000	0.000	0.000	0.000	-0.061	0.000	-0.228	0.000	0.000	0.000	0.000
ARHGAP27_LOF	0.000	-0.146	0.000	0.000	0.000	0.000	0.000	0.000	0.211	-0.114	-0.138	0.000	0.000	0.000	0.000	0.000	0.000	0.000	0.000	0.000	0.219	0.000	-0.213	0.000	-0.149	0.000	0.000	0.000	0.000	-0.107	0.000	0.000	0.000	0.000	0.000	-0.149	0.000	0.000	0.000	0.000	0.000	0.000	-0.077	-0.090	0.000	0.000	0.000	0.000	0.000
ARHGAP29_LOF	0.000	0.000	0.274	0.076	0.000	0.000	0.000	0.000	0.000	0.000	0.017	0.000	0.000	0.000	0.000	0.000	0.000	0.000	0.000	0.000	0.000	0.000	-0.002	0.000	0.000	0.000	0.000	0.000	0.000	0.000	0.000	0.000	0.000	0.097	0.000	0.000	0.105	0.000	0.000	0.000	0.000	-0.021	0.000	0.000	0.018	0.000	0.000	0.000	0.000
ARHGAP31_LOF	0.426	0.000	0.000	0.000	0.000	0.000	0.000	0.000	0.000	0.132	0.000	0.013	0.000	0.088	0.131	0.000	0.000	0.000	0.000	0.138	0.000	0.000	-0.055	0.000	0.000	0.000	0.000	0.000	0.000	0.000	0.000	0.000	-0.013	-0.050	0.000	0.000	0.000	-0.091	0.000	0.000	0.000	-0.248	-0.040	0.000	0.000	0.000	0.191	0.000	0.000
ARHGAP33_LOF	0.000	0.000	0.000	-0.098	0.000	0.000	0.000	0.000	0.000	0.000	-0.027	0.000	0.000	-0.180	0.000	0.000	0.020	0.094	0.000	0.098	0.000	0.000	0.000	0.136	0.000	0.000	0.000	0.000	0.000	0.000	0.014	0.000	0.000	0.000	0.000	0.000	0.000	0.000	0.000	0.000	0.000	0.000	0.000	0.000	0.000	0.000	0.000	0.000	0.000
ARHGAP35_LOF	0.000	0.406	0.000	0.000	0.000	0.000	0.000	0.000	0.000	0.048	0.000	0.000	-0.035	0.000	-0.000	0.000	-0.017	-0.103	0.000	0.000	0.000	0.000	0.000	0.000	0.000	0.000	0.000	0.000	-0.031	0.000	0.000	0.000	0.000	0.026	0.000	0.000	0.000	0.000	0.000	0.000	0.000	0.000	0.000	0.000	0.211	0.000	-0.096	0.000	0.000
ARHGAP39_LOF	-0.050	0.190	0.000	-0.156	-0.020	0.000	0.000	0.000	-0.348	-0.435	0.000	0.000	0.000	0.000	0.000	0.000	0.000	-0.190	-0.307	0.000	0.000	0.000	-0.012	0.000	-0.338	0.000	-0.250	-0.247	0.000	0.000	0.000	-0.184	-0.490	-0.487	0.000	0.111	-0.162	-0.288	0.000	0.000	0.000	-0.211	0.000	0.126	0.049	0.000	0.188	0.000	0.000
ARHGAP5_LOF	-0.337	0.259	0.591	0.000	0.138	0.000	0.000	0.000	0.000	0.000	0.029	0.000	0.000	0.140	-0.257	0.000	0.000	0.000	0.000	0.000	0.000	0.000	-0.275	-0.022	0.000	0.000	0.000	-0.380	-0.006	-0.053	0.136	0.000	0.000	0.000	0.551	0.000	0.162	0.000	0.000	0.000	-0.103	0.000	0.010	0.143	0.128	-0.087	-0.361	0.000	0.000
ARHGEF1_LOF	0.000	-0.144	0.300	0.166	-0.087	0.000	0.000	0.000	0.000	0.000	0.071	0.000	0.000	0.000	0.137	0.000	0.000	-0.414	0.000	0.000	0.000	0.000	0.000	0.000	0.000	0.000	0.000	0.000	0.000	0.008	0.000	-0.017	0.000	0.000	0.000	-0.080	0.100	0.077	0.000	0.000	0.000	-0.109	0.041	0.000	0.000	0.000	-0.019	0.000	0.000
ARHGEF10_LOF	0.000	-0.220	-0.019	-0.096	0.000	0.000	0.000	0.000	0.000	0.000	0.000	0.000	0.000	0.000	0.000	0.000	0.000	-0.017	-0.015	0.000	0.000	0.000	0.000	0.000	-0.053	0.000	0.000	0.000	0.000	-0.337	0.000	-0.071	-0.249	-0.104	0.000	0.000	-0.141	-0.078	0.339	0.000	0.000	0.000	-0.336	0.000	0.000	0.000	0.000	0.000	0.000
ARHGEF11_LOF	0.000	0.000	0.000	0.000	0.288	0.000	0.000	0.000	0.073	0.000	0.000	0.000	0.061	0.000	-0.100	0.000	0.047	0.000	-0.388	0.000	0.000	0.000	0.000	-0.054	0.000	0.000	0.232	-0.234	0.000	-0.141	0.054	-0.213	0.000	0.000	0.000	0.016	-0.247	-0.152	0.000	0.000	0.000	0.141	-0.088	0.000	0.000	0.000	0.405	0.000	0.000
ARHGEF12_LOF	0.000	0.000	0.254	0.046	0.000	0.000	0.000	0.000	0.229	0.000	0.000	0.000	0.000	0.000	0.367	0.000	0.000	0.000	0.000	0.000	0.000	0.000	0.000	0.534	0.080	0.000	0.132	0.167	0.000	0.000	0.034	0.126	0.212	0.181	0.000	0.000	0.510	0.000	0.000	0.000	0.000	0.020	0.000	0.467	0.037	0.156	-0.177	0.000	0.000
ARHGEF17_LOF	0.000	0.000	-0.002	0.000	0.000	0.000	0.000	0.000	0.000	0.000	0.000	0.000	0.000	0.000	0.110	0.000	0.000	0.000	0.000	0.000	0.000	0.000	0.000	0.000	0.000	0.000	0.000	0.000	0.000	0.000	0.000	0.000	0.000	0.000	0.000	0.000	0.000	0.000	0.000	0.000	0.000	0.000	0.000	0.000	0.000	0.000	0.000	0.000	0.000
ARHGEF2_LOF	0.207	0.000	0.000	0.000	0.000	0.000	0.000	0.000	0.000	-0.047	0.217	0.000	0.000	-0.203	0.000	0.000	0.000	0.000	0.174	0.000	0.000	0.000	0.000	0.000	0.011	0.000	0.180	0.397	0.000	0.000	-0.064	0.000	0.000	0.101	0.000	-0.113	0.187	0.049	0.000	0.000	-0.005	0.000	0.369	0.000	0.043	0.000	0.000	0.152	0.122
ARHGEF26_LOF	0.000	-0.224	0.000	0.000	-0.055	0.000	0.000	0.000	0.000	0.084	0.000	0.000	0.000	0.000	0.000	0.000	0.000	-0.187	0.000	0.000	0.000	0.000	-0.078	0.000	0.000	0.000	0.000	0.000	0.108	0.000	0.000	0.000	0.000	0.000	0.000	0.000	-0.335	0.000	0.000	0.000	0.000	0.000	0.000	0.000	-0.022	0.000	0.000	0.000	0.000
ARHGEF40_LOF	0.000	0.020	0.000	0.000	0.000	0.000	0.000	0.000	0.000	0.070	0.000	0.000	0.062	0.000	0.000	0.000	0.000	0.000	0.000	0.000	0.000	0.000	0.000	0.000	0.000	0.000	0.000	0.106	0.000	0.050	0.000	0.000	0.080	0.000	0.267	0.000	0.048	0.000	0.000	0.000	0.000	0.000	0.000	0.000	0.089	0.000	0.000	0.000	0.000
ARHGEF5_LOF	0.000	0.000	0.000	0.000	0.000	0.000	0.000	0.000	-0.019	-0.239	0.000	0.127	0.000	0.000	0.000	0.000	0.000	0.000	0.000	0.000	0.000	0.000	0.000	0.000	0.000	0.000	0.000	-0.308	0.000	0.028	0.000	0.000	0.000	-0.408	0.000	0.000	-0.047	0.000	0.000	0.000	0.000	-0.129	0.000	0.000	0.000	-0.012	0.000	0.000	0.000
ARID1A_LOF	0.058	0.000	0.000	0.000	0.000	0.000	-0.403	-0.388	0.000	0.000	0.194	-0.391	-0.003	-0.355	0.000	0.000	-0.192	0.128	-0.103	0.000	0.135	-0.088	0.000	-0.623	0.179	-0.292	0.174	0.000	-0.539	-0.559	-0.436	-0.326	0.018	-0.599	0.000	-0.284	-0.101	0.000	-0.104	0.238	0.488	0.000	-0.764	-0.384	0.000	-0.558	-0.181	0.000	0.031
ARID1B_LOF	-0.007	0.260	0.000	0.000	0.000	-0.004	0.000	-0.012	0.000	0.128	0.115	0.000	-0.056	0.233	-0.036	0.000	0.112	0.000	0.000	-0.052	0.000	0.000	0.000	0.000	0.483	-0.017	0.000	0.000	-0.180	0.258	0.000	0.000	0.536	-0.190	-0.005	0.000	0.197	0.000	-0.070	-0.037	0.221	-0.206	0.451	0.197	0.014	-0.034	0.000	-0.024	0.193
ARID2_LOF	-0.062	0.206	0.348	-0.059	0.163	0.000	0.000	0.291	-0.383	0.000	0.000	0.000	0.000	0.122	-0.140	0.000	0.000	0.000	-0.150	0.000	0.000	0.000	0.000	0.000	0.000	0.000	-0.192	-0.366	0.000	0.000	0.000	0.000	-0.229	-0.332	0.000	0.126	0.000	-0.279	0.000	0.000	-0.017	-0.393	-0.235	0.000	0.000	0.000	-0.402	0.000	0.051
ARID4A_LOF	0.044	0.138	0.000	0.000	0.047	0.000	0.000	0.000	0.530	0.000	0.000	-0.066	-0.007	0.053	-0.096	0.000	0.000	0.502	0.022	0.000	-0.137	-0.104	-0.345	0.000	0.305	0.000	0.666	0.000	-0.116	0.280	-0.209	0.388	0.000	0.331	0.088	0.000	0.116	0.122	0.187	0.347	0.000	0.092	0.048	0.000	0.065	-0.135	0.011	0.000	0.000
ARID4B_LOF	-0.001	0.425	-0.063	-0.481	0.302	-0.001	-0.042	0.000	0.853	-0.302	-0.045	-0.051	0.465	0.657	0.000	0.000	-0.062	0.000	0.516	-0.032	0.000	-0.033	0.674	0.026	0.175	0.000	0.389	0.230	0.000	0.241	0.000	0.000	0.000	0.267	0.047	-0.035	0.260	0.000	-0.229	0.000	-0.040	-0.513	0.183	0.025	0.557	0.000	-0.136	-0.056	0.000
ARID5B_LOF	0.000	0.000	0.000	-0.054	0.000	0.000	0.000	0.000	0.171	0.000	0.086	0.000	0.000	0.000	0.000	0.000	0.000	0.373	0.000	0.000	0.000	0.000	0.119	0.000	0.337	0.000	0.000	0.000	0.000	0.123	0.262	0.000	0.065	0.238	0.000	0.000	0.000	0.000	0.000	0.000	0.000	0.000	-0.108	0.000	0.034	0.000	0.000	0.000	0.200
ARIH2_LOF	0.000	0.000	0.000	0.000	0.080	0.000	0.000	0.000	0.000	-0.051	0.000	0.000	0.000	0.000	0.000	0.000	0.000	0.000	0.000	0.000	0.000	0.000	0.398	0.000	0.000	0.338	0.000	-0.387	0.000	-0.181	0.000	0.000	0.000	-0.241	0.000	0.000	0.000	0.000	0.000	0.000	0.000	0.000	0.041	0.205	0.000	0.000	0.000	0.000	0.000
ARL13B_LOF	0.277	-0.101	-0.019	0.000	0.000	0.000	0.000	0.000	0.000	-0.213	0.000	0.000	0.000	0.000	0.000	0.000	0.000	0.000	-0.132	0.000	0.000	0.000	-0.117	0.107	-0.086	0.376	0.000	0.000	0.000	0.034	-0.054	0.000	-0.056	0.000	0.000	-0.098	0.000	0.162	0.000	0.000	-0.014	-0.000	0.053	0.003	0.000	0.000	0.000	0.000	0.000
ARMC2_LOF	-0.025	-0.426	0.000	-0.046	0.000	0.000	0.349	0.000	-0.025	0.000	-0.097	0.000	0.000	0.000	0.000	0.000	0.000	-0.034	0.000	0.000	0.000	0.000	0.000	0.000	0.000	0.000	0.000	0.000	0.000	-0.096	0.000	0.000	0.000	0.096	0.000	0.000	-0.303	-0.005	0.000	0.000	0.000	0.000	0.000	0.000	0.000	0.000	0.000	0.000	0.000
ARMC3_LOF	0.000	0.292	0.000	0.000	0.000	0.000	0.000	0.000	0.000	0.000	0.000	0.000	0.000	0.000	0.000	0.000	0.000	0.000	0.000	0.000	0.000	0.000	0.000	0.000	0.000	0.000	0.266	0.000	0.000	0.133	0.080	0.000	0.161	0.103	0.000	0.000	-0.102	0.000	0.000	0.000	0.000	0.000	0.000	0.000	0.068	0.000	0.000	0.000	0.000
ARMC4_LOF	0.000	0.129	-0.164	0.127	-0.017	0.000	0.000	-0.024	-0.205	-0.563	0.000	0.000	0.000	-0.045	0.000	0.000	0.000	0.033	0.000	0.000	0.000	0.000	-0.002	-0.057	-0.376	0.000	-0.226	0.000	-0.125	-0.058	-0.364	0.000	0.000	-0.102	0.000	-0.104	0.000	0.037	0.000	0.000	0.000	0.000	0.000	-0.058	0.104	-0.032	-0.017	0.000	0.000
ARMC9_LOF	0.000	-0.229	0.157	0.000	0.233	0.000	0.000	0.000	0.000	0.234	0.000	0.000	0.000	0.000	0.000	0.583	0.000	-0.038	0.000	0.000	0.000	0.000	0.000	0.178	0.000	0.000	-0.230	0.213	0.000	-0.185	0.000	-0.023	-0.239	0.000	0.000	-0.082	0.000	0.000	0.000	0.000	0.000	-0.058	0.000	0.000	0.102	0.000	0.000	0.000	0.000
ARMCX1_LOF	0.199	-0.119	0.248	0.201	0.312	0.000	0.000	0.000	0.479	0.109	0.000	0.000	0.000	-0.117	-0.019	0.000	0.000	0.000	0.496	0.000	-0.019	0.000	0.000	0.000	0.601	0.000	0.066	0.486	0.000	0.824	-0.235	0.000	0.556	0.000	0.000	0.000	0.737	0.000	-0.040	0.000	0.039	0.653	0.108	-0.082	0.283	0.000	0.000	0.145	0.000
ASAP1_LOF	-0.018	-0.090	-0.411	0.672	-0.211	0.000	0.000	0.000	0.117	0.152	0.536	0.000	0.000	0.401	0.000	0.000	0.000	0.000	0.000	0.000	0.000	0.000	-0.222	0.000	0.290	0.000	0.183	0.000	0.000	0.000	0.000	0.655	0.000	0.029	0.000	0.264	-0.133	-0.095	0.000	0.000	0.000	0.000	0.127	0.000	-0.124	0.000	-0.047	0.000	0.000
ASCC3_LOF	-0.045	0.188	0.000	-0.141	0.410	0.000	0.000	0.000	0.236	0.000	-0.144	0.000	-0.009	-0.187	0.000	0.000	0.000	-0.021	-0.038	0.000	-0.062	0.000	0.000	0.090	0.000	0.000	0.173	-0.331	0.000	0.000	0.627	0.000	0.000	0.000	0.000	-0.092	0.000	-0.104	0.000	0.000	0.000	0.032	-0.238	-0.116	0.000	0.000	-0.146	0.000	0.000
ASH1L_LOF	-0.088	0.209	0.016	0.000	0.000	0.018	0.000	-0.038	-0.143	0.266	0.349	0.000	0.000	0.000	-0.143	0.000	0.070	0.000	0.000	0.000	-0.028	0.000	-0.193	0.000	0.247	0.000	-0.028	-0.121	-0.184	0.000	0.000	-0.302	-0.179	-0.011	0.461	0.838	0.000	0.244	0.000	-0.170	0.000	-0.604	0.081	0.000	0.000	-0.059	-0.032	0.056	0.000
ASNS_LOF	0.000	-0.211	-0.403	-0.285	-0.170	0.074	0.000	0.000	0.000	0.000	-0.012	0.000	0.000	0.000	-0.082	0.000	0.000	0.000	0.000	0.000	0.000	0.000	-0.079	-0.013	0.000	0.000	-0.312	-0.310	0.000	-0.081	0.000	0.000	-0.718	-0.120	0.000	-0.093	-0.651	-0.147	0.000	0.000	0.000	0.000	0.000	0.000	-0.450	0.000	0.000	0.000	0.063
ASPM_LOF	-0.105	0.578	0.560	0.000	-0.061	-0.126	-0.014	0.000	-0.031	-0.025	0.103	0.000	0.280	-0.326	-0.039	0.000	0.000	0.000	0.000	-0.027	0.000	0.000	0.000	0.105	0.000	0.000	0.039	-0.373	-0.171	0.266	0.062	-0.054	-0.121	0.204	0.000	0.000	0.000	-0.060	-0.157	-0.096	-0.302	0.000	0.223	0.234	0.254	0.000	0.000	-0.020	-0.163
ASTN1_LOF	0.067	-0.584	0.161	0.000	0.000	0.000	0.000	0.000	-0.232	0.000	0.463	0.000	0.000	0.000	0.000	0.290	0.000	-0.525	0.000	0.000	0.000	0.000	0.000	-0.005	-0.380	0.000	-0.224	0.000	0.000	0.000	-0.140	-0.051	0.000	0.000	0.000	-0.061	0.000	-0.093	0.000	0.000	0.000	-0.187	0.000	0.000	0.000	0.000	-0.123	0.000	0.000
ASXL1_LOF	-0.136	-0.196	0.000	0.000	-0.008	0.000	0.000	0.000	-0.624	-0.471	0.000	0.000	0.000	-0.220	-0.158	0.000	0.115	0.076	-0.131	0.000	0.000	0.000	-0.136	-0.449	-0.178	0.000	-0.554	-0.086	0.000	-0.508	0.000	-0.306	-0.529	-0.555	-0.009	-0.215	-0.418	0.000	0.000	0.000	-0.069	0.000	-0.280	-0.065	-0.485	0.000	0.066	0.000	0.178
ASXL3_LOF	-0.066	0.000	0.168	0.121	0.000	0.000	0.000	0.000	-0.108	-0.267	-0.054	0.000	0.000	-0.002	0.000	0.000	0.000	0.000	0.003	0.000	0.000	0.000	-0.192	0.000	-0.059	0.000	-0.186	0.000	0.000	0.000	0.000	0.299	0.000	-0.076	0.000	0.000	0.260	-0.243	0.000	0.000	0.000	0.071	0.000	-0.163	-0.057	0.000	0.012	0.000	0.057
ATAD2_LOF	0.000	0.176	0.000	-0.197	0.000	0.000	0.000	0.000	0.000	0.000	0.113	0.000	0.000	0.000	0.000	0.000	0.000	-0.089	0.000	0.000	0.000	0.000	0.000	0.000	-0.106	0.000	0.000	0.057	0.000	0.017	0.000	-0.026	-0.112	0.000	0.000	0.000	0.000	-0.027	0.000	0.000	0.000	-0.022	0.000	0.000	0.000	0.000	0.000	0.000	0.000
ATAD2B_LOF	0.000	0.000	0.000	0.000	0.000	0.000	0.000	0.000	0.000	0.000	0.000	0.000	0.000	0.013	0.000	0.000	0.000	0.000	0.000	0.000	0.000	0.000	0.000	0.000	0.000	0.000	0.000	0.000	0.000	0.000	0.000	0.000	0.000	0.000	0.000	0.000	0.000	0.000	0.000	0.000	0.000	0.000	0.000	0.000	0.000	0.000	0.000	0.000	0.000
ATAD3C_LOF	-0.074	0.000	-0.228	-0.011	0.187	0.000	0.000	0.000	0.000	0.005	0.000	0.000	0.330	0.000	0.044	0.000	0.000	-0.474	0.000	0.000	0.000	0.000	0.000	0.000	0.000	0.000	0.151	0.561	0.311	-0.495	-0.093	0.045	0.078	0.003	0.000	0.000	0.000	0.000	0.000	0.000	0.000	-0.246	-0.223	-0.261	0.000	0.000	-0.144	0.000	0.076
ATAD5_LOF	0.000	-0.089	-0.251	0.000	0.000	0.000	0.000	0.000	0.131	0.040	0.099	0.000	-0.020	0.000	0.000	0.000	0.000	0.000	0.000	0.000	-0.012	0.000	0.000	0.000	0.000	-0.048	0.000	-0.276	-0.048	-0.124	0.000	0.000	-0.066	0.000	0.000	0.000	-0.051	0.000	-0.022	0.000	-0.022	0.000	0.014	0.000	-0.184	0.000	0.000	0.000	-0.022
ATF4_LOF	0.000	-0.133	0.000	0.000	0.000	0.128	0.000	0.000	0.000	0.035	0.000	0.000	0.000	0.000	0.000	0.000	0.000	-0.306	0.099	0.000	0.000	0.000	0.085	0.000	-0.159	0.000	0.018	0.000	0.000	0.176	0.000	0.000	0.017	0.000	0.000	-0.089	0.000	-0.019	0.000	0.000	0.000	0.000	0.000	0.000	0.000	0.000	0.000	0.000	0.000
ATF7IP_LOF	0.000	0.000	-0.016	-0.062	0.000	0.000	0.000	0.000	0.481	0.000	0.000	0.000	-0.013	-0.008	-0.293	0.000	-0.041	0.000	-0.256	0.000	0.000	0.000	-0.105	-0.112	0.000	0.000	0.000	0.000	0.000	0.000	0.000	-0.265	0.001	0.000	0.184	-0.318	0.000	0.000	0.000	0.000	-0.245	0.000	0.000	0.000	0.136	-0.014	0.000	0.000	0.000
ATG2A_LOF	0.000	0.000	0.000	0.000	-0.020	0.000	0.000	0.000	0.000	0.000	0.000	0.000	0.000	-0.145	0.000	0.000	0.000	0.000	-0.024	0.000	0.235	0.000	0.000	0.000	0.000	0.000	-0.126	0.000	0.000	0.000	0.000	0.187	0.000	0.000	0.000	0.000	0.306	0.000	0.000	0.000	0.000	0.000	0.143	-0.110	0.000	0.000	0.000	0.000	0.000
ATG2B_LOF	0.000	0.000	0.290	0.000	0.000	0.000	0.000	0.000	0.000	0.000	0.000	0.000	0.000	0.000	0.000	0.000	0.000	0.000	0.400	0.000	-0.010	0.000	0.000	-0.090	0.000	0.000	0.123	0.000	0.000	0.000	-0.157	-0.066	-0.345	0.000	0.000	0.000	-0.294	-0.086	0.392	0.000	-0.029	0.607	-0.193	-0.062	0.000	0.084	0.000	0.036	0.000
ATG4C_LOF	0.202	0.000	0.251	0.000	0.000	0.000	0.000	0.000	0.000	-0.382	0.000	0.000	0.000	0.000	0.000	0.000	0.000	-0.235	0.186	0.000	0.000	0.018	0.001	0.000	0.499	0.000	0.000	0.508	0.374	0.116	0.000	-0.103	0.000	0.000	0.000	0.000	0.135	0.149	0.000	0.000	0.000	-0.035	0.114	0.000	0.000	0.018	0.000	0.000	0.000
ATM_LOF	0.000	-0.547	0.000	0.000	-0.566	0.000	-0.051	0.000	-0.505	-0.518	0.807	-0.070	-0.115	-0.234	-0.098	-0.229	0.000	-0.462	-0.085	-0.150	0.000	-0.106	-0.337	0.042	0.000	0.000	-0.668	0.000	0.000	0.288	-0.940	-0.056	-0.055	0.108	0.000	-0.164	0.000	-0.184	-0.283	0.133	-0.545	0.003	0.000	0.571	-0.885	0.048	-0.212	-0.182	-0.261
ATN1_LOF	0.000	0.000	-0.097	0.000	0.000	0.000	0.000	0.000	0.000	0.000	0.000	0.000	0.000	0.000	-0.135	0.000	0.000	0.130	0.000	0.000	0.000	0.000	0.000	0.016	0.000	0.000	-0.136	0.391	0.000	0.000	0.000	-0.090	0.000	0.000	0.000	-0.067	0.000	0.000	0.000	0.000	0.000	0.000	0.000	0.000	0.188	0.000	0.000	0.000	0.000
ATP10A_LOF	0.000	-0.221	0.000	0.000	-0.146	0.000	0.000	0.000	-0.247	-0.512	-0.025	0.000	0.000	0.000	0.000	0.000	0.000	0.000	-0.218	0.000	0.000	0.000	0.000	-0.009	-0.135	0.000	-0.261	-0.176	0.000	0.000	0.000	-0.086	-0.251	0.000	0.000	0.000	0.000	-0.175	0.000	0.000	-0.028	0.000	0.000	-0.211	-0.341	0.000	-0.046	0.000	0.070
ATP10B_LOF	-0.023	-0.016	-0.160	-0.129	-0.087	0.000	0.000	0.000	-0.036	0.000	0.012	0.000	0.000	0.000	0.000	0.000	0.000	0.000	0.000	0.000	0.000	0.000	0.001	0.000	-0.314	0.000	0.000	-0.011	0.000	-0.240	-0.098	-0.195	-0.095	-0.314	0.000	0.000	-0.152	0.000	0.000	0.000	0.000	-0.205	0.000	0.000	-0.340	0.000	-0.246	0.000	0.000
ATP10D_LOF	0.047	0.000	0.000	-0.091	0.000	0.000	0.000	0.215	0.000	0.000	0.152	0.000	0.000	0.000	0.000	0.000	0.000	-0.486	0.000	0.000	0.000	0.000	0.000	0.036	0.000	0.000	0.000	-0.056	0.000	0.000	-0.165	0.000	0.000	-0.034	0.216	0.000	0.000	-0.012	0.000	0.000	0.000	0.549	-0.187	-0.194	0.000	0.000	-0.082	0.000	0.000
ATP11A_LOF	0.000	-0.198	-0.112	-0.284	-0.028	0.207	0.000	0.000	0.000	0.000	-0.247	0.000	0.000	0.807	0.000	0.000	0.000	-0.436	-0.135	0.000	0.000	0.000	0.000	0.000	-0.108	0.000	0.027	0.000	0.000	-0.086	-0.079	0.000	0.000	-0.048	0.000	0.295	0.000	-0.053	0.000	0.000	0.011	-0.154	-0.087	0.000	-0.058	0.000	0.012	0.000	0.000
ATP11B_LOF	0.000	0.000	0.000	0.213	0.000	0.000	0.000	0.000	0.000	0.486	0.000	0.000	0.000	-0.165	0.000	0.000	0.000	0.000	-0.222	0.000	0.000	0.000	-0.068	-0.005	0.178	0.000	0.000	0.000	-0.050	0.000	0.000	0.043	0.000	0.069	-0.018	-0.078	0.009	0.000	0.000	0.000	0.000	0.106	0.000	0.000	-0.682	0.000	0.000	0.000	0.000
ATP12A_LOF	0.000	-0.090	-0.053	-0.198	0.000	0.000	0.000	0.000	-0.489	0.000	0.000	0.000	0.000	-0.214	0.000	0.000	0.000	0.000	0.000	0.000	0.000	0.000	-0.035	0.000	0.038	0.000	-0.057	-0.399	0.000	0.000	0.000	0.000	-0.352	-0.389	0.201	-0.090	-0.252	-0.034	0.000	0.000	0.000	0.000	-0.250	0.000	-0.333	0.000	-0.030	0.000	0.000
ATP13A2_LOF	0.074	-0.461	0.000	0.000	-0.021	0.000	0.000	0.000	-0.223	-0.244	0.000	0.000	0.000	0.000	0.000	0.000	0.000	-0.348	-0.191	0.000	0.000	0.000	-0.072	0.000	0.000	0.222	-0.491	0.048	0.172	0.000	0.000	-0.059	-0.437	-0.199	0.000	0.000	0.000	-0.037	0.000	0.000	0.075	0.000	0.471	-0.054	-0.091	0.000	-0.055	0.000	0.000
ATP13A3_LOF	0.000	0.000	-0.028	0.000	0.000	0.042	0.000	0.000	0.000	0.004	0.049	0.000	0.072	0.000	0.000	0.000	0.000	0.071	0.000	0.000	0.000	0.000	0.000	0.000	0.000	0.000	0.000	0.000	0.000	0.062	0.000	0.000	-0.378	0.000	0.000	-0.066	0.000	0.000	0.000	0.000	0.024	0.000	-0.077	0.000	0.000	0.000	0.000	0.000	0.000
ATP13A4_LOF	-0.115	-0.214	0.031	-0.255	-0.502	0.000	0.000	0.000	0.065	-0.255	-0.325	0.000	0.000	0.000	-0.132	0.000	0.000	0.000	-0.043	0.000	0.000	0.000	0.000	0.062	0.000	0.000	0.000	0.000	0.113	0.000	0.056	-0.199	0.178	0.000	0.000	-0.223	0.054	0.000	0.000	0.000	0.000	0.000	0.000	0.000	0.000	0.092	0.498	0.000	0.000
ATP13A5_LOF	0.000	-0.055	0.000	0.247	-0.109	0.000	0.000	0.000	0.000	-0.111	0.000	0.000	0.000	-0.298	0.136	0.000	0.000	0.319	0.000	0.142	0.000	0.000	-0.339	0.259	-0.240	0.000	0.074	0.000	0.000	-0.154	0.000	0.098	0.083	0.000	0.000	-0.064	0.075	0.240	0.000	0.000	0.082	0.000	0.107	-0.175	0.000	0.000	-0.081	0.000	0.031
ATP1A2_LOF	0.000	-0.209	0.000	0.000	0.000	0.000	0.000	0.000	-0.043	-0.098	0.000	0.000	0.000	0.000	0.000	0.000	0.000	-0.021	-0.215	0.000	0.000	0.000	0.345	0.000	0.000	0.000	-0.118	0.006	0.000	0.000	0.000	0.000	0.202	0.000	0.000	0.000	0.000	0.000	0.000	0.091	0.000	0.543	0.025	-0.181	0.000	0.000	0.000	0.000	0.000
ATP2A1_LOF	0.000	0.000	0.000	0.000	0.000	0.000	0.000	0.000	0.000	0.000	0.000	0.000	0.000	0.000	0.000	0.000	0.000	0.000	0.000	0.000	0.000	0.000	0.000	0.000	0.000	0.000	0.000	0.000	0.000	0.000	0.000	0.000	-0.001	0.000	0.000	0.000	0.000	0.000	0.000	0.000	0.000	0.000	0.000	0.000	0.000	0.000	0.000	0.000	0.000
ATP2B1_LOF	0.000	-0.251	-0.381	-0.281	0.000	0.000	0.000	0.000	0.000	0.170	0.000	0.000	0.000	0.000	-0.024	0.000	0.000	0.000	0.000	0.000	0.000	0.509	-0.046	0.000	0.556	0.000	0.000	0.159	0.000	0.000	0.000	0.000	-0.091	0.330	0.205	0.000	-0.211	0.346	0.642	0.000	0.073	0.139	-0.021	0.035	0.000	0.000	0.000	0.049	0.000
ATP2B4_LOF	-0.019	-0.319	0.000	0.000	0.040	0.316	0.000	0.000	0.000	0.000	0.107	0.000	0.000	0.000	0.000	0.000	0.000	-0.333	0.000	0.000	0.000	0.000	0.000	0.000	0.000	0.000	0.000	-0.237	0.000	0.000	0.000	-0.118	0.000	0.000	0.000	0.760	0.000	0.000	0.000	0.000	0.000	0.000	0.000	-0.075	0.000	0.000	0.000	0.000	0.000
ATP2C1_LOF	0.000	-0.100	0.000	0.000	0.000	0.000	0.000	0.000	0.000	0.000	0.000	0.251	0.134	-0.001	0.000	0.000	0.000	0.000	0.000	0.000	0.000	0.000	0.000	0.000	-0.094	0.000	0.000	0.000	0.000	0.000	0.000	0.000	-0.030	0.000	0.000	0.000	0.000	0.000	0.000	0.000	0.000	0.015	-0.178	0.000	0.000	0.000	0.000	0.000	0.000
ATP2C2_LOF	0.000	0.186	0.000	-0.070	0.000	0.000	0.000	0.000	0.203	0.000	0.522	0.000	0.000	0.000	0.000	0.000	0.000	0.201	-0.061	0.000	0.000	0.000	0.081	0.000	0.000	0.000	0.058	0.000	0.000	0.000	0.375	-0.057	0.000	0.000	0.000	0.000	0.168	0.117	0.000	0.000	0.000	0.000	0.000	0.000	0.015	0.000	0.000	0.000	0.246
ATP6V0A4_LOF	0.000	0.000	0.000	0.000	0.000	0.000	0.000	0.000	0.226	0.000	0.191	0.000	0.000	0.443	0.066	0.000	0.000	0.317	0.343	0.000	0.000	0.000	0.000	0.000	0.000	0.000	0.211	0.023	0.000	0.037	0.000	0.193	0.030	0.164	0.000	0.000	0.121	0.000	0.000	0.000	0.000	0.000	0.000	0.000	0.384	0.119	0.000	0.000	0.000
ATP8A1_LOF	0.000	0.000	-0.093	0.000	0.000	0.000	0.000	0.000	-0.181	0.000	0.000	0.128	0.000	0.000	0.000	0.000	0.000	0.000	-0.035	0.000	0.000	0.000	-0.335	0.000	0.000	0.000	-0.113	0.000	0.000	-0.410	-0.030	0.000	-0.068	-0.257	0.000	0.000	0.000	-0.091	0.000	0.000	0.000	-0.073	-0.055	-0.095	-0.321	0.000	-0.164	0.000	0.000
ATP8A2_LOF	0.000	0.090	0.575	0.863	0.000	0.000	0.000	0.000	0.249	-0.079	0.315	0.000	0.000	-0.022	0.000	0.000	0.184	0.000	-0.014	0.178	0.000	0.000	-0.444	0.000	-0.200	0.000	0.060	-0.027	0.000	0.218	0.429	0.000	0.205	0.515	0.000	0.000	0.498	0.000	0.000	0.000	0.000	0.000	0.000	-0.214	0.000	0.004	0.000	0.000	0.000
ATP8B1_LOF	0.000	0.269	0.150	0.000	-0.105	0.000	0.000	0.000	0.293	0.000	0.000	0.000	0.000	0.000	0.000	0.000	0.000	0.064	0.000	0.000	0.000	0.000	0.000	0.000	0.000	0.000	0.006	0.022	0.237	0.000	-0.018	0.000	0.000	0.000	0.000	0.000	0.180	0.000	0.000	0.027	0.000	0.000	0.253	0.100	0.000	0.000	-0.025	0.000	0.000
ATP8B3_LOF	0.000	0.258	0.316	0.000	-0.303	0.000	0.000	0.000	0.000	-0.322	-0.153	0.000	0.000	-0.105	0.000	0.000	0.000	-0.293	0.000	0.000	0.000	0.000	0.000	0.123	0.068	0.000	0.362	0.000	0.000	0.000	-0.187	0.000	0.000	0.525	0.000	-0.195	0.000	-0.117	0.000	0.000	0.000	-0.052	0.216	0.607	0.260	0.000	-0.267	0.000	0.000
ATP8B4_LOF	0.256	0.037	0.016	0.000	0.000	0.000	0.000	0.000	0.000	0.119	0.092	0.000	0.053	0.000	0.000	0.000	0.000	0.170	0.000	0.000	0.000	0.000	0.000	0.000	0.017	0.000	-0.049	0.000	0.000	0.061	0.000	0.000	0.174	0.161	0.000	0.000	0.000	0.000	0.000	0.000	0.000	0.000	0.189	0.065	0.000	0.000	0.000	0.000	0.000
ATP9A_LOF	0.000	0.082	0.049	-0.098	0.000	0.000	0.000	0.000	0.000	-0.091	-0.048	0.047	0.000	0.000	0.000	0.000	0.000	0.000	0.000	0.000	0.000	0.000	-0.181	0.000	-0.109	0.000	-0.195	-0.041	0.000	0.000	-0.052	0.000	-0.023	0.000	0.000	0.000	-0.089	0.000	0.000	0.000	0.000	-0.060	0.000	0.000	0.000	0.000	0.000	0.000	0.000
ATP9B_LOF	-0.321	0.000	-0.084	-0.487	0.000	0.000	0.000	-0.005	-0.381	0.671	-0.772	0.000	0.000	0.000	0.000	0.000	0.000	-0.356	-0.197	0.039	0.000	0.000	-0.261	0.000	0.000	0.000	-0.553	0.130	0.000	-0.431	-0.071	0.000	-0.727	-0.343	0.000	0.000	-0.784	-0.469	0.000	-0.018	0.000	-0.552	-1.282	-0.701	-0.156	0.000	-0.070	0.000	-0.068
ATR_LOF	0.000	0.000	-0.413	-0.216	0.000	0.043	0.000	-0.017	0.000	0.000	0.000	0.000	-0.005	-0.077	0.000	0.000	0.000	0.000	-0.451	0.000	-0.052	-0.014	-0.836	-0.000	0.000	0.000	0.000	0.176	0.000	0.000	0.005	-0.013	0.145	0.141	0.386	0.265	0.069	-0.087	0.000	0.000	-0.330	0.007	0.272	0.201	0.269	-0.021	0.000	0.000	-0.046
ATRN_LOF	0.000	-0.058	0.000	0.000	0.000	0.000	0.000	0.000	0.000	-0.216	0.000	0.000	0.000	0.066	0.000	0.000	0.000	0.000	0.000	0.000	0.000	0.000	-0.095	0.000	0.000	0.000	0.011	0.000	0.000	0.000	0.000	0.000	-0.054	0.000	0.000	0.000	-0.235	0.000	0.000	0.000	0.000	0.000	-0.038	0.000	-0.349	0.000	-0.053	0.000	0.000
ATRNL1_LOF	0.000	0.054	0.000	0.000	0.000	0.000	0.000	0.000	0.353	-0.246	0.000	0.021	0.000	0.076	-0.040	0.000	0.000	0.369	0.000	0.000	0.000	0.000	0.000	0.000	0.000	0.000	0.413	-0.098	0.000	-0.262	0.000	0.000	0.025	0.033	0.000	0.408	-0.323	-0.120	0.000	0.000	0.000	0.000	0.038	0.474	0.000	0.000	0.027	0.158	0.000
ATRX_LOF	0.029	-0.251	0.000	-0.043	0.000	-0.067	0.000	-0.085	0.298	-0.007	0.000	-0.011	0.045	0.288	0.000	0.000	-0.018	-0.134	-0.147	-0.012	-0.137	-0.015	0.000	-0.075	0.240	0.000	0.000	0.000	0.000	0.430	0.000	0.392	0.585	0.054	-0.057	0.056	-0.011	0.880	-0.195	-0.004	-0.312	-0.145	-0.039	-0.175	0.855	0.199	0.000	-0.001	0.217
ATXN1_LOF	0.000	-0.359	0.000	0.000	0.187	-0.026	0.000	0.000	0.488	0.220	0.000	-0.040	-0.055	0.000	-0.512	0.078	-0.033	-0.342	0.127	-0.020	-0.223	0.000	-0.578	0.073	0.424	0.000	0.421	-0.177	-0.348	0.008	-0.016	-0.599	0.002	0.531	0.000	0.000	0.061	-0.207	-0.140	-0.085	0.000	-0.500	0.000	0.108	0.000	-0.144	0.000	-0.036	-0.039
ATXN2L_LOF	0.000	0.024	0.000	0.000	0.000	0.000	-0.011	-0.019	0.000	0.000	0.000	0.000	0.000	0.000	0.042	0.000	-0.043	0.598	0.110	-0.035	-0.074	0.060	-0.290	-0.032	0.000	-0.047	0.000	0.000	-0.057	0.000	0.000	-0.378	0.000	-0.001	0.000	0.000	0.000	0.016	-0.129	-0.120	-0.015	0.002	0.563	0.000	0.000	0.000	0.000	0.000	-0.115
ATXN7_LOF	0.142	0.226	0.500	0.749	-0.129	0.000	0.014	0.000	0.000	-0.192	0.000	0.000	0.000	0.000	0.000	0.149	0.000	0.000	0.297	0.000	0.327	0.000	-0.117	0.000	0.518	0.000	0.000	0.505	0.000	0.000	-0.025	0.044	0.001	0.000	0.000	0.000	0.289	0.543	0.000	0.000	0.039	-0.101	0.207	-0.108	0.000	0.282	0.630	0.000	0.000
AXDND1_LOF	0.000	0.402	0.011	0.000	0.000	0.000	0.000	0.000	-0.074	0.932	0.000	0.000	0.000	0.043	0.000	0.000	0.000	0.297	0.000	0.000	0.000	0.000	-0.283	0.000	0.000	0.000	0.189	0.784	0.000	0.111	0.184	-0.032	0.114	0.000	0.102	0.022	0.139	0.175	0.000	0.198	0.000	0.071	0.284	0.960	-0.007	0.000	0.000	0.000	0.000
AXIN1_LOF	-0.099	0.000	0.000	0.708	0.000	0.000	0.000	0.000	0.342	0.000	-0.236	0.000	0.000	0.701	0.000	0.000	0.000	0.000	-0.434	0.000	0.000	0.000	-0.151	0.000	0.144	0.000	0.657	0.243	0.000	0.204	0.516	-0.131	0.457	0.000	0.000	0.343	0.050	0.339	0.000	0.000	-0.079	-0.199	0.219	0.000	0.390	0.196	0.072	0.000	0.000
AXIN2_LOF	0.000	0.000	0.000	0.000	0.000	0.000	0.000	0.000	0.000	0.000	0.000	0.000	0.000	0.000	0.000	0.000	0.000	0.000	0.000	0.000	0.000	0.000	0.000	0.000	0.000	0.000	0.000	0.000	0.000	0.000	0.000	0.000	0.000	0.000	0.000	0.000	0.000	0.000	0.000	0.000	0.000	0.000	0.000	0.000	0.000	0.000	0.000	0.000	0.000
AXL_LOF	0.000	0.337	0.000	-0.038	0.000	0.000	0.000	0.000	0.000	0.000	0.000	0.000	0.000	0.000	0.000	0.000	0.185	0.000	0.000	0.000	0.000	0.000	0.000	0.000	0.000	0.000	0.000	0.000	0.000	0.000	0.000	0.000	0.000	0.000	0.000	0.000	0.000	0.000	0.000	0.000	0.000	0.000	0.000	0.000	0.000	0.000	0.000	0.000	0.000
B2M_LOF	0.000	0.000	0.107	0.064	0.000	0.000	0.000	0.000	-0.064	-0.302	0.000	0.000	0.000	0.000	0.000	0.000	0.000	-0.240	0.000	0.000	0.000	0.000	0.000	0.000	0.000	0.000	-0.024	0.000	0.000	0.000	0.000	0.000	0.000	0.000	0.000	0.000	0.000	0.000	0.000	0.000	0.000	0.000	0.280	0.000	0.000	0.000	0.000	0.000	0.000
B3GNT5_LOF	0.000	0.000	0.000	0.000	0.000	0.000	0.000	0.000	0.000	0.000	0.000	0.000	0.000	0.000	0.000	0.000	0.000	0.000	0.000	0.000	0.000	0.000	0.000	0.000	0.000	0.000	0.000	0.000	0.000	0.000	0.000	0.000	0.000	0.000	0.000	0.000	0.000	0.000	0.000	0.000	0.000	0.000	0.000	0.000	0.000	0.000	0.000	0.000	0.000
B4GALNT4_LOF	0.000	0.000	0.000	0.000	-0.006	0.000	0.000	0.000	0.000	-0.075	0.000	0.000	-0.025	0.002	0.000	0.000	-0.041	0.000	0.000	0.000	-0.044	0.000	0.000	0.000	0.000	0.000	0.000	0.078	0.000	0.000	0.000	-0.068	0.000	0.000	0.000	0.000	0.000	0.000	-0.047	0.000	0.000	0.000	0.000	-0.140	0.000	0.000	0.000	0.000	0.000
BACH2_LOF	-0.007	0.474	-0.307	-0.247	-0.174	0.000	0.000	0.500	0.032	0.196	0.000	0.000	0.000	0.000	-0.069	0.000	0.000	0.221	-0.139	0.000	0.350	0.000	0.000	0.000	0.000	0.000	0.084	0.160	0.000	0.130	0.000	0.410	0.000	0.442	0.000	0.140	-0.115	0.140	0.002	0.000	-0.032	0.320	-0.066	0.000	0.000	0.000	-0.148	0.235	0.000
BAG6_LOF	0.000	0.000	0.000	-0.089	-0.047	0.000	0.000	0.000	0.000	0.000	0.000	0.000	0.000	-0.003	0.000	0.000	0.000	0.000	-0.185	0.000	0.000	0.000	-0.064	0.000	0.277	0.000	0.000	-0.327	0.000	-0.024	-0.050	0.000	0.000	-0.042	0.000	0.000	0.000	-0.042	0.000	0.000	0.000	0.000	0.079	0.000	0.000	0.000	0.000	0.000	0.000
BANP_LOF	0.000	0.138	0.000	0.000	0.000	0.000	0.000	0.000	0.000	-0.018	0.000	0.000	0.495	0.000	0.000	0.000	0.000	-0.327	-0.165	0.000	0.000	0.000	0.145	0.000	0.000	0.000	0.000	-0.209	0.000	0.000	0.335	0.000	-0.244	0.000	0.000	0.000	-0.317	0.000	0.384	0.000	0.000	0.000	-0.003	0.000	0.000	0.000	0.000	0.000	0.000
BAP1_LOF	0.051	0.000	0.230	0.000	0.000	0.189	0.000	0.000	0.000	0.011	0.594	0.000	0.000	-0.093	0.000	0.000	0.000	-0.250	-0.159	0.000	0.198	0.000	-0.245	0.000	-0.273	0.000	0.047	0.000	0.000	0.000	0.000	0.271	0.000	0.000	0.000	-0.149	0.016	0.000	0.000	0.000	0.000	0.000	0.000	0.000	0.000	0.000	-0.348	0.000	0.000
BARD1_LOF	-0.045	-0.003	-0.267	-0.165	-0.140	0.000	0.000	0.000	-0.242	-0.156	0.159	0.000	0.000	-0.005	0.000	0.000	0.000	0.000	-0.171	0.000	0.000	0.000	0.000	0.000	-0.214	0.000	-0.345	-0.469	0.000	-0.580	0.000	-0.033	-0.329	-0.167	0.000	0.000	-0.189	0.000	0.159	0.110	0.000	0.000	-0.265	0.000	-0.343	0.000	-0.036	0.000	0.000
BAX_LOF	0.000	0.098	-0.088	0.000	0.039	0.000	0.000	0.000	0.000	0.000	-0.060	0.000	0.000	-0.070	0.000	0.000	0.000	0.000	0.000	0.000	0.000	0.000	0.000	0.000	0.000	0.000	0.000	0.000	0.091	0.000	0.000	0.000	0.000	0.026	0.000	0.000	0.000	0.000	0.000	0.000	0.000	0.000	0.000	0.000	0.000	0.000	0.000	0.000	0.000
BAZ1B_LOF	0.000	0.000	0.000	0.000	-0.069	0.000	0.000	0.000	0.000	0.000	0.211	0.000	0.000	0.000	-0.030	0.000	0.000	0.000	0.000	0.000	0.000	0.000	0.000	0.000	-0.135	0.000	-0.232	-0.068	0.000	-0.183	-0.035	0.244	0.000	0.000	0.000	0.000	0.000	-0.010	0.000	0.000	0.000	0.124	0.000	-0.064	0.173	0.000	0.000	0.000	0.000
BAZ2B_LOF	0.418	-0.292	-0.495	-0.369	-0.142	-0.057	0.000	0.708	-0.364	-0.200	-0.745	-0.056	0.000	-0.492	-0.463	0.000	0.078	0.000	-0.161	0.002	0.000	0.344	0.209	-0.393	-0.311	0.000	-0.092	-0.587	-0.100	0.000	-0.461	0.000	0.427	-0.056	0.000	-0.082	-0.406	-0.148	-0.105	-0.133	-0.007	-0.184	-0.216	0.086	-0.028	-0.173	-0.006	0.000	0.000
BBS10_LOF	0.827	0.000	-0.068	0.000	0.000	0.000	0.000	0.000	0.000	0.114	0.000	0.000	0.000	0.127	0.000	0.000	0.000	0.179	0.000	0.000	0.000	0.000	-0.181	0.000	0.000	0.000	0.155	0.000	0.125	0.000	-0.004	0.000	0.256	0.060	0.000	0.000	0.212	0.000	0.000	0.000	0.000	0.000	0.000	0.000	0.036	0.000	0.181	0.000	0.148
BCAS3_LOF	0.000	-0.364	-0.229	-0.055	-0.061	0.000	0.000	0.000	0.000	0.000	0.162	0.000	0.000	0.123	-0.111	0.000	0.000	0.000	-0.146	0.000	0.377	0.000	0.000	0.000	-0.027	0.000	0.000	0.000	0.000	0.166	-0.057	-0.086	-0.344	0.000	0.000	0.000	-0.296	-0.013	0.000	0.000	0.000	0.437	-0.018	-0.184	0.000	0.000	0.000	0.000	0.000
BCHE_LOF	0.000	-0.072	0.000	0.000	0.044	0.000	0.000	0.000	0.000	0.000	0.000	0.000	0.000	0.232	0.000	0.000	0.000	0.346	0.000	0.000	0.000	0.000	0.000	0.279	-0.128	0.000	0.502	0.330	0.000	0.111	0.000	0.000	0.339	0.160	0.000	0.000	0.268	0.000	0.000	0.000	0.228	0.000	0.000	0.000	0.000	0.000	-0.005	0.000	0.000
BCL9_LOF	0.000	0.000	-0.000	-0.157	-0.125	0.000	0.326	0.249	0.047	0.000	-0.245	0.225	0.000	0.000	0.259	0.000	0.187	0.000	0.000	0.000	0.000	0.000	-0.019	0.000	-0.133	0.000	0.040	-0.276	0.000	0.178	0.000	0.000	-0.121	0.000	0.000	-0.090	0.129	0.000	0.000	0.000	0.000	0.056	0.000	0.000	0.116	0.000	-0.129	0.000	0.000
BCL9L_LOF	0.000	-0.068	0.000	0.011	0.000	0.000	0.000	0.000	0.000	0.054	0.000	0.000	0.000	0.000	0.000	0.000	0.000	-0.132	0.000	0.000	0.000	0.000	0.000	0.000	0.000	0.000	0.000	0.016	0.000	0.000	0.000	0.000	-0.203	0.000	0.000	0.000	0.000	-0.170	0.000	0.000	0.000	0.000	-0.147	0.000	0.000	0.000	0.000	0.000	0.000
BCLAF1_LOF	0.000	0.407	-0.339	0.000	0.000	0.000	0.000	0.000	0.000	0.509	0.531	0.000	0.000	-0.008	-0.057	0.000	0.000	0.205	-0.153	0.000	0.107	0.000	0.000	0.322	0.074	0.000	0.177	0.000	0.126	0.048	0.242	-0.009	0.000	0.000	0.000	-0.076	0.000	0.000	0.000	0.000	0.000	-0.160	0.000	-0.185	0.000	0.000	0.000	0.230	0.000
BCOR_LOF	-0.028	-0.325	-0.333	0.000	0.000	0.000	0.000	0.000	0.000	0.000	-0.513	0.000	0.000	0.000	-0.202	0.000	0.183	0.346	0.000	0.216	0.000	0.000	0.000	0.463	-0.208	0.000	0.454	-0.012	0.000	0.000	0.000	-0.390	0.197	0.000	0.000	-0.196	0.311	0.000	0.000	0.112	0.102	0.000	0.000	0.487	0.079	0.000	-0.099	0.000	0.000
BCORL1_LOF	-0.042	-0.082	-0.094	0.000	-0.286	-0.047	-0.016	-0.033	0.000	0.567	0.000	-0.069	-0.054	0.000	0.000	-0.015	-0.064	0.000	0.000	-0.083	0.000	-0.061	0.000	-0.134	-0.018	0.000	-0.128	-0.079	0.000	0.000	-0.205	0.000	-0.004	0.000	0.000	-0.353	0.016	0.000	0.000	0.000	-0.196	-0.102	0.000	0.000	0.000	-0.019	0.441	-0.090	0.000
BDP1_LOF	0.000	0.000	0.265	0.000	-0.217	0.000	0.000	-0.090	-0.308	0.127	0.105	-0.043	0.000	-0.076	-0.437	0.000	0.000	0.000	0.000	0.000	-0.027	-0.040	-0.117	-0.039	-0.208	-0.036	-0.885	-0.295	-0.180	-0.371	-0.023	-0.316	0.242	0.000	0.000	0.000	-0.139	0.000	-0.115	-0.063	0.024	-0.166	-0.358	0.000	-0.073	-0.043	0.000	-0.078	0.000
BFSP1_LOF	0.000	0.000	0.000	0.000	0.000	0.000	0.000	0.000	0.000	0.000	0.000	0.000	0.000	0.000	0.000	0.000	0.000	-0.122	0.000	0.000	0.000	0.000	-0.008	0.000	0.000	0.000	-0.232	-0.022	0.000	0.000	0.000	0.000	-0.156	-0.257	0.000	0.000	-0.151	-0.199	0.000	0.000	0.000	0.000	0.000	0.000	0.000	0.000	0.000	0.000	0.000
BHLHB9_LOF	0.000	0.173	0.000	0.000	0.016	0.042	0.000	0.000	0.037	0.000	0.000	0.000	0.063	0.000	0.000	0.000	0.000	0.239	0.000	0.000	0.000	0.000	0.156	0.184	0.066	0.000	0.000	0.000	0.000	0.000	0.000	0.000	0.000	0.000	0.020	0.000	0.000	0.252	0.000	0.000	0.000	0.000	0.139	0.046	0.048	0.000	0.000	0.000	0.000
BICC1_LOF	0.000	0.000	0.000	-0.042	-0.111	0.000	0.000	0.000	-0.317	-0.324	0.364	0.000	0.000	0.000	0.000	0.000	0.000	0.000	0.000	0.000	0.352	0.000	0.000	0.000	-0.228	0.000	0.000	0.000	0.000	0.000	-0.261	0.000	-0.163	-0.442	0.000	0.000	0.000	0.000	0.000	0.157	0.000	0.269	-0.741	-0.379	0.000	0.000	0.000	0.000	0.000
BIRC6_LOF	0.000	0.000	0.000	0.000	0.000	0.000	0.000	0.000	0.150	-0.065	0.141	-0.022	-0.058	0.176	0.000	-0.075	0.000	-0.016	0.000	0.000	-0.154	-0.048	0.302	-0.121	-0.470	0.000	-0.102	0.000	0.643	0.111	0.000	-0.153	0.051	0.000	-0.055	0.515	0.000	0.000	0.000	0.000	0.088	0.000	-0.131	-0.028	-0.001	-0.038	0.108	-0.039	0.157
BLM_LOF	0.000	0.189	-0.326	0.000	0.000	0.000	0.000	0.000	-0.095	0.000	0.000	0.000	0.000	-0.057	0.000	0.000	0.000	0.000	0.000	0.000	0.000	0.000	-0.034	-0.048	0.000	0.000	-0.007	0.064	0.000	0.000	0.000	-0.025	-0.139	0.025	0.000	0.000	-0.123	-0.018	0.000	0.000	0.133	-0.140	0.165	0.318	0.000	0.000	0.000	0.000	0.000
BMP3_LOF	0.637	0.000	0.000	0.000	0.000	0.149	0.255	0.000	0.199	-0.354	-0.047	0.000	0.000	0.000	0.000	0.000	0.000	0.464	0.000	0.000	0.000	0.000	-0.105	0.000	0.179	0.000	0.026	0.276	0.000	0.000	-0.011	0.087	0.014	0.052	0.000	0.090	0.000	0.165	0.000	0.000	0.000	0.000	0.000	0.265	0.000	0.000	0.000	0.000	0.000
BMPR2_LOF	0.147	0.000	0.000	0.000	0.000	0.000	0.000	0.000	0.000	0.006	0.000	0.000	0.000	0.000	0.000	0.000	0.000	0.000	0.000	0.000	0.000	0.000	-0.112	0.000	0.000	0.000	-0.223	0.000	0.000	0.000	0.042	0.000	0.000	0.000	0.000	0.089	0.000	0.075	0.000	0.000	0.000	0.000	0.153	0.256	0.000	0.000	0.000	0.000	0.000
BNC1_LOF	0.021	0.000	0.000	0.061	0.000	0.000	0.000	0.000	0.000	0.117	0.000	0.000	0.000	0.000	0.000	0.000	0.000	-0.023	0.000	0.000	0.000	0.000	0.000	0.000	0.000	0.000	0.000	0.000	0.032	-0.251	0.000	0.000	0.000	0.000	0.000	0.000	0.000	0.000	0.000	0.000	0.000	0.000	-0.036	0.000	0.000	0.000	0.000	0.000	0.000
BOD1L1_LOF	0.000	0.000	0.000	0.000	-0.132	0.075	0.000	0.000	0.000	0.000	-0.058	0.000	0.000	0.000	0.000	0.000	0.000	0.000	-0.145	0.000	0.000	0.000	0.000	0.077	0.181	0.000	0.197	0.000	0.000	0.000	0.000	0.000	0.056	-0.273	0.000	0.000	0.136	0.000	0.000	0.000	0.000	-0.010	0.000	0.000	0.000	0.000	0.000	0.000	0.000
BOLL_LOF	0.000	0.000	-0.044	-0.171	0.000	0.000	0.000	0.000	-0.168	0.000	0.000	0.000	0.000	-0.028	0.000	0.000	0.000	0.000	-0.138	0.000	0.000	0.000	0.000	0.000	-0.184	0.000	-0.137	0.000	0.000	0.000	0.000	0.000	-0.137	-0.019	0.000	0.000	-0.171	0.000	0.000	0.000	0.000	-0.074	-0.011	0.000	-0.420	0.000	-0.113	0.000	0.000
BPHL_LOF	-0.140	0.251	0.000	0.467	0.082	0.000	0.263	0.000	0.000	-0.408	-0.101	0.000	0.274	0.000	0.000	0.000	0.000	0.053	0.000	0.000	0.000	0.000	0.076	-0.004	0.000	0.291	0.027	0.000	0.000	0.000	0.073	-0.095	0.324	0.000	0.000	0.202	0.462	0.353	0.000	0.000	0.000	0.187	0.000	0.068	0.164	0.000	0.131	0.000	0.000
BPIFB4_LOF	0.539	0.000	0.349	0.522	0.000	0.000	0.000	0.000	0.639	0.383	0.000	0.000	0.000	0.123	0.000	0.000	0.000	0.000	-0.023	0.157	0.000	0.000	0.472	0.000	0.000	0.309	0.000	-0.113	0.000	0.178	0.000	0.000	0.000	0.183	0.000	0.000	0.694	0.000	0.000	0.000	0.000	-0.145	0.054	0.217	0.000	0.000	0.000	0.000	0.000
BPTF_LOF	0.248	0.132	-0.090	-0.120	-0.110	0.008	0.000	0.000	0.000	0.171	0.000	0.000	0.000	-0.473	-0.203	-0.005	0.000	0.305	0.000	0.000	-0.080	0.000	-0.214	0.000	0.000	0.000	-0.047	-0.644	0.000	0.000	-0.243	0.000	0.000	0.113	0.051	0.000	-0.080	0.000	-0.051	0.000	0.000	0.056	-0.170	0.000	-0.042	0.000	0.000	0.000	-0.053
BRAF_LOF	0.000	0.000	0.000	0.127	0.000	0.000	0.000	0.000	-0.029	0.085	0.000	0.000	0.000	0.000	0.109	0.000	0.000	0.058	-0.041	0.000	0.000	0.000	-0.004	0.000	0.454	0.000	0.000	0.308	0.000	0.130	0.029	0.000	-0.084	0.000	0.000	0.000	0.000	0.000	0.000	0.000	0.000	0.126	0.233	0.000	0.000	0.000	0.000	0.000	0.000
BRCA1_LOF	0.000	-0.105	-0.287	-0.219	0.000	0.000	0.000	0.000	0.161	-0.281	-0.027	0.000	0.000	0.000	-0.074	0.000	0.000	0.114	-0.422	0.000	0.000	0.000	-0.478	0.000	0.000	0.017	0.033	-0.218	0.201	0.214	0.000	0.000	0.093	0.000	0.000	0.000	0.000	0.000	0.000	0.000	-0.055	-0.484	0.656	0.385	0.000	-0.115	-0.210	0.203	0.000
BRCA2_LOF	-0.154	-0.100	-0.437	0.064	0.435	-0.036	0.000	-0.011	0.100	0.226	0.000	0.000	-0.135	-0.046	-0.179	0.000	-0.143	0.000	-0.065	-0.078	0.000	0.000	0.000	-0.361	0.000	0.000	-0.020	-0.279	0.000	-0.767	-0.115	-0.136	0.000	0.005	0.000	0.000	-0.712	-0.220	-0.118	-0.102	0.750	0.325	-0.575	-0.655	0.000	-0.057	-0.005	-0.019	0.000
BRCC3_LOF	0.000	0.000	-0.104	-0.013	0.000	0.000	0.000	0.000	0.000	-0.167	0.000	0.001	0.000	0.000	0.000	0.000	0.000	0.000	0.000	0.000	0.000	0.000	0.000	0.000	0.000	0.000	-0.043	0.000	0.000	0.000	0.000	0.000	-0.002	0.000	0.000	0.000	0.000	-0.052	0.000	0.000	0.000	-0.029	0.000	0.000	0.000	0.256	0.240	0.000	0.000
BRD3_LOF	0.000	0.000	0.000	0.000	0.000	0.000	0.000	0.000	0.000	0.000	0.000	0.000	0.000	0.000	0.000	0.000	0.000	0.000	0.000	0.000	0.000	0.000	0.000	0.000	0.000	0.000	0.000	0.000	0.000	0.000	0.000	0.000	0.000	0.000	0.000	0.000	0.000	0.000	0.000	0.000	0.000	0.000	0.000	0.000	0.000	0.000	0.000	0.000	0.000
BRD4_LOF	-0.032	0.000	0.000	0.000	-0.014	0.000	0.000	0.534	0.000	0.000	0.000	0.099	0.126	0.000	-0.072	0.000	0.000	0.000	0.000	0.000	0.000	0.212	0.364	0.000	0.000	0.000	0.000	0.283	0.000	0.000	0.000	0.000	0.000	0.000	0.000	-0.182	0.000	0.038	0.000	0.000	0.000	0.423	-0.133	0.016	0.000	0.000	0.000	0.000	0.012
BRF1_LOF	1.187	0.025	0.112	0.061	0.000	0.000	0.551	-0.029	0.000	0.000	0.000	0.000	0.000	-0.457	0.402	0.000	0.000	0.000	0.064	0.000	-0.009	0.000	-0.053	-0.100	0.172	0.000	0.000	0.000	-0.048	0.000	-0.094	0.498	0.076	0.000	-0.014	-0.027	0.194	0.000	-0.039	0.000	0.353	0.000	0.770	0.000	0.000	-0.075	-0.312	0.000	0.000
BRINP3_LOF	-0.172	-0.105	0.000	-0.337	0.454	0.022	0.000	0.000	0.000	0.255	0.000	0.000	0.000	0.000	0.000	0.000	0.000	0.227	0.060	0.000	0.142	0.000	-0.407	0.000	-0.353	0.000	-0.058	-0.568	-0.072	-0.039	-0.252	0.000	0.000	-0.172	0.063	-0.302	-0.445	-0.302	0.000	0.000	-0.176	-0.173	0.000	0.000	0.000	0.000	0.000	0.000	0.000
BRIP1_LOF	0.113	0.000	-0.075	-0.163	0.000	0.000	0.000	0.000	0.000	0.306	-0.068	0.000	0.204	-0.175	-0.214	0.000	0.000	0.000	-0.416	0.000	0.000	0.000	-0.139	-0.032	0.000	0.000	-0.235	0.000	0.000	0.000	-0.206	0.151	-0.256	0.000	0.000	0.000	-0.268	0.000	0.000	0.000	0.000	0.000	-0.240	-0.258	0.000	0.000	0.000	0.000	0.050
BRMS1_LOF	0.000	0.000	0.000	0.159	0.000	0.000	0.000	0.000	0.000	0.000	0.000	0.000	0.000	0.000	0.000	0.106	0.000	0.000	0.000	0.000	0.000	0.000	0.000	0.000	0.000	0.000	0.057	0.000	0.000	-0.069	0.000	0.000	0.000	0.013	0.000	0.000	0.070	0.021	0.000	0.000	0.000	0.000	0.045	0.000	0.000	0.000	0.000	0.000	0.000
BRSK1_LOF	0.000	0.000	0.050	0.000	0.000	0.000	0.000	0.000	0.000	0.000	0.000	0.000	0.000	0.000	0.000	0.000	0.000	0.000	0.000	0.000	0.000	0.000	0.000	0.000	0.000	0.000	0.000	0.000	0.000	0.000	0.000	0.000	0.000	0.000	0.000	0.000	0.000	-0.032	0.000	0.000	0.000	0.237	0.000	0.000	0.000	0.000	0.000	0.000	0.000
BRWD1_LOF	-0.050	0.148	0.351	0.000	0.000	-0.015	-0.002	-0.023	-0.326	0.000	0.000	0.000	-0.039	0.000	0.000	-0.100	-0.052	0.000	0.000	0.000	0.000	0.000	0.000	0.000	0.000	-0.025	0.000	-0.275	-0.123	0.000	0.000	0.016	0.000	0.000	-0.027	-0.065	0.000	0.000	-0.022	0.234	-0.074	0.000	0.000	-0.099	-0.271	0.000	0.000	0.000	-0.096
BRWD3_LOF	0.000	0.000	0.000	0.244	0.179	0.000	0.000	0.000	0.000	0.174	0.000	0.000	0.000	-0.009	0.000	0.000	0.000	0.250	0.093	0.176	0.000	0.000	0.000	0.000	0.000	0.000	0.111	0.000	0.000	0.224	0.000	0.000	0.000	0.073	0.000	0.000	0.001	0.000	0.000	0.000	0.000	0.000	0.000	0.000	0.000	0.000	0.000	0.000	0.000
BSCL2_LOF	0.000	-0.208	0.000	0.000	-0.012	0.000	0.000	0.000	-0.074	-0.274	0.140	0.000	0.000	0.000	0.000	0.000	0.000	-0.109	0.000	0.000	0.111	0.000	0.000	0.000	0.008	0.000	0.000	-0.591	0.000	-0.394	0.000	-0.051	-0.079	-0.098	0.000	-0.013	-0.137	0.000	0.000	0.000	0.000	0.000	-0.360	-0.118	-0.230	0.000	-0.140	0.000	0.000
BSN_LOF	0.000	0.013	0.035	0.000	-0.033	0.000	0.000	0.000	0.000	0.000	0.068	0.000	0.000	0.000	0.076	0.000	0.000	0.000	0.000	0.000	0.000	0.000	0.585	0.000	0.000	0.000	0.000	-0.247	0.000	0.002	0.000	0.176	0.000	0.000	0.000	0.000	0.000	0.000	0.000	0.111	0.000	0.000	0.000	0.000	0.040	0.000	0.000	0.000	0.000
BTAF1_LOF	0.038	0.072	0.000	-0.132	0.000	0.000	0.000	0.000	0.000	0.000	0.000	0.000	0.000	0.000	0.000	0.000	0.000	0.000	-0.005	0.000	0.000	0.000	-0.096	0.000	-0.085	0.000	-0.127	0.000	0.000	0.000	0.000	0.019	0.000	0.000	0.000	0.209	-0.261	-0.005	0.000	0.000	0.000	0.000	-0.041	0.000	-0.236	0.000	-0.051	0.000	0.000
BTBD11_LOF	0.000	-0.016	-0.016	0.000	0.000	0.000	0.000	0.000	0.210	-0.013	0.000	0.179	0.000	0.000	0.000	0.000	0.000	0.000	0.000	0.000	0.000	0.000	0.000	0.000	0.000	0.000	0.020	-0.166	0.000	-0.010	0.000	0.000	0.024	-0.018	0.000	0.000	0.000	0.000	0.000	0.000	0.000	0.000	0.113	0.000	0.127	0.000	0.000	0.000	0.000
BTBD7_LOF	-0.419	-0.506	-0.181	-0.357	-0.551	0.000	-0.008	0.478	-0.562	-0.344	0.000	-0.056	-0.043	0.000	-0.408	-0.105	-0.047	-0.443	-0.639	-0.087	-0.173	0.000	-0.118	0.251	-0.513	-0.079	-0.513	-0.216	0.000	-0.340	-0.209	-0.522	-0.771	-0.988	0.041	-0.005	-0.939	-0.384	0.000	0.000	0.000	-0.078	-0.520	0.000	-0.712	-0.072	-0.031	-0.061	-0.131
BZW1_LOF	0.017	0.000	0.149	0.000	0.000	0.000	0.000	0.000	0.052	0.000	0.000	0.000	0.000	0.000	-0.013	0.000	0.000	0.078	0.000	0.000	0.000	0.001	0.123	0.000	0.000	0.000	0.145	0.000	0.000	0.000	0.000	0.000	0.101	0.000	0.000	0.000	0.239	0.000	0.000	0.000	0.051	0.000	0.246	0.397	0.000	0.000	-0.100	0.000	0.165
C10orf71_LOF	0.000	0.000	0.000	0.000	0.000	0.000	0.000	0.000	0.000	0.007	0.000	0.000	0.000	0.000	0.103	0.000	0.000	0.000	0.465	0.000	0.000	0.000	0.000	0.000	-0.058	0.000	0.000	0.000	0.153	-0.224	0.000	0.000	0.000	0.000	0.000	0.000	0.000	0.000	0.000	0.000	0.000	0.000	0.000	0.000	0.000	0.000	0.000	0.000	0.000
C11orf49_LOF	0.000	0.000	0.000	-0.014	0.033	0.000	0.000	0.000	0.000	0.000	0.209	0.000	0.000	0.000	0.000	0.000	0.000	0.000	0.000	0.000	0.000	0.000	-0.134	0.000	-0.006	0.000	0.208	0.000	0.000	0.000	0.000	0.000	0.178	0.000	0.000	0.000	0.000	0.000	0.000	0.000	0.000	0.000	0.029	0.218	-0.354	0.000	0.000	0.000	0.000
C12orf4_LOF	0.000	0.017	0.000	0.000	0.000	0.000	0.000	0.000	0.000	0.000	0.000	0.000	0.000	0.000	0.000	0.000	0.000	0.000	-0.072	0.000	0.000	0.000	0.000	0.000	0.000	0.000	0.000	0.000	0.000	0.000	0.000	0.000	0.000	0.000	0.000	0.000	-0.088	0.000	0.000	0.000	0.000	0.259	0.000	0.000	0.000	0.000	0.000	0.000	0.000
C12orf40_LOF	0.000	0.000	0.000	0.139	0.000	0.000	0.000	0.002	0.000	0.000	-0.163	0.000	0.260	0.000	0.000	0.000	0.000	0.000	0.002	0.000	0.000	0.021	0.232	0.000	0.000	0.000	0.000	0.000	0.000	0.000	0.105	0.000	0.186	0.170	0.000	0.018	0.000	0.077	0.000	0.000	0.000	0.000	0.000	0.000	0.000	0.000	0.333	0.000	0.000
C12orf54_LOF	0.000	0.000	0.000	0.000	0.000	0.007	0.000	0.000	0.000	0.000	0.000	0.000	0.000	0.000	0.000	0.000	0.000	0.000	0.000	0.000	0.000	0.000	0.203	0.000	0.000	0.000	0.000	0.000	0.000	0.000	0.000	0.000	0.000	0.000	0.000	0.000	0.012	0.000	0.000	0.000	0.000	0.000	0.000	0.000	0.000	0.119	-0.063	0.000	0.000
C12orf60_LOF	0.000	0.000	0.236	-0.180	0.000	0.192	0.000	0.039	0.000	0.000	0.000	0.000	0.000	-0.071	0.373	0.000	0.000	-0.160	0.000	0.000	0.000	0.041	0.000	0.211	-0.019	0.000	0.000	0.111	0.000	0.160	0.000	0.000	0.000	0.000	0.000	-0.066	-0.101	0.068	0.000	0.000	-0.038	-0.141	-0.104	0.000	0.000	0.000	-0.040	0.000	0.000
C17orf80_LOF	0.000	0.888	0.022	0.000	-0.026	0.000	0.000	0.165	0.087	0.000	0.000	0.000	0.000	-0.170	-0.025	0.000	0.000	0.395	0.000	0.000	0.000	0.000	0.000	0.000	-0.096	0.000	0.065	0.418	0.000	0.560	-0.252	0.000	0.110	0.256	0.000	0.000	0.000	-0.118	0.000	0.000	0.311	-0.033	0.117	0.000	0.024	0.000	-0.176	0.000	0.000
C1orf112_LOF	0.109	0.000	0.205	0.000	-0.027	0.000	0.000	0.000	0.000	0.000	0.000	0.000	0.000	0.000	0.000	0.000	0.000	0.000	0.000	0.000	0.000	0.000	-0.015	0.000	0.257	0.000	0.050	0.339	0.000	0.000	0.000	0.000	0.031	0.125	0.000	0.000	0.238	0.144	0.000	0.000	0.000	-0.001	0.000	0.000	0.000	0.000	0.137	0.000	0.000
C1orf94_LOF	0.000	0.546	0.000	0.615	0.000	0.000	0.000	0.000	0.142	0.000	0.031	0.000	0.000	-0.190	0.109	0.000	0.000	-0.260	0.000	0.000	0.000	0.000	-0.162	0.000	-0.179	0.000	0.000	0.000	0.000	0.114	0.000	0.000	0.000	0.000	0.000	-0.271	0.069	0.199	0.000	0.000	0.000	0.000	0.000	0.339	0.073	0.276	0.356	0.000	0.000
C20orf194_LOF	0.000	0.000	0.000	0.000	-0.050	0.000	0.000	0.000	-0.082	0.000	0.129	0.000	0.000	0.000	0.199	0.000	0.000	0.000	0.000	0.000	0.000	0.000	0.000	-0.019	0.000	0.000	-0.064	0.182	0.000	0.000	0.000	0.000	-0.144	-0.055	0.000	0.000	0.000	0.000	0.258	0.000	0.000	0.000	0.143	0.191	-0.382	0.000	-0.020	0.000	0.159
C2CD3_LOF	0.000	0.230	0.000	0.000	0.000	0.000	0.000	0.040	0.000	-0.407	0.000	0.000	0.000	-0.047	0.178	0.000	0.000	0.000	0.634	0.000	0.000	0.197	0.000	0.180	0.000	0.000	0.000	0.456	0.000	-0.516	-0.350	0.000	-0.243	0.193	0.000	0.000	0.000	0.000	0.000	0.000	-0.118	-0.097	0.489	0.087	0.017	0.000	0.027	0.030	0.000
C2CD5_LOF	0.000	0.124	-0.568	-0.392	0.118	0.000	0.000	0.000	0.000	0.058	0.009	0.000	0.000	-0.182	0.000	0.000	0.000	-0.174	0.000	0.000	0.000	0.000	0.461	0.000	0.066	0.000	-0.270	0.514	0.000	0.000	0.000	-0.119	-0.067	0.362	0.000	0.000	0.205	0.250	0.000	0.000	-0.014	0.000	0.228	0.709	0.350	0.000	0.000	0.000	0.188
C3_LOF	0.065	0.176	-0.023	0.000	0.000	0.000	0.149	0.000	0.000	0.000	0.000	0.000	0.000	0.000	-0.042	0.000	0.000	0.000	-0.001	0.000	0.000	0.000	-0.238	0.000	0.242	0.000	0.051	0.000	0.000	0.093	-0.068	-0.049	0.049	0.208	0.365	0.000	0.096	0.000	0.000	0.000	0.000	0.000	-0.035	-0.243	0.000	0.000	-0.179	0.000	0.000
C4BPB_LOF	0.170	-0.497	0.000	0.000	-0.112	0.000	0.000	0.000	-0.153	-0.041	0.000	0.000	0.000	0.000	0.311	0.000	0.000	0.000	0.000	0.000	0.000	0.209	-0.034	0.000	0.000	0.000	-0.239	0.000	0.000	-0.067	0.000	-0.129	0.000	-0.074	0.000	0.225	0.183	0.000	0.000	0.000	0.000	-0.040	-0.125	0.000	0.000	0.154	0.097	0.000	0.000
C5_LOF	0.000	0.000	-0.228	0.000	-0.422	0.000	0.000	0.000	0.000	-0.223	0.000	0.000	0.000	0.000	-0.060	0.236	0.000	0.000	-0.085	0.000	0.000	0.000	0.000	0.094	-0.011	0.000	-0.708	-0.228	0.000	0.000	0.000	-0.024	0.000	0.000	0.000	0.000	0.106	-0.020	0.000	0.000	0.000	0.011	0.000	0.000	0.000	0.000	0.000	0.000	-0.018
C6_LOF	-0.069	0.000	0.154	0.188	0.037	0.000	0.000	0.000	-0.174	0.060	0.476	0.000	0.000	0.143	0.415	0.000	0.000	0.000	0.000	0.000	0.000	0.000	0.000	0.000	-0.016	0.000	0.000	0.000	0.000	0.000	-0.017	-0.113	0.000	-0.236	0.000	0.000	0.000	0.000	0.000	0.000	0.000	-0.140	0.000	0.000	0.022	0.000	-0.054	0.000	0.276
C6orf89_LOF	0.052	0.189	0.000	0.000	-0.002	0.000	0.000	0.000	0.000	0.044	0.000	0.000	0.000	0.000	0.000	0.000	0.000	0.000	0.000	0.000	0.000	0.000	-0.000	0.000	0.000	0.000	-0.009	0.000	0.000	0.000	0.000	0.114	0.000	0.134	0.000	0.420	0.000	0.000	0.000	0.000	0.000	0.000	-0.024	0.000	-0.067	0.000	-0.018	0.000	0.000
C7_LOF	0.000	0.126	-0.097	-0.342	0.071	0.000	0.121	0.000	0.000	0.358	-0.092	0.000	0.000	0.000	0.000	0.000	0.000	0.063	0.000	0.000	-0.052	0.000	-0.050	-0.005	0.000	0.000	0.000	0.000	-0.058	0.239	0.488	0.000	0.000	0.080	0.000	-0.166	0.000	0.000	-0.032	0.000	-0.070	-0.294	-0.380	0.000	0.242	0.000	0.000	0.000	-0.013
C7orf31_LOF	0.000	-0.069	-0.114	-0.302	0.022	0.000	0.000	0.000	0.000	-0.035	0.000	0.000	0.000	0.000	0.000	0.000	0.000	-0.515	0.000	0.000	0.135	0.000	-0.209	0.000	-0.636	0.000	-0.117	-0.078	0.000	0.000	0.000	0.000	-0.255	-0.136	0.000	0.000	0.205	0.000	0.000	0.483	0.014	0.000	-0.010	-0.157	-0.252	0.000	-0.101	0.000	0.000
C8A_LOF	0.000	0.057	0.569	0.137	0.000	0.000	0.000	0.000	0.409	0.000	-0.137	0.000	0.000	0.000	0.000	0.000	0.000	0.008	0.000	0.000	0.000	0.000	0.146	0.000	-0.066	0.000	0.000	-0.038	0.000	0.190	0.000	0.000	0.179	0.000	0.000	0.000	0.000	0.369	0.000	0.000	0.000	0.048	-0.026	-0.052	0.239	0.231	0.000	0.000	0.000
C8G_LOF	0.000	-0.140	0.000	-0.303	-0.205	0.194	0.000	0.062	-0.293	0.020	0.000	0.000	0.121	-0.039	0.000	0.000	0.000	-0.130	0.000	0.000	0.000	0.000	0.084	0.000	0.000	0.000	0.000	0.000	0.000	0.000	0.246	0.000	-0.123	0.000	0.000	0.000	-0.252	0.000	0.000	0.000	0.000	0.000	0.288	0.528	0.000	0.103	0.000	0.000	0.000
C8orf34_LOF	0.000	0.221	0.000	0.000	0.000	0.038	0.000	0.000	0.020	0.000	0.000	0.000	0.000	-0.064	0.000	0.000	0.000	-0.042	0.276	0.000	0.000	0.000	0.000	0.000	-0.274	0.000	0.000	0.232	0.000	0.080	0.004	-0.011	0.000	0.136	0.000	0.000	0.372	0.000	0.000	0.000	0.000	-0.050	0.000	0.000	0.079	0.000	0.000	0.000	0.000
C8orf37_LOF	-0.357	0.538	0.000	0.039	0.000	0.000	0.000	-0.002	0.488	0.129	-0.376	0.000	0.000	0.000	0.000	0.000	0.000	0.041	0.000	0.000	0.158	0.000	0.198	0.648	-0.087	0.000	0.000	-0.057	0.405	0.131	0.190	0.063	0.000	0.000	0.024	-0.223	-0.060	0.087	0.000	0.000	-0.139	0.414	-0.103	0.007	0.148	0.000	-0.136	0.000	0.000
C8orf58_LOF	0.000	-0.586	-0.428	0.000	-0.323	0.094	0.000	0.000	-0.078	-0.446	0.000	0.000	0.000	-0.184	-0.066	0.000	0.241	-0.282	0.117	0.000	0.000	0.000	0.000	0.000	0.019	0.000	-0.520	-0.619	0.000	0.125	0.000	0.000	0.058	-0.076	0.000	-0.126	-0.340	-0.412	0.000	0.000	0.000	-0.370	0.038	0.112	0.036	0.000	-0.229	0.000	0.000
C9orf131_LOF	0.000	0.000	0.000	0.000	0.000	0.000	0.000	0.000	0.027	0.000	0.000	0.000	0.000	0.000	-0.051	0.000	0.000	0.000	0.000	0.000	0.000	0.000	0.000	0.000	0.000	0.000	0.000	0.000	0.000	0.000	-0.055	0.000	0.000	0.031	0.000	0.060	0.000	0.000	0.000	0.000	0.000	0.000	0.000	0.073	0.026	0.000	0.000	0.000	0.000
CABIN1_LOF	-0.119	-0.147	-0.293	0.000	-0.475	0.000	0.000	0.025	0.000	0.000	0.299	0.000	0.000	0.000	0.000	0.000	0.000	0.000	-0.040	0.000	0.000	0.000	-0.473	0.000	-0.007	0.000	-0.073	-0.115	-0.043	0.000	-0.259	0.000	0.000	0.000	0.074	0.000	0.000	0.000	0.000	0.438	0.000	0.366	0.527	0.000	0.000	0.000	0.000	0.000	0.000
CACNA1A_LOF	0.345	0.144	-0.091	0.429	0.269	0.000	0.000	0.000	0.001	-0.228	-0.042	-0.004	0.000	0.000	0.000	0.006	0.024	0.002	0.173	0.000	0.000	0.000	0.016	0.000	0.000	0.000	0.102	0.000	0.000	0.000	0.000	0.000	0.053	0.214	0.000	-0.049	0.101	0.000	0.000	0.000	-0.065	0.000	0.060	0.000	-0.278	0.000	0.000	0.000	0.000
CACNA1B_LOF	0.000	-0.082	-0.106	0.000	-0.119	0.000	0.000	0.000	0.000	0.000	0.183	0.000	0.000	-0.218	-0.111	0.000	0.128	0.210	-0.129	0.000	0.000	0.000	0.000	0.000	-0.323	0.000	0.000	0.000	0.000	0.000	-0.068	-0.026	0.187	0.000	0.000	0.000	0.039	0.000	0.000	0.000	0.000	-0.048	0.139	0.000	0.000	0.000	-0.053	0.000	0.000
CACNA1C_LOF	-0.007	0.000	0.000	0.000	0.000	0.000	0.000	0.000	0.000	0.276	0.000	0.000	0.000	0.033	0.000	0.019	0.000	0.000	0.000	0.000	0.496	0.000	-0.077	0.000	0.385	0.000	0.000	0.000	-0.093	0.000	-0.164	-0.149	0.000	0.000	0.000	-0.058	0.000	0.000	0.000	0.000	0.000	0.000	0.055	-0.043	0.000	0.000	0.000	0.000	0.000
CACNA1E_LOF	-0.044	-0.033	0.474	0.250	-0.208	0.000	0.000	0.268	0.000	0.225	0.000	0.000	0.000	0.090	0.000	0.000	0.000	0.000	0.262	0.337	0.000	0.196	0.000	-0.012	0.000	0.000	0.037	-0.403	-0.157	0.402	0.000	-0.011	0.146	0.574	0.000	-0.095	0.000	-0.193	0.000	0.335	-0.082	0.000	0.000	0.000	0.001	0.000	0.040	0.000	0.059
CACNA1F_LOF	0.000	-0.021	0.012	-0.103	-0.052	0.000	0.000	0.000	-0.254	0.000	0.000	0.000	0.000	0.000	0.000	0.000	0.000	0.000	0.120	0.000	0.000	0.000	0.000	0.000	-0.037	0.000	-0.224	0.000	0.000	0.000	0.000	0.000	-0.218	-0.092	0.000	0.000	0.000	0.000	0.000	0.000	0.000	0.000	0.000	0.000	0.000	0.000	0.000	0.000	0.000
CACNA1G_LOF	0.000	0.000	0.175	0.238	0.000	0.000	0.086	0.000	0.000	0.047	0.000	0.208	0.000	0.000	0.000	0.000	0.000	0.203	0.077	0.000	0.000	0.000	0.000	0.000	0.183	0.000	0.000	0.155	0.000	0.000	0.000	0.147	0.060	0.000	0.000	0.137	0.188	0.539	0.000	0.000	0.000	0.000	0.000	0.000	0.000	0.000	0.034	0.000	0.000
CACNA1H_LOF	0.411	0.000	0.000	0.000	-0.052	0.000	0.000	0.000	0.000	-0.121	-0.177	0.000	0.000	0.000	-0.100	0.000	0.000	-0.195	0.000	0.000	0.000	0.000	-0.187	0.000	0.000	0.000	0.015	-0.277	0.000	-0.229	0.000	0.000	0.000	0.000	0.000	0.000	0.000	-0.044	0.000	0.000	0.001	-0.174	0.395	0.249	0.000	0.000	0.083	0.000	0.000
CACNA1S_LOF	0.000	-0.046	0.000	-0.292	0.093	0.000	0.000	0.000	0.000	-0.163	0.219	0.000	0.000	0.000	0.000	0.000	0.000	-0.231	0.000	0.000	0.000	0.000	0.000	0.000	-0.053	0.000	0.000	-0.496	0.000	0.001	-0.033	0.000	0.000	0.165	0.000	-0.102	0.031	0.000	0.000	0.000	0.062	-0.207	0.000	0.054	0.144	0.000	0.000	0.030	0.000
CACNA2D1_LOF	0.000	0.000	0.000	-0.082	0.000	0.000	0.000	0.000	0.092	0.000	-0.094	0.000	0.000	0.000	0.000	0.000	0.000	0.198	-0.102	0.000	0.077	0.000	0.000	0.000	0.000	0.000	0.000	0.000	0.053	0.000	0.000	0.000	0.000	0.080	0.000	0.000	-0.318	0.000	0.000	0.000	0.000	0.000	0.000	0.070	0.010	0.000	0.000	0.000	0.000
CADM2_LOF	0.000	0.000	0.000	0.000	0.000	0.000	0.000	0.000	0.000	0.000	0.000	0.000	0.000	0.000	0.000	0.000	0.000	0.000	0.000	0.000	0.000	0.000	0.000	0.000	0.000	0.000	0.000	0.000	0.000	0.000	0.000	0.000	-0.011	0.000	0.000	0.000	0.000	0.000	0.000	0.000	0.000	0.000	-0.054	0.000	0.000	0.000	0.000	0.000	0.000
CADPS_LOF	0.000	0.000	0.000	0.111	-0.114	0.000	0.000	0.000	0.000	-0.217	0.000	0.000	0.000	0.000	0.000	0.000	0.000	-0.565	0.000	0.000	0.000	0.000	-0.167	0.000	0.000	0.000	-0.003	-0.154	0.000	-0.281	0.107	0.000	-0.146	0.000	0.000	0.003	0.000	0.144	0.105	0.000	0.000	-0.131	-0.087	-0.186	0.000	0.000	0.000	0.000	0.000
CADPS2_LOF	0.000	0.000	0.000	0.000	0.000	0.000	0.000	0.000	-0.209	0.187	0.000	0.000	0.000	0.000	0.000	0.249	0.000	0.000	0.000	0.000	0.000	0.096	-0.141	0.000	0.133	0.000	0.000	-0.016	0.000	0.000	-0.020	0.000	-0.162	0.000	0.000	-0.012	-0.058	-0.083	0.000	0.000	0.000	-0.072	0.000	0.270	0.000	0.000	0.000	0.157	0.000
CAGE1_LOF	0.000	0.000	-0.071	0.000	-0.018	0.000	0.000	0.000	0.000	-0.284	0.000	0.000	0.000	0.000	-0.009	0.000	0.000	0.138	-0.111	0.000	0.000	0.000	0.261	0.000	0.000	0.000	0.073	0.000	0.000	0.000	0.000	0.000	0.000	0.000	0.000	0.000	0.000	-0.083	0.000	0.000	0.000	0.000	0.000	-0.025	0.000	0.058	0.000	0.000	0.000
CALCR_LOF	0.000	-0.020	0.010	0.000	0.000	0.000	0.000	-0.001	0.000	0.000	0.000	0.000	0.000	0.000	0.000	0.000	0.000	0.008	0.034	0.695	-0.013	0.000	-0.377	0.129	0.000	0.000	0.000	0.000	0.000	0.292	0.000	0.000	-0.035	-0.434	0.000	-0.232	0.005	0.000	-0.025	0.000	0.423	-0.372	0.168	-0.279	0.000	0.000	0.000	0.000	0.000
CALD1_LOF	-0.059	-0.171	0.000	0.000	0.000	0.000	0.000	0.112	0.000	0.000	0.000	0.000	0.000	0.000	0.000	0.000	0.000	0.000	0.000	0.000	0.000	0.000	0.000	0.115	0.116	0.000	0.000	0.125	0.000	0.000	0.000	0.000	0.000	0.000	0.000	0.000	0.000	0.000	0.000	0.000	0.175	-0.076	0.000	0.103	0.000	0.000	0.000	0.000	0.000
CAMK2B_LOF	0.000	0.000	0.000	0.185	-0.048	0.000	0.000	0.000	0.008	0.000	0.000	0.000	0.000	0.097	0.000	0.000	0.000	0.126	0.000	0.000	0.000	0.000	0.050	0.000	0.000	0.000	0.090	0.459	0.000	0.000	0.197	0.000	0.086	0.068	0.000	0.000	0.147	0.000	0.000	0.000	0.000	0.076	0.000	0.000	0.000	0.000	-0.098	0.000	0.000
CAMSAP1_LOF	-0.020	0.500	0.170	0.000	-0.009	0.000	0.000	0.000	0.491	-0.154	0.056	0.070	0.000	0.000	0.000	0.000	0.000	0.656	-0.169	0.000	0.000	0.000	0.000	0.000	0.261	0.000	0.284	0.162	0.206	0.000	0.475	-0.043	0.249	0.147	0.000	0.042	0.624	0.000	0.000	0.000	-0.000	0.000	0.376	0.485	0.372	0.000	0.000	0.000	0.000
CAMSAP2_LOF	0.000	0.000	0.000	0.000	-0.072	0.000	0.000	0.000	0.000	-0.040	0.000	0.000	0.000	0.000	0.000	0.000	0.000	0.000	0.000	0.000	0.000	0.000	0.000	0.000	0.118	0.000	0.125	0.207	0.000	0.000	0.000	0.000	0.000	0.179	0.000	0.000	0.000	0.000	0.000	0.000	0.000	0.127	0.000	0.000	0.026	0.000	0.000	0.000	0.000
CAMSAP3_LOF	0.000	-0.176	-0.005	0.000	0.000	0.064	0.000	0.000	0.000	0.000	0.000	0.000	0.000	0.000	0.000	0.000	0.000	-0.078	0.000	0.000	0.000	0.000	0.000	0.000	0.000	0.000	0.000	0.056	0.000	0.000	0.000	0.000	0.000	0.000	0.000	0.000	0.000	-0.000	0.000	0.000	0.000	0.000	0.000	0.000	0.000	0.000	0.329	0.000	0.097
CAMTA1_LOF	0.000	0.852	0.044	-0.057	0.247	0.000	0.000	0.000	0.000	0.000	0.000	0.000	0.000	0.000	0.000	0.000	0.000	0.188	0.000	0.000	0.000	0.000	0.000	-0.112	0.000	0.008	0.000	-0.090	0.000	0.210	0.000	0.297	0.011	0.051	0.000	-0.073	-0.060	0.000	0.000	0.000	0.143	0.000	0.000	0.697	0.000	0.000	-0.177	0.000	0.000
CAND1_LOF	0.000	0.000	0.000	0.161	0.000	0.000	0.000	0.000	0.000	0.000	0.000	0.000	0.000	0.000	0.000	0.000	0.000	0.058	0.000	0.000	0.000	0.000	0.000	0.000	-0.010	0.000	0.163	0.000	0.020	-0.049	0.000	0.000	0.000	-0.031	0.000	0.000	0.000	0.000	0.003	0.000	0.000	0.362	0.039	0.456	-0.033	0.000	0.000	0.095	0.000
CAPN12_LOF	0.000	0.000	0.000	-0.130	0.000	0.000	0.000	0.000	0.000	0.000	-0.246	0.000	0.000	0.327	-0.119	0.000	0.000	0.000	-0.227	0.000	0.000	0.000	-0.136	0.143	-0.071	0.000	0.148	0.076	-0.032	0.000	0.008	-0.211	0.000	0.000	0.000	-0.012	-0.312	-0.356	0.000	0.000	0.056	-0.089	0.273	0.299	0.000	0.000	-0.170	0.000	0.000
CAPN14_LOF	-0.131	-0.187	0.131	0.000	0.000	0.000	0.000	0.089	0.000	0.000	-0.149	0.118	0.000	0.242	-0.124	0.000	0.000	0.000	0.098	0.208	0.000	0.375	0.271	0.271	0.544	0.000	0.220	-0.148	0.005	0.000	0.000	0.000	0.154	0.000	0.000	0.000	0.000	0.000	0.000	0.000	0.000	0.000	0.000	0.065	0.000	0.069	0.000	0.000	0.000
CAPN15_LOF	0.000	0.238	0.000	0.171	0.172	0.000	0.000	0.000	0.000	-0.175	0.272	0.000	0.000	0.000	0.000	0.000	0.000	0.000	0.000	0.000	0.000	0.000	0.014	0.000	-0.209	0.948	0.149	-0.082	0.000	-0.224	0.000	0.000	0.000	-0.400	0.000	-0.042	0.271	0.040	0.000	0.000	0.000	0.000	0.000	0.446	0.000	0.000	-0.094	0.000	0.000
CAPN3_LOF	0.369	0.000	0.000	0.430	0.000	0.000	0.011	0.000	0.266	0.000	0.000	0.000	0.000	0.000	0.000	0.046	0.000	0.100	0.000	0.000	0.000	0.000	0.000	0.000	0.117	0.000	0.024	0.000	0.000	0.000	0.000	0.000	0.000	0.025	0.000	0.000	0.096	0.267	0.000	0.000	0.000	0.000	-0.092	-0.004	0.000	0.000	0.000	0.000	0.000
CAPRIN2_LOF	-0.072	0.000	-0.214	-0.395	-0.215	0.000	0.000	0.000	-0.352	0.079	-0.158	0.000	0.000	-0.068	0.000	0.000	0.000	-0.011	-0.212	0.000	0.000	0.000	-0.187	0.000	0.061	0.000	-0.204	-0.521	0.000	0.216	-0.004	-0.076	-0.350	-0.649	0.000	-0.028	0.000	-0.059	0.000	0.000	0.000	0.000	-0.036	0.000	-0.554	0.000	0.000	0.000	0.000
CARD10_LOF	-0.032	-0.221	-0.049	-0.035	0.000	0.000	0.000	0.000	0.000	0.000	0.000	0.000	0.000	0.000	0.359	0.000	0.000	0.000	0.000	0.000	0.000	0.000	0.494	0.000	0.000	0.000	0.000	0.000	0.000	-0.042	0.000	0.000	0.284	-0.244	0.000	0.463	-0.245	-0.020	0.505	0.000	0.000	0.000	-0.240	0.000	0.096	0.000	0.059	0.000	0.000
CARD11_LOF	0.000	0.000	0.000	0.000	0.000	0.000	0.000	0.000	-0.103	0.000	0.078	0.000	0.000	-0.189	0.000	0.000	0.000	-0.095	0.000	0.116	0.000	0.000	0.000	0.000	0.000	0.000	0.000	-0.250	0.000	0.000	0.000	0.000	0.000	0.000	0.000	0.000	-0.008	0.000	0.000	0.000	0.000	0.000	0.000	0.000	-0.113	0.000	0.000	0.000	0.000
CARF_LOF	0.000	0.000	0.000	0.000	0.000	0.000	0.000	0.000	-0.060	0.000	0.000	0.000	0.000	0.000	0.000	0.000	0.000	0.000	0.000	0.000	0.000	0.000	0.000	0.000	0.000	0.000	0.000	0.000	0.000	0.000	0.000	0.000	0.000	0.032	0.000	0.000	0.000	0.000	0.000	0.000	0.000	0.000	0.000	0.000	0.000	0.000	0.000	0.000	0.000
CASD1_LOF	-0.154	-0.314	0.000	0.108	0.000	0.000	0.280	0.099	0.000	-0.240	0.000	0.000	0.000	-0.104	0.000	0.000	0.000	0.275	0.023	0.000	0.000	0.000	0.000	0.000	0.377	0.000	0.238	0.212	0.287	0.000	0.000	-0.090	0.041	0.000	0.000	-0.153	0.295	0.047	0.000	0.000	0.139	0.278	0.000	0.000	0.069	0.000	1.023	0.000	0.000
CASKIN1_LOF	0.000	0.000	0.000	0.000	0.000	0.000	0.000	0.000	0.000	0.000	0.000	0.000	0.000	0.000	0.000	0.000	0.000	0.000	0.000	0.000	0.000	0.000	0.000	0.000	0.000	0.000	0.000	-0.023	0.000	0.000	0.000	0.000	0.000	0.000	0.000	0.000	0.000	0.000	0.000	0.000	0.000	-0.004	0.000	0.000	0.000	0.000	0.000	0.000	0.000
CASP4_LOF	0.000	0.000	0.000	0.000	-0.229	0.000	0.000	0.000	-0.476	-0.178	0.000	0.000	0.000	0.000	0.000	0.000	0.000	0.000	0.000	0.000	0.000	0.000	-0.223	0.000	-0.204	0.000	-0.014	-0.263	0.000	-0.310	-0.108	0.069	0.000	-0.368	0.266	0.000	0.000	0.000	0.000	0.000	0.000	0.000	-0.166	-0.050	-0.260	0.000	0.000	0.000	0.000
CASP5_LOF	0.000	0.000	0.295	0.164	0.000	0.194	0.000	0.000	0.052	-0.010	0.000	0.000	0.000	-0.193	0.000	0.000	0.065	0.000	0.234	0.000	0.000	0.000	0.000	0.000	0.000	0.000	0.155	0.000	0.000	0.000	-0.026	-0.033	0.000	0.000	0.000	0.000	0.088	0.000	0.149	0.000	0.000	0.000	0.000	0.000	0.000	0.000	0.175	0.000	0.000
CASP8_LOF	-0.221	0.000	-0.293	-0.515	0.000	0.036	0.156	0.000	0.000	0.000	0.090	0.000	0.000	-0.379	0.000	0.000	0.000	0.142	0.000	0.000	0.000	0.000	-0.155	0.000	0.000	-0.022	0.235	0.000	-0.058	0.149	-0.190	-0.116	0.417	0.074	0.000	-0.223	-0.346	0.000	0.025	0.000	-0.132	0.143	0.065	0.000	0.000	0.000	0.000	0.000	0.000
CAST_LOF	0.000	0.000	0.000	0.000	0.000	0.000	0.000	0.000	0.000	0.000	0.000	0.000	0.000	-0.024	0.000	0.000	0.000	0.000	0.000	0.000	0.000	0.000	0.000	0.000	-0.035	0.000	0.000	0.000	0.000	0.000	0.000	0.000	0.000	0.000	0.000	0.000	0.000	0.000	0.000	0.000	0.000	0.000	0.000	0.000	-0.039	0.000	0.000	0.000	0.000
CASZ1_LOF	0.000	0.000	0.000	0.000	0.203	0.000	0.000	0.105	0.086	0.000	-0.078	0.000	0.000	0.000	0.000	0.000	0.000	0.165	0.000	0.000	0.058	0.000	0.000	0.000	0.000	0.000	0.000	0.000	0.000	0.004	0.000	0.000	0.175	0.000	0.000	0.000	0.000	0.000	0.000	0.000	0.000	0.081	0.000	0.000	0.046	0.000	0.000	0.077	0.108
CATSPERB_LOF	0.029	-0.113	-0.101	0.000	-0.093	0.000	0.000	0.000	0.000	0.000	0.000	0.000	0.000	0.000	0.000	0.000	0.000	-0.149	0.000	0.000	0.250	0.000	0.000	0.000	-0.308	0.000	-0.238	0.000	0.000	0.000	0.000	0.000	0.000	-0.095	0.000	-0.033	0.000	0.000	0.380	0.000	0.000	0.000	0.000	0.000	0.000	0.180	0.419	0.000	0.000
CATSPERG_LOF	0.000	0.010	0.000	0.000	0.246	0.000	0.000	0.000	0.000	0.000	0.211	0.000	0.000	0.000	0.000	0.000	0.000	0.159	0.000	0.000	0.000	0.000	0.000	0.000	0.000	0.162	-0.194	0.000	0.132	0.024	0.000	0.000	0.000	-0.150	0.000	0.000	0.000	0.000	0.000	0.000	0.000	0.000	-0.147	0.000	0.000	0.000	0.000	0.000	0.163
CBL_LOF	0.000	-0.229	0.000	0.000	0.131	0.000	0.000	0.000	0.173	0.782	0.026	0.000	0.000	0.000	0.000	0.000	0.000	0.000	0.189	0.000	0.000	0.000	-0.018	0.561	0.338	0.000	0.244	0.000	0.000	0.205	0.077	0.000	0.000	0.309	0.166	0.263	-0.119	0.000	0.000	0.000	0.000	-0.105	0.000	0.077	0.132	0.122	0.000	0.000	0.280
CBX8_LOF	0.050	-0.315	0.019	-0.380	0.000	0.000	0.000	-0.050	-0.193	-0.079	0.000	0.000	-0.003	0.429	-0.439	0.000	0.000	0.000	0.000	0.000	-0.092	0.000	0.000	0.000	0.049	0.158	-0.174	-0.406	0.000	-0.485	-0.018	-0.325	0.000	-0.133	0.000	-0.258	0.000	0.000	0.000	0.000	0.000	0.000	0.000	0.119	0.000	-0.149	0.000	0.000	0.034
CC2D2A_LOF	0.000	0.000	0.048	0.146	0.000	0.000	0.000	0.000	0.148	-0.694	0.225	0.000	0.000	0.657	0.323	0.141	0.000	0.000	0.000	0.105	-0.033	0.000	-0.245	0.000	0.520	0.000	0.040	-0.140	0.000	0.175	-0.404	0.113	0.000	0.217	0.000	-0.027	-0.320	-0.040	0.000	0.000	0.245	0.000	0.000	0.000	0.060	0.447	0.395	0.000	0.162
CCAR1_LOF	0.415	0.000	0.000	0.000	0.000	0.000	0.000	0.000	0.000	-0.129	0.000	0.000	0.000	0.000	0.142	0.047	0.000	0.000	0.000	0.000	0.000	0.000	0.000	0.000	0.083	0.000	0.000	0.014	0.000	0.000	0.000	0.000	0.159	0.000	0.000	0.000	0.000	0.000	0.000	0.000	0.000	-0.061	-0.014	0.000	0.000	0.000	0.000	0.000	0.005
CCAR2_LOF	0.000	0.000	0.000	0.000	0.000	0.000	0.000	0.000	0.000	0.000	0.000	0.000	0.000	0.000	0.000	0.000	0.000	0.000	0.000	0.217	0.000	0.000	0.000	0.000	0.000	0.000	0.000	0.000	0.000	0.000	0.000	0.000	0.000	0.000	0.000	0.000	-0.006	0.000	0.000	0.000	0.000	0.000	0.000	0.000	0.000	0.000	0.000	0.000	0.000
CCDC110_LOF	0.086	-0.051	-0.131	-0.169	0.000	0.000	0.000	0.000	-0.174	0.160	0.000	0.000	0.000	0.119	0.000	0.000	0.000	0.000	0.000	0.000	0.000	0.000	0.000	0.000	-0.143	0.000	0.000	-0.324	0.000	0.000	0.000	0.000	-0.011	-0.226	0.000	0.000	-0.066	0.000	0.000	0.000	0.000	0.000	-0.048	0.000	0.000	0.000	0.000	0.000	0.093
CCDC112_LOF	0.000	-0.228	-0.197	-0.083	0.000	0.140	0.000	0.000	0.076	0.000	0.000	0.000	0.000	0.000	0.000	0.000	0.000	0.000	0.000	0.000	0.051	0.000	0.000	0.539	0.082	0.000	0.000	0.256	0.000	0.008	0.062	0.000	0.136	0.000	0.000	0.259	0.000	0.000	0.000	0.000	0.000	0.000	0.000	0.000	0.016	0.000	0.000	0.000	0.072
CCDC146_LOF	0.000	-0.038	0.000	0.000	0.000	0.000	0.000	0.000	-0.258	0.226	0.108	0.000	0.000	0.173	0.000	0.000	0.000	0.000	0.321	0.000	0.000	0.000	0.000	0.000	0.000	0.000	-0.370	-0.395	0.000	0.249	-0.070	0.000	-0.165	-0.364	0.000	-0.003	0.000	0.000	0.000	0.188	0.361	-0.043	0.130	0.110	-0.115	0.000	-0.132	0.000	0.454
CCDC15_LOF	0.000	0.041	0.000	0.000	0.702	0.000	0.000	0.000	0.000	-0.134	-0.044	0.000	0.000	0.000	0.000	0.000	0.000	0.100	0.000	0.000	0.000	0.000	0.000	0.000	0.000	0.296	0.000	0.000	0.000	0.000	0.000	0.000	0.000	0.000	0.000	0.000	0.000	0.000	0.000	0.000	0.000	0.000	0.139	0.247	0.317	0.000	0.000	0.000	0.000
CCDC150_LOF	0.000	0.000	-0.058	-0.029	0.000	0.000	0.000	0.000	0.063	0.172	-0.335	0.000	0.000	0.000	0.000	0.000	0.000	0.000	0.000	0.000	0.000	0.000	-0.102	0.054	0.000	0.000	0.000	0.000	0.000	0.176	0.000	0.000	0.000	0.000	0.000	0.000	0.000	0.000	0.000	0.000	0.000	0.000	-0.222	-0.014	0.110	0.000	0.000	0.000	0.000
CCDC158_LOF	0.000	-0.031	0.000	0.000	0.000	0.000	0.000	0.000	0.000	0.000	0.000	0.000	0.000	0.000	0.000	0.000	0.000	0.000	0.000	0.000	0.000	0.000	0.110	0.000	0.000	0.000	0.000	0.000	0.000	0.000	0.000	0.000	0.000	0.000	0.000	0.000	0.000	0.000	0.000	0.000	0.000	0.062	0.000	0.000	0.000	0.000	0.000	0.000	0.000
CCDC160_LOF	-0.052	-0.101	-0.114	-0.616	0.000	0.000	0.000	0.000	-0.249	-0.168	0.000	0.452	0.000	0.000	0.000	0.000	0.000	0.000	-0.071	0.000	0.000	0.000	0.000	0.000	-0.162	0.000	-0.313	-0.915	-0.053	-0.724	-0.182	-0.106	-0.363	0.000	0.000	-0.040	-0.581	-0.394	0.000	0.100	0.179	0.201	0.000	0.000	-0.182	-0.042	0.000	0.000	0.000
CCDC171_LOF	0.000	0.000	0.152	0.000	0.000	0.000	0.000	0.000	0.000	0.000	0.000	0.000	0.000	0.000	0.000	0.000	0.000	0.217	0.000	0.000	0.000	0.000	0.000	0.000	0.000	0.000	0.000	0.067	0.044	0.000	0.000	0.000	0.000	0.153	0.000	0.000	0.000	0.000	0.000	0.000	0.000	0.000	0.000	0.165	0.000	0.000	0.000	0.000	0.605
CCDC175_LOF	0.000	-0.123	0.000	0.000	0.000	0.000	0.000	0.000	0.000	0.000	0.000	0.000	0.000	0.000	0.000	0.000	0.000	-0.047	0.000	0.000	0.000	0.000	0.000	0.000	0.000	0.000	0.000	0.000	0.000	0.000	0.000	0.000	-0.217	0.000	0.000	0.187	-0.119	0.000	0.000	0.000	0.000	0.000	0.122	0.292	0.000	0.095	0.084	0.000	0.232
CCDC178_LOF	0.000	0.000	0.036	0.490	0.000	0.000	0.000	0.000	0.000	-0.379	0.000	0.000	0.000	0.000	0.000	0.000	0.000	0.000	-0.038	0.000	0.000	0.000	0.000	0.000	0.000	-0.075	0.172	0.000	0.000	-0.310	-0.022	-0.047	0.225	-0.020	0.000	0.460	0.000	0.000	0.000	0.000	0.000	-0.212	0.227	0.000	0.000	-0.000	0.000	0.482	0.000
CCDC28A_LOF	0.000	0.000	0.000	0.000	0.000	0.000	0.000	0.000	0.000	0.000	0.000	0.000	0.000	0.000	0.000	0.000	0.000	0.000	0.000	0.000	0.000	0.000	0.000	0.000	0.000	0.000	0.000	0.000	0.000	0.000	0.000	0.000	0.000	0.000	0.000	0.000	0.000	0.000	0.000	0.000	0.000	0.000	0.000	0.000	0.000	0.000	0.000	0.000	0.000
CCDC33_LOF	0.000	-0.008	0.000	0.000	0.000	0.000	0.000	0.000	0.000	0.154	0.000	0.043	0.000	0.000	0.000	0.000	0.000	-0.025	0.153	0.000	0.000	0.000	0.000	0.000	0.000	0.000	0.000	0.000	0.000	0.000	0.100	0.000	0.000	0.000	0.000	0.000	0.000	0.000	0.000	0.000	0.000	0.000	-0.047	0.000	0.000	0.000	0.000	0.000	0.000
CCDC38_LOF	0.000	-0.071	0.000	0.000	-0.004	0.000	0.000	0.000	-0.210	-0.171	0.000	0.000	0.000	-0.045	0.000	0.000	0.000	0.000	0.000	0.000	0.000	0.000	0.000	0.000	-0.103	0.000	-0.057	0.023	0.000	0.000	0.000	0.010	-0.140	0.000	0.000	0.000	0.000	0.000	0.000	0.000	0.000	0.000	0.000	0.000	-0.373	0.000	0.000	0.000	0.000
CCDC39_LOF	0.000	-0.071	0.000	0.000	0.000	0.000	0.084	0.082	0.000	0.000	0.000	0.000	0.000	0.000	0.000	0.000	0.000	0.000	0.000	0.000	0.000	0.000	0.078	0.568	0.050	0.000	0.089	0.000	-0.143	0.000	0.000	0.000	0.170	0.089	0.000	0.439	0.360	0.067	0.015	0.000	0.000	0.000	0.229	0.187	0.095	0.000	0.000	0.000	0.000
CCDC65_LOF	-0.057	-0.209	0.463	0.000	0.175	0.000	0.000	0.000	0.000	0.000	0.000	0.000	0.000	0.000	-0.026	0.000	0.000	0.000	0.000	0.000	0.265	0.000	-0.089	0.386	0.000	0.000	-0.532	0.127	0.000	0.293	-0.046	0.000	0.000	0.000	0.000	0.000	0.277	-0.049	0.000	0.000	0.000	-0.151	0.299	0.000	-0.108	0.000	-0.071	0.000	0.000
CCDC66_LOF	0.000	-0.438	0.146	0.097	0.055	0.000	0.000	0.000	0.000	0.000	0.263	0.000	0.000	0.000	0.000	0.000	0.074	-0.164	0.000	0.000	0.000	0.000	0.043	0.000	0.000	0.000	0.000	-0.018	0.000	-0.070	0.000	-0.117	0.324	0.000	0.000	-0.003	-0.079	0.000	0.000	0.000	0.000	0.000	-0.024	0.000	0.000	0.000	0.000	0.000	0.000
CCDC73_LOF	-0.078	-0.291	-0.442	0.000	-0.238	0.000	0.000	0.000	-0.227	-0.379	-0.036	0.008	0.000	0.000	-0.171	0.000	0.000	-0.280	-0.299	0.000	-0.037	0.000	0.836	0.000	0.000	0.000	0.028	0.000	0.000	0.000	-0.171	-0.203	-0.078	-0.311	0.000	0.168	0.000	0.000	-0.093	-0.012	-0.086	-0.239	0.000	0.000	0.000	-0.087	-0.206	0.000	-0.029
CCDC78_LOF	0.000	-0.238	-0.248	0.000	-0.454	0.000	0.256	0.000	0.000	0.170	-0.099	0.000	0.000	0.000	-0.206	0.000	0.000	-0.571	-0.302	0.000	0.275	0.000	0.130	0.257	0.000	0.000	0.101	0.031	0.082	-0.489	0.034	0.529	-0.034	0.004	0.000	-0.211	-0.381	0.000	0.000	0.000	-0.120	0.320	0.000	0.000	0.265	0.155	0.347	0.000	0.000
CCDC84_LOF	0.000	0.000	0.000	0.000	0.000	0.000	0.000	0.000	-0.330	-0.145	0.653	0.000	0.000	0.000	0.000	0.000	0.408	0.166	0.257	0.000	0.000	0.000	-0.102	0.000	0.000	0.000	-0.379	0.000	0.000	0.363	0.000	-0.019	0.000	0.000	0.000	0.000	0.000	0.000	0.000	0.000	0.012	-0.059	0.000	0.000	-0.623	0.000	-0.076	0.000	0.000
CCDC87_LOF	0.000	0.000	-0.116	-0.004	0.000	0.000	0.000	0.000	0.000	0.000	0.027	0.000	0.000	0.000	0.000	0.000	0.000	0.000	0.000	0.000	0.000	0.000	0.000	0.000	0.000	0.000	0.000	0.000	0.000	0.000	0.000	0.000	0.000	0.000	0.000	0.000	0.000	0.000	0.000	0.000	0.113	0.000	0.000	0.000	0.000	0.000	0.000	0.000	0.000
CCDC88A_LOF	0.000	0.000	-0.376	-0.325	-0.261	0.000	0.000	0.000	-0.449	0.000	-0.435	0.000	0.000	-0.269	-0.069	0.000	0.000	-0.055	0.000	0.000	0.000	0.000	0.000	0.000	0.000	0.000	0.000	-0.119	0.000	0.000	-0.074	0.000	-0.299	0.000	0.000	-0.263	-0.501	-0.036	0.000	0.000	0.000	0.000	0.000	0.290	0.000	0.000	-0.101	0.000	0.000
CCDC88B_LOF	-0.039	0.010	-0.036	0.000	0.000	0.000	0.000	0.000	0.014	-0.123	0.000	0.000	0.000	-0.127	0.000	0.000	0.000	0.000	0.000	0.000	0.000	0.000	-0.086	0.000	0.000	0.000	0.000	0.076	0.000	0.000	0.000	-0.276	0.431	0.356	0.000	0.000	0.000	0.000	0.000	0.000	0.057	0.013	0.000	0.000	0.304	0.031	0.000	0.000	0.000
CD101_LOF	0.000	0.372	0.000	0.000	0.000	0.000	0.000	0.000	0.000	0.403	-0.109	0.000	0.000	0.000	0.000	0.000	0.000	0.079	-0.036	0.000	0.000	0.000	0.000	0.000	0.187	0.000	0.000	-0.045	0.000	0.000	0.000	0.000	0.000	0.000	0.000	0.000	-0.181	0.000	0.000	0.000	0.000	0.000	0.000	0.000	0.000	0.000	0.000	0.253	0.000
CD109_LOF	-0.159	0.000	0.130	0.000	0.000	0.019	0.000	0.000	0.000	0.000	-0.288	0.140	0.000	-0.109	-0.112	0.000	0.000	0.000	0.159	0.000	0.000	0.000	-0.133	0.000	0.195	0.000	-0.286	0.000	0.000	0.000	-0.131	0.123	-0.073	0.000	0.000	0.095	-0.035	0.000	0.000	0.000	-0.037	0.000	0.119	0.228	0.000	0.045	0.000	0.000	0.000
CD2AP_LOF	0.000	0.095	-0.238	0.215	0.123	0.000	0.000	0.000	0.000	0.000	-0.009	0.000	0.000	-0.053	0.000	0.000	0.000	0.135	0.399	0.000	0.000	0.000	-0.144	0.000	0.000	0.000	0.122	-0.130	0.061	-0.244	0.305	0.012	0.000	-0.238	0.184	0.000	0.073	0.139	0.000	0.000	0.000	0.000	0.028	0.000	-0.075	0.000	0.855	0.000	0.353
CD36_LOF	0.000	-0.059	-0.125	0.000	0.000	0.000	0.000	0.057	0.089	-0.156	-0.161	0.000	0.000	0.000	0.000	0.000	0.000	0.198	0.000	0.000	0.012	0.000	0.000	0.000	0.039	0.000	0.224	-0.087	0.000	0.000	0.000	-0.100	0.000	0.000	0.000	0.000	0.000	0.000	0.000	0.261	0.636	0.185	0.000	0.266	0.292	0.000	0.000	0.000	0.000
CD4_LOF	0.000	0.000	0.000	0.000	0.000	0.000	0.000	0.000	0.000	0.000	0.000	0.000	0.000	0.000	0.000	0.000	0.000	0.000	0.000	0.000	0.000	0.000	0.000	0.000	0.000	0.000	0.000	0.000	0.000	0.000	0.000	0.000	0.000	0.000	0.000	0.000	0.000	0.000	0.000	0.000	0.000	0.000	0.000	0.034	0.000	0.000	0.000	0.000	0.000
CD5_LOF	0.000	0.051	0.300	0.000	0.356	0.000	0.000	0.000	0.000	0.000	0.000	0.000	0.000	0.000	0.000	0.000	0.000	0.000	0.078	0.000	0.000	0.000	0.000	0.000	0.000	0.000	0.250	0.000	0.000	0.000	0.000	0.000	0.000	0.000	0.000	0.000	0.000	0.000	0.000	0.000	0.000	0.000	0.000	0.000	0.148	0.000	0.000	0.000	0.000
CD93_LOF	0.000	0.000	0.000	-0.072	0.000	0.000	0.399	0.000	0.000	-0.198	0.000	0.000	0.000	0.139	0.000	0.000	0.000	-0.057	0.000	0.000	0.000	0.000	0.000	0.000	0.000	0.000	0.112	0.109	0.000	0.000	0.054	0.000	0.000	-0.351	0.000	0.000	0.000	0.000	0.000	0.000	0.000	0.288	-0.154	0.000	0.000	0.000	0.000	0.000	0.000
CDC14A_LOF	0.000	0.168	0.000	0.166	0.348	0.000	0.000	0.000	0.279	0.000	0.000	0.000	0.000	0.000	0.340	0.000	0.000	0.000	0.243	0.000	0.000	0.000	-0.092	0.000	0.407	0.000	0.029	0.000	0.000	0.054	0.000	0.000	0.023	0.244	0.000	0.000	0.001	0.000	0.000	0.000	0.000	0.000	0.000	0.000	0.274	0.000	0.000	0.000	0.000
CDC42BPA_LOF	0.000	-0.469	0.000	0.000	0.097	0.000	-0.005	0.000	0.225	0.000	0.000	-0.066	-0.057	0.000	-0.187	0.421	-0.054	-0.167	-0.276	0.000	-0.218	0.000	0.000	0.000	-0.256	-0.114	0.000	-0.312	0.000	-0.402	0.000	0.000	0.000	-0.312	-0.071	0.000	-0.005	-0.253	-0.095	-0.043	0.141	-0.043	0.000	0.174	-0.048	-0.091	0.000	0.000	-0.096
CDC42BPB_LOF	0.000	0.000	0.000	0.000	0.000	0.000	0.000	0.000	0.019	0.000	-0.021	0.000	0.000	0.000	0.000	0.000	0.000	0.000	-0.123	0.000	0.000	0.000	0.000	0.154	0.000	0.000	0.000	0.000	0.000	0.000	0.000	0.000	0.000	0.000	0.000	0.132	0.000	0.370	0.000	0.000	0.000	0.000	0.000	0.177	0.052	0.000	0.000	0.000	0.000
CDCA2_LOF	0.000	0.000	0.091	0.000	-0.086	0.000	0.000	0.000	0.140	-0.024	0.538	0.000	0.000	0.000	0.372	0.000	0.000	0.000	0.893	0.000	0.000	0.000	0.276	0.000	0.414	0.000	-0.019	0.767	0.000	0.035	-0.006	0.429	0.068	0.092	0.000	0.000	0.664	-0.041	0.000	0.000	0.000	0.000	0.000	0.000	0.000	0.139	0.000	0.000	0.000
CDH1_LOF	0.000	0.000	0.000	0.000	-0.108	0.000	0.000	0.000	0.000	0.000	-0.211	0.000	0.000	-0.138	0.270	0.030	0.000	0.000	0.000	0.000	0.000	0.000	0.000	0.011	-0.067	0.000	-0.145	0.000	0.000	-0.616	-0.007	0.000	-0.080	0.000	0.000	-0.162	0.040	0.209	0.000	0.015	-0.068	0.000	0.504	0.000	0.000	0.000	-0.026	0.154	0.000
CDH10_LOF	0.000	-0.384	0.000	0.070	0.000	0.000	0.000	0.000	0.000	-0.173	0.000	0.435	0.000	-0.127	0.267	0.000	0.000	-0.042	0.164	0.000	0.000	0.000	-0.100	0.000	0.000	0.000	0.000	0.000	0.000	0.000	-0.057	0.000	0.000	-0.002	0.000	0.000	0.020	0.000	0.121	0.000	0.000	0.000	0.000	0.000	0.104	0.000	-0.186	0.000	0.000
CDH11_LOF	0.000	0.000	0.000	-0.151	0.000	0.000	0.000	0.000	0.198	-0.400	-0.050	0.000	0.134	0.000	0.000	0.000	0.000	-0.174	-0.066	0.000	0.000	0.000	0.611	0.000	0.048	0.000	0.000	0.000	0.000	0.000	0.081	-0.078	0.000	0.000	0.000	0.000	-0.126	-0.183	0.000	0.000	0.038	0.000	-0.356	-0.128	0.000	0.000	0.000	0.000	0.000
CDH12_LOF	-0.082	0.325	0.327	0.000	0.000	0.000	0.000	0.000	0.000	0.154	0.000	0.000	0.000	0.289	-0.087	0.000	0.000	0.000	0.000	0.000	0.000	0.000	0.679	0.000	0.000	0.000	0.088	0.193	0.000	-0.135	-0.100	0.000	-0.114	0.055	0.000	-0.046	0.031	0.000	0.000	0.000	0.000	-0.021	-0.072	0.000	0.000	0.065	0.198	0.000	0.000
CDH18_LOF	0.000	0.190	0.096	0.000	0.000	0.000	0.000	0.000	0.000	-0.321	-0.125	0.000	0.000	0.000	0.000	0.000	0.000	-0.087	0.000	0.000	0.000	0.000	0.000	0.000	0.000	0.000	0.000	0.000	0.000	0.000	0.000	0.322	0.000	0.175	0.000	0.000	0.000	0.089	0.000	0.000	0.000	0.036	-0.214	0.000	-0.180	0.000	0.000	0.000	0.000
CDH23_LOF	0.000	0.601	-0.102	-0.253	0.000	0.000	0.000	0.000	-0.079	-0.180	0.384	0.000	0.000	0.000	0.000	0.000	0.000	0.037	0.443	0.000	0.000	-0.004	0.104	0.000	-0.037	0.000	0.025	0.000	-0.033	0.458	0.000	0.256	0.000	0.000	0.000	0.132	0.000	0.000	0.071	0.104	0.000	0.000	-0.095	0.000	0.019	0.000	-0.213	0.000	0.000
CDH24_LOF	0.000	0.000	-0.230	0.000	0.000	0.058	0.000	0.000	0.000	0.000	0.000	0.000	0.000	0.000	-0.201	0.000	0.000	0.189	0.000	0.000	0.000	0.000	0.000	0.000	0.071	0.000	0.000	0.219	0.000	0.000	0.000	0.000	0.000	0.000	0.000	0.000	-0.024	-0.147	0.000	0.000	0.000	0.123	0.000	0.000	0.000	0.000	0.585	0.000	0.073
CDH26_LOF	0.000	0.000	0.000	0.000	0.000	0.130	0.000	0.000	-0.123	0.000	0.000	0.000	0.000	0.000	0.000	0.182	0.000	0.000	0.034	0.000	0.000	0.108	0.000	0.000	-0.336	0.000	0.000	0.000	0.000	0.000	0.000	0.000	0.000	0.021	0.000	-0.092	0.000	0.000	0.000	0.000	0.351	0.000	0.000	0.000	-0.101	0.000	-0.025	0.000	0.000
CDH6_LOF	0.000	-0.146	-0.036	-0.044	-0.010	0.000	0.000	0.000	-0.245	-0.043	-0.051	0.000	0.000	0.000	0.000	0.000	0.000	0.000	-0.179	0.000	0.000	0.000	0.000	0.000	-0.237	0.000	0.000	-0.252	0.000	0.000	0.000	0.000	-0.183	-0.647	0.000	-0.062	-0.153	-0.001	0.000	0.000	0.000	-0.145	-0.023	0.000	-0.486	0.000	0.000	0.000	0.000
CDH7_LOF	0.000	-0.260	-0.356	-0.267	0.790	0.000	0.000	0.265	0.000	0.015	0.000	0.000	0.000	0.000	0.000	0.189	0.283	-0.101	0.000	0.000	0.000	0.000	-0.333	0.059	-0.140	0.000	0.000	0.000	0.000	0.022	0.101	0.000	0.000	0.000	0.119	-0.082	-0.134	-0.278	0.000	0.000	-0.011	-0.129	-0.431	-0.403	0.074	0.000	0.000	0.000	0.000
CDH8_LOF	-0.147	-0.329	-0.380	-0.044	0.000	0.000	0.000	0.000	0.538	0.839	0.000	0.009	0.000	-0.002	0.789	0.000	0.000	0.218	0.090	0.000	0.000	0.000	0.000	0.000	0.000	0.000	0.459	0.000	0.000	0.000	-0.138	-0.079	0.163	0.377	0.000	0.113	0.036	0.000	0.000	0.000	-0.003	0.000	0.267	0.088	0.137	0.000	0.000	0.000	0.000
CDH9_LOF	-0.007	0.000	0.000	0.086	0.126	0.000	0.000	0.000	0.000	0.000	0.166	0.000	0.177	-0.043	0.050	0.000	0.000	0.000	0.180	0.000	0.000	0.000	0.173	0.071	0.224	0.000	0.421	0.000	0.020	0.069	-0.005	0.000	-0.048	0.223	0.000	0.000	0.000	0.153	0.000	0.000	0.000	-0.048	0.579	0.000	0.183	0.000	0.000	0.000	0.000
CDHR2_LOF	0.036	0.179	-0.070	0.000	0.000	0.000	0.000	0.000	0.314	0.143	-0.312	0.000	-0.033	0.000	-0.121	0.000	0.000	0.079	-0.116	0.000	0.000	-0.003	0.000	0.018	0.170	-0.072	0.000	0.000	0.000	0.038	0.188	0.000	0.258	0.000	0.000	-0.050	0.000	0.000	0.000	0.000	0.000	0.000	0.000	0.224	0.261	0.155	0.000	0.063	0.057
CDK12_LOF	0.000	-0.042	0.000	0.000	0.000	0.000	0.000	0.000	0.000	0.000	-0.014	0.000	0.000	0.000	0.000	0.000	0.000	-0.114	0.000	0.000	0.000	0.000	0.000	0.000	0.254	0.000	0.000	0.000	0.000	0.000	0.000	0.000	-0.089	0.000	0.000	0.000	0.000	0.000	0.000	0.000	0.000	0.193	0.000	0.000	0.000	0.000	0.000	0.000	0.000
CDK13_LOF	0.000	0.000	0.765	0.527	0.342	0.000	0.000	0.000	0.174	0.023	0.000	0.000	0.000	0.118	0.000	0.049	0.000	0.000	0.281	0.529	0.000	0.000	0.000	0.000	0.000	0.000	0.121	0.065	0.000	0.000	0.000	0.125	0.412	0.291	0.000	0.000	0.342	0.363	0.000	0.000	0.000	0.294	0.000	0.000	0.303	0.000	0.000	0.000	0.000
CDK14_LOF	-0.014	0.000	0.217	0.797	-0.233	0.210	0.000	0.000	0.000	0.000	0.000	0.000	0.000	0.127	0.048	0.000	0.000	0.124	0.000	0.000	0.000	0.000	-0.308	0.000	0.706	0.000	0.005	0.000	0.000	0.300	0.000	0.404	0.108	0.000	0.375	0.153	0.351	0.355	0.000	0.000	0.041	-0.114	-0.060	-0.119	0.000	0.074	0.071	0.000	0.000
CDK5RAP1_LOF	0.000	0.000	-0.484	-0.172	0.000	0.000	0.260	0.000	-0.199	-0.079	0.018	0.000	0.000	0.000	0.000	0.000	0.000	-0.296	0.000	0.000	0.000	0.000	0.000	0.000	0.000	0.000	0.000	0.000	0.000	0.000	0.000	-0.069	-0.252	0.034	0.000	0.000	0.000	-0.115	0.140	0.000	0.000	0.000	0.000	0.000	0.000	0.000	-0.095	0.000	0.000
CDKL3_LOF	0.000	0.000	0.000	0.000	0.000	0.000	0.000	0.000	0.000	0.076	0.000	0.000	0.000	0.119	0.000	0.000	0.000	0.000	0.000	0.000	0.000	0.000	0.203	0.000	0.000	0.000	0.386	0.000	0.000	0.000	0.000	0.000	0.048	0.000	0.000	0.000	0.000	0.000	0.000	0.000	0.000	0.000	0.018	0.000	0.000	0.000	0.000	0.000	0.000
CDKN1A_LOF	0.000	0.021	-0.462	0.000	0.283	0.174	0.000	0.000	0.000	0.146	-0.314	0.000	0.000	-0.172	-0.109	0.000	0.000	0.186	0.000	0.000	0.000	0.000	-0.043	0.000	0.000	0.000	0.112	0.000	0.000	0.228	0.000	0.000	0.000	0.259	0.273	-0.208	-0.195	-0.197	0.168	0.000	0.000	-0.127	0.000	0.000	-0.335	0.000	0.106	0.000	0.000
CDKN2A_LOF	-0.465	0.000	0.105	0.000	0.000	0.148	0.000	0.000	-0.262	0.051	0.186	-0.127	0.000	0.533	-0.202	-0.114	0.286	-0.026	0.112	0.000	-0.297	-0.174	0.040	0.000	-0.571	0.007	0.061	0.129	-0.327	0.119	-0.351	0.000	0.000	0.269	0.000	-0.599	0.772	-0.106	0.000	-0.180	-0.143	-0.216	0.159	0.036	0.028	0.766	0.053	-0.247	0.000
CDON_LOF	0.000	0.074	0.205	0.000	0.000	0.000	0.000	0.000	0.191	-0.016	0.000	0.000	0.000	0.000	0.000	0.000	0.000	0.254	0.000	0.000	0.000	0.000	0.000	0.000	0.208	0.000	0.084	0.237	0.317	0.000	0.000	0.000	0.169	0.030	0.000	0.000	0.000	0.000	0.000	0.000	0.000	0.000	0.164	0.137	0.000	0.000	0.000	0.000	0.000
CDS1_LOF	0.000	0.000	-0.013	0.000	0.000	0.000	0.000	0.000	-0.559	-0.079	0.000	0.000	0.000	0.000	0.000	0.000	0.000	-0.014	0.000	0.000	0.000	0.000	-0.008	0.000	0.000	0.000	-0.213	0.000	0.000	0.000	0.000	0.000	-0.273	-0.156	0.000	-0.130	-0.066	0.000	0.042	0.000	0.000	0.000	-0.203	0.000	-0.257	0.000	0.000	0.073	0.000
CEL_LOF	-0.209	0.000	0.062	0.000	0.000	-0.012	-0.052	0.262	0.016	-0.220	-0.130	0.402	0.059	0.366	0.039	0.000	0.000	-0.452	0.105	0.000	0.000	0.000	0.000	0.000	0.000	0.000	0.018	-0.131	0.431	0.000	0.000	0.000	0.000	-0.028	0.000	0.000	0.301	0.000	-0.167	-0.048	-0.065	0.000	0.000	-0.287	0.000	-0.079	-0.438	0.067	-0.043
CELSR1_LOF	0.000	0.446	-0.155	0.000	0.000	0.000	0.000	0.000	0.000	0.000	0.000	0.000	0.000	0.000	0.000	0.000	0.000	0.000	-0.055	0.000	0.210	0.000	0.000	0.000	0.000	0.000	0.246	0.000	0.000	0.000	0.393	0.000	0.233	0.000	0.000	0.014	0.016	0.000	0.000	0.000	0.000	0.000	0.000	-0.147	0.000	0.000	0.000	0.000	0.000
CELSR2_LOF	0.000	0.455	0.001	0.122	0.000	0.000	0.000	0.010	0.019	0.000	0.433	0.000	0.000	-0.091	0.055	0.000	0.000	0.000	0.154	0.000	0.000	0.052	0.000	0.000	0.000	0.000	0.173	0.000	0.000	0.000	0.000	0.000	0.295	0.097	0.000	0.000	0.000	0.297	0.202	0.000	-0.002	0.064	-0.177	0.000	0.000	0.000	0.000	0.340	0.000
CELSR3_LOF	0.000	0.000	-0.054	-0.190	0.000	0.000	0.000	0.000	-0.527	-0.073	0.000	0.000	0.000	-0.192	-0.014	0.000	0.000	-0.014	-0.217	0.000	0.000	0.000	-0.014	0.000	0.000	0.000	-0.331	-0.290	0.000	-0.698	0.000	0.000	-0.332	-0.132	0.000	0.000	-0.453	-0.232	0.000	0.000	0.000	0.000	-0.182	0.000	-0.581	0.000	0.000	0.000	0.000
CENPC_LOF	0.000	0.000	0.000	0.000	0.000	0.000	0.000	0.000	0.000	0.000	0.000	0.000	0.000	0.000	0.000	0.000	0.000	0.000	0.000	0.000	0.000	0.000	0.000	0.000	-0.028	0.000	0.000	0.000	0.000	-0.059	0.000	0.000	0.080	0.000	0.000	0.000	0.000	0.000	0.000	0.000	0.000	0.049	0.138	0.000	0.046	0.000	0.000	0.000	0.000
CENPE_LOF	0.000	0.268	-0.067	0.029	0.000	0.462	0.000	-0.026	0.000	0.038	-0.647	0.071	0.000	0.000	0.171	0.046	0.111	0.000	0.000	0.000	0.276	-0.113	-0.285	0.000	0.368	-0.004	1.093	0.184	0.000	0.176	-0.116	0.000	0.000	0.000	0.185	-0.472	0.000	0.246	0.000	0.000	0.000	-0.133	0.000	0.031	0.000	0.000	0.000	0.000	0.000
CENPF_LOF	-0.496	0.306	0.090	-0.208	0.152	-0.063	-0.023	0.218	0.200	0.318	-0.056	0.000	-0.175	0.210	0.123	-0.188	0.000	0.000	0.285	-0.033	0.091	0.019	-0.394	0.000	0.247	0.000	0.061	-0.053	-0.269	0.100	-0.453	0.461	-0.163	0.087	-0.113	-0.304	-0.394	0.076	0.000	0.220	0.000	0.138	0.021	0.502	0.071	0.952	0.561	0.000	0.000
CENPT_LOF	0.000	-0.277	0.405	0.196	-0.026	0.000	0.000	0.000	0.000	0.000	0.000	0.000	0.000	0.000	0.137	0.171	0.000	-0.194	-0.133	0.000	0.000	0.000	0.000	0.000	0.000	0.000	0.000	0.000	0.000	0.000	-0.017	0.000	0.000	0.000	0.000	-0.066	0.000	0.000	0.000	0.000	0.000	0.000	0.000	0.000	0.000	0.000	-0.143	0.000	0.000
CEP112_LOF	0.000	0.000	0.000	0.000	0.000	0.118	0.000	0.000	0.000	0.131	0.226	0.000	0.000	0.000	0.000	0.000	0.000	0.000	0.000	0.000	0.000	0.000	0.000	0.000	0.000	0.000	0.000	0.000	0.000	0.000	0.000	0.000	0.024	0.000	0.000	0.000	0.000	0.000	0.000	0.000	0.000	0.000	0.000	0.000	0.000	0.000	0.000	0.000	0.000
CEP120_LOF	0.000	0.311	0.157	0.000	0.000	0.000	0.000	0.000	0.000	0.242	0.000	0.000	0.000	0.725	0.000	0.000	0.000	-0.224	0.218	0.000	0.000	0.000	-0.007	0.000	0.179	0.000	0.000	0.000	0.000	0.084	0.000	0.095	0.015	0.104	0.000	0.000	0.000	0.000	0.000	0.000	0.000	0.000	0.000	0.000	0.000	0.000	0.000	0.000	0.000
CEP128_LOF	-0.097	0.264	0.000	0.000	0.067	0.000	0.000	0.000	0.243	-0.364	0.025	0.000	0.106	0.000	-0.115	0.000	0.000	0.000	0.272	0.000	0.000	0.000	0.000	0.000	0.000	0.000	0.114	0.195	0.000	0.000	-0.058	0.053	0.134	0.000	0.000	-0.077	0.035	0.000	0.000	0.000	0.000	0.000	0.413	0.156	0.078	0.000	0.224	0.000	0.000
CEP135_LOF	-0.336	0.652	0.484	0.597	0.339	0.120	0.000	0.000	0.277	0.129	0.000	0.000	0.000	0.108	0.000	0.000	0.000	0.608	0.000	0.000	-0.034	0.000	0.211	-0.098	0.144	0.000	0.379	0.317	-0.000	0.000	0.251	-0.041	0.300	-0.060	0.000	0.231	0.379	0.053	0.000	0.000	0.046	-0.265	0.000	0.000	0.000	0.000	0.408	0.000	0.000
CEP152_LOF	0.000	0.000	-0.142	0.000	-0.251	0.000	0.000	0.000	0.223	0.000	-0.250	0.000	0.000	-0.258	-0.183	0.000	0.000	-0.117	0.000	0.000	0.000	0.000	-0.210	-0.026	-0.338	0.000	0.466	0.054	0.000	0.000	0.050	-0.183	0.239	0.131	0.000	-0.202	0.207	0.304	0.000	0.000	0.000	0.000	0.092	0.018	-0.078	0.266	0.374	0.000	0.000
CEP164_LOF	0.000	0.000	0.000	0.000	0.000	0.000	0.000	0.000	-0.602	-0.290	0.488	0.000	0.000	-0.004	0.000	0.153	0.700	-0.061	-0.210	0.000	0.000	0.000	0.000	-0.178	-0.025	0.000	-0.357	0.000	0.000	-0.358	-0.047	-0.057	-0.835	-0.264	0.000	0.000	-0.070	-0.094	0.164	0.000	0.000	0.000	-0.019	0.392	-0.404	0.000	-0.044	0.000	0.000
CEP170_LOF	0.000	0.313	0.000	0.000	0.000	0.000	0.000	0.000	0.359	0.136	0.000	0.000	0.149	0.000	0.000	0.000	0.000	0.000	-0.039	0.000	0.000	0.000	-0.075	0.000	0.000	0.000	-0.164	0.000	0.000	0.000	0.000	0.000	-0.225	0.000	0.000	0.379	-0.415	-0.121	0.000	0.000	0.000	0.000	-0.233	-0.049	0.378	0.000	0.315	0.000	0.000
CEP170B_LOF	0.000	0.000	0.253	0.149	0.000	0.000	0.000	0.000	0.568	0.350	-0.111	0.000	0.000	0.115	0.000	0.017	0.000	-0.188	-0.049	0.000	0.000	0.000	0.000	0.000	0.000	0.000	-0.015	0.000	0.000	0.001	0.000	0.000	0.064	0.490	0.000	0.000	0.536	0.000	0.000	0.000	-0.083	-0.051	0.000	0.209	0.092	0.115	-0.169	0.000	0.000
CEP192_LOF	0.000	0.000	0.019	0.000	0.000	0.000	0.000	0.000	0.191	-0.066	-0.034	0.000	0.000	0.000	0.000	0.000	0.001	0.000	0.000	0.000	0.000	0.000	-0.067	0.000	0.000	0.000	0.068	0.051	0.000	0.000	0.000	0.000	0.038	0.000	0.000	0.000	0.000	0.000	0.000	0.000	0.000	0.000	-0.155	0.000	0.019	0.000	0.000	0.000	0.000
CEP250_LOF	0.000	0.000	0.000	0.000	0.000	0.210	0.000	0.000	-0.093	-0.180	0.000	0.000	0.000	-0.023	0.000	0.110	0.000	0.000	0.000	0.000	0.000	0.000	-0.041	0.000	0.259	0.000	0.000	0.093	0.000	0.000	0.000	-0.012	0.000	0.000	0.292	0.000	-0.250	0.000	0.112	0.000	-0.073	0.000	-0.029	0.000	-0.324	0.000	0.000	0.267	0.000
CEP290_LOF	0.006	-0.671	-0.174	-0.149	-0.498	-0.183	-0.165	0.073	0.172	0.000	0.000	-0.175	0.000	-0.000	-0.106	-0.321	-0.162	0.000	-0.461	-0.166	0.000	0.000	0.147	-0.116	0.000	-0.159	0.435	-0.005	0.000	0.285	0.000	-0.276	0.375	0.357	-0.211	0.208	-0.045	-0.020	-0.140	0.000	0.109	-0.392	1.117	0.000	0.341	-0.251	0.000	-0.168	0.000
CEP350_LOF	0.000	0.000	-0.147	-0.133	0.000	0.000	0.000	0.223	-0.004	0.000	-0.120	0.000	0.000	0.000	-0.139	0.000	0.000	0.000	-0.126	0.000	0.000	0.117	0.000	0.000	-0.575	0.000	-0.759	-0.149	0.085	0.000	-0.198	0.059	-0.226	-0.414	0.000	0.000	-0.087	0.000	0.000	0.000	0.000	0.000	-0.179	-0.133	-0.534	0.000	-0.305	0.000	0.000
CEP44_LOF	0.035	0.000	0.000	-0.057	0.000	0.000	0.000	0.000	0.000	0.327	0.259	0.000	0.000	0.000	0.024	0.000	0.000	0.000	0.323	0.000	0.000	0.000	0.000	0.000	-0.037	0.000	0.000	0.000	0.000	-0.145	0.000	0.000	0.000	0.000	0.000	-0.101	-0.089	0.000	0.138	0.000	0.000	0.000	0.000	-0.167	0.000	0.000	0.000	0.000	0.000
CEP95_LOF	-0.060	-0.156	-0.459	-0.391	-0.428	0.000	0.000	0.000	-0.635	-0.180	-0.065	0.000	0.000	-0.009	0.000	0.000	0.000	-0.378	-0.308	0.000	0.092	0.000	-0.121	-0.029	-0.166	0.000	-0.460	-0.139	0.097	-0.291	0.000	0.000	-0.315	-0.497	0.000	0.168	-0.822	-0.204	0.000	0.000	0.109	0.000	-0.337	-0.076	-0.491	0.590	0.083	0.000	0.000
CEPT1_LOF	0.000	0.000	0.000	0.000	0.000	0.000	0.000	0.000	0.090	0.019	0.000	0.000	0.000	0.000	0.000	0.000	0.000	-0.023	0.000	0.000	0.000	0.000	0.000	0.000	-0.068	0.000	0.000	0.000	0.000	0.000	0.000	0.000	0.000	0.115	0.000	0.000	0.000	0.000	0.000	0.000	0.000	-0.016	0.000	0.000	0.063	0.000	0.000	0.000	0.000
CERS3_LOF	0.000	0.015	0.000	0.000	0.000	0.000	0.000	0.000	-0.405	0.000	0.402	0.000	0.000	0.053	0.000	0.000	0.000	-0.036	0.084	0.000	0.000	0.000	0.000	0.000	0.000	0.000	0.000	0.000	0.000	0.107	-0.072	0.000	0.000	0.000	0.118	-0.013	0.000	-0.106	0.000	0.000	0.095	0.000	0.000	0.000	0.000	0.000	0.000	0.000	0.000
CFH_LOF	0.000	0.000	0.246	0.000	-0.013	0.000	0.000	0.000	0.008	-0.150	-0.020	0.000	0.000	0.000	0.000	0.000	0.000	0.000	0.000	0.000	0.000	0.000	0.000	0.000	0.173	0.000	0.004	0.327	0.000	0.000	0.000	0.000	0.254	0.054	0.000	0.273	0.320	0.000	0.000	0.000	0.000	0.000	0.381	0.414	0.000	0.000	0.032	0.000	0.141
CFTR_LOF	-0.026	0.000	-0.098	-0.020	0.000	0.000	0.000	0.000	0.317	-0.149	-0.200	0.000	0.000	0.000	0.000	0.000	0.000	-0.338	0.000	0.000	0.000	0.000	0.000	0.000	-0.086	0.000	0.000	0.000	0.000	0.155	0.000	0.000	0.038	-0.165	0.000	0.000	0.202	0.000	0.000	0.000	0.000	0.000	0.116	0.000	0.000	0.000	0.000	0.000	0.000
CHD1_LOF	-0.022	0.081	0.580	0.431	0.570	0.000	0.000	0.000	0.628	0.000	0.000	0.000	-0.034	0.000	0.000	-0.031	0.000	0.221	0.820	0.000	-0.076	0.000	0.000	0.000	0.552	-0.035	0.251	0.545	-0.185	0.502	0.000	-0.051	0.367	0.105	0.000	0.181	0.414	0.019	-0.070	-0.003	-0.158	0.000	0.470	0.000	0.412	0.518	0.106	0.000	-0.010
CHD2_LOF	0.000	0.215	0.000	0.000	-0.098	0.000	0.000	0.000	-0.160	0.000	0.000	0.000	0.000	0.000	0.071	0.000	0.000	-0.165	0.000	0.000	0.000	0.000	0.044	0.000	0.088	0.000	-0.079	0.000	0.000	0.070	0.403	-0.022	0.000	0.418	0.000	-0.183	0.000	0.000	0.000	0.000	-0.070	-0.340	0.462	0.728	0.010	0.000	0.000	0.000	0.000
CHD3_LOF	0.000	0.032	0.000	0.000	0.000	0.000	0.000	0.000	0.000	0.000	0.000	0.000	0.000	0.024	0.000	0.000	0.000	0.000	0.000	0.000	0.000	0.000	0.000	0.000	0.000	0.000	-0.179	0.000	0.000	0.000	0.000	0.000	0.000	0.000	0.000	0.000	0.000	0.000	0.000	0.000	0.000	0.000	0.000	0.000	0.000	0.000	0.000	0.000	0.000
CHD4_LOF	0.000	0.000	-0.087	0.000	0.000	0.000	0.252	0.000	0.000	-0.108	-0.060	0.000	0.000	0.000	0.000	0.000	0.000	0.000	0.087	0.000	0.000	0.000	0.000	0.000	0.000	0.000	0.000	0.308	0.000	0.000	-0.008	0.371	0.000	0.000	0.000	-0.019	0.000	0.000	0.000	0.000	0.000	-0.121	0.000	0.000	0.000	0.000	-0.102	0.000	0.000
CHD5_LOF	0.000	0.000	0.000	-0.152	0.094	0.000	0.000	0.000	0.000	0.000	-0.099	0.000	0.000	0.000	0.000	0.000	0.000	0.000	-0.281	0.000	0.000	0.002	0.564	0.000	0.000	0.000	-0.140	-0.171	0.107	0.000	0.000	0.000	0.000	0.000	0.000	0.000	-0.002	-0.008	0.000	0.000	0.813	0.000	0.000	0.000	-0.122	0.000	0.000	0.000	0.000
CHD6_LOF	0.000	0.000	0.000	-0.041	-0.115	0.000	0.000	0.000	-0.156	0.000	0.000	0.000	0.000	-0.222	-0.138	0.000	0.000	0.000	0.000	0.000	0.000	0.000	0.000	0.000	-0.030	0.000	0.000	0.000	0.000	0.000	0.000	-0.178	0.000	-0.473	0.000	-0.040	-0.005	0.000	0.000	0.051	0.000	0.000	0.000	0.000	0.000	0.000	0.000	0.000	0.000
CHD7_LOF	0.000	0.000	-0.155	-0.021	-0.215	0.000	0.000	0.000	0.000	0.000	0.000	0.000	0.000	0.045	-0.032	0.000	0.000	0.000	0.000	0.000	0.000	0.000	0.000	0.000	0.000	0.000	0.000	-0.107	0.000	0.114	0.000	-0.206	-0.332	-0.189	0.000	0.000	-0.044	0.000	0.000	0.000	0.771	0.000	-0.192	0.000	-0.246	0.000	0.327	0.000	0.000
CHD8_LOF	0.000	-0.156	0.201	0.000	0.000	-0.135	0.000	0.000	0.000	0.122	0.000	0.000	-0.175	0.014	-0.140	-0.055	-0.094	-0.336	0.000	0.000	-0.243	0.000	-0.282	-0.177	0.000	-0.217	0.000	0.000	-0.329	0.221	0.000	0.216	0.265	0.000	0.000	0.000	0.000	0.000	-0.169	0.000	-0.401	0.000	0.185	-0.048	0.000	-0.277	-0.102	-0.064	0.000
CHD9_LOF	0.464	0.000	0.032	0.000	0.096	0.370	0.000	-0.173	-0.212	-0.238	0.262	-0.098	0.000	0.000	0.333	0.000	-0.057	0.234	0.000	-0.053	0.025	-0.085	-0.138	-0.021	-0.398	0.230	0.000	0.537	0.000	0.224	-0.231	0.000	-0.209	0.141	-0.128	0.000	0.000	0.057	0.000	-0.119	-0.172	0.535	0.150	0.000	0.000	0.000	0.000	-0.046	0.291
CHGB_LOF	0.000	-0.121	0.000	-0.060	0.000	0.000	0.000	0.000	0.000	0.293	0.000	0.000	0.000	0.000	0.000	0.000	0.000	-0.248	0.000	0.000	0.000	0.000	0.000	0.062	-0.299	0.000	-0.229	0.000	0.127	0.000	0.000	-0.004	0.000	-0.316	0.176	0.000	0.000	-0.088	0.000	0.000	0.167	0.178	0.000	0.000	0.000	0.000	0.000	0.000	0.000
CHIA_LOF	0.000	0.000	0.083	0.000	0.000	0.000	0.000	0.000	0.000	-0.127	-0.064	0.000	0.000	0.000	0.701	0.000	0.000	0.038	0.318	0.000	0.000	0.000	0.000	0.000	0.000	0.000	0.177	0.006	0.000	0.000	0.000	0.299	0.000	0.129	0.000	0.000	0.169	0.000	0.000	0.000	0.000	0.311	0.000	0.000	0.000	0.000	0.000	0.000	0.000
CHID1_LOF	0.000	0.000	-0.075	0.000	0.000	0.033	0.000	0.000	0.000	-0.182	0.296	0.000	0.000	0.000	0.000	0.000	0.000	-0.195	0.036	0.000	0.000	0.000	0.000	0.166	0.000	0.000	0.000	0.000	0.000	0.025	0.000	-0.008	0.000	0.097	0.000	0.102	0.000	0.000	0.000	0.000	0.000	0.000	0.138	0.000	0.003	0.000	0.000	0.000	0.000
CHL1_LOF	-0.053	0.000	0.000	0.000	0.000	0.000	0.000	0.000	0.128	-0.370	0.090	0.000	0.000	0.000	0.000	0.000	0.115	0.178	0.000	0.000	-0.007	0.000	0.000	0.000	-0.113	0.000	0.454	0.032	-0.145	0.339	0.000	-0.027	0.276	0.000	0.000	0.000	0.000	0.000	0.000	0.000	0.000	0.000	0.367	0.000	0.000	0.000	0.000	0.000	0.067
CHN1_LOF	0.000	0.000	0.000	0.000	-0.002	0.261	0.000	0.000	-0.489	0.000	0.000	0.000	0.000	0.000	0.000	0.000	0.000	-0.235	-0.108	0.000	0.000	0.000	0.000	0.000	-0.121	0.000	-0.048	0.092	0.000	0.349	0.000	0.000	-0.115	-0.388	0.345	0.000	0.000	0.175	0.357	0.000	0.000	0.000	0.000	0.000	-0.157	0.000	-0.008	0.000	0.000
CHPF2_LOF	0.000	0.056	0.172	0.000	0.000	0.000	0.000	0.000	0.000	0.000	0.000	0.000	0.000	0.000	-0.012	0.000	0.000	0.000	0.000	0.000	0.000	0.000	0.000	0.031	0.000	0.000	0.100	0.010	0.000	0.000	0.000	0.000	-0.074	0.000	0.113	0.000	0.003	0.000	0.000	0.000	0.000	0.000	0.015	0.000	0.000	0.000	0.000	0.000	0.000
CHPT1_LOF	0.000	0.000	-0.042	0.000	0.000	0.000	0.000	0.000	-0.203	-0.063	0.000	0.085	0.000	0.000	0.000	0.000	0.000	0.000	-0.064	0.000	0.028	0.000	0.000	0.000	-0.088	0.000	-0.266	0.000	0.000	0.000	0.000	0.000	-0.171	-0.361	0.000	0.000	-0.200	0.000	0.000	0.000	0.000	0.000	-0.225	-0.066	0.000	0.000	0.000	0.000	0.000
CHRD_LOF	0.000	-0.209	0.000	0.000	0.007	0.000	0.000	0.000	0.000	0.000	-0.176	0.000	0.000	0.000	0.000	0.000	0.000	-0.222	0.085	0.000	0.000	0.000	-0.057	0.030	0.160	0.000	0.255	0.000	0.000	0.000	0.051	0.117	0.000	0.000	0.000	0.035	-0.103	0.000	0.123	0.000	0.000	-0.082	0.000	0.000	0.403	0.000	0.000	0.275	0.000
CHRM2_LOF	-0.003	0.089	0.000	-0.072	0.000	0.000	0.000	0.000	-0.031	-0.177	0.030	0.000	0.000	0.000	0.000	0.000	0.000	-0.071	-0.185	0.000	0.000	0.000	0.000	0.000	0.000	0.000	0.000	-0.117	0.000	0.000	-0.166	-0.038	-0.230	-0.348	0.095	-0.037	0.000	0.000	0.000	0.000	0.000	0.000	0.000	0.000	-0.106	0.000	0.000	0.000	0.000
CHRM3_LOF	0.000	0.000	0.000	-0.017	0.000	0.000	0.000	0.000	0.000	-0.028	-0.065	0.000	0.000	0.000	0.000	0.000	0.000	0.000	0.000	0.000	0.157	0.000	0.000	0.000	0.000	0.000	-0.145	0.000	0.000	0.000	0.000	0.000	-0.063	0.000	0.000	0.000	-0.028	0.000	0.000	0.000	0.000	0.000	-0.166	-0.005	-0.104	0.000	0.000	0.000	0.000
CHRNB3_LOF	0.000	0.000	0.000	0.000	0.000	0.000	0.000	0.000	0.024	0.110	0.000	0.000	0.000	0.000	0.000	0.000	0.000	0.000	0.000	0.000	0.000	0.000	0.000	0.000	-0.116	0.000	0.003	0.098	0.000	0.000	0.000	0.000	0.277	0.000	0.000	0.000	0.104	0.000	0.000	0.000	0.000	0.000	0.000	0.000	0.022	0.000	0.000	0.000	0.000
CHSY3_LOF	0.000	0.000	0.000	0.000	0.000	0.000	0.000	0.000	0.000	0.000	0.000	0.000	0.000	0.000	0.000	0.000	0.000	0.000	0.140	0.000	0.000	0.000	0.082	0.000	0.000	0.000	0.000	0.070	0.000	0.000	0.000	0.000	0.178	0.000	0.000	0.000	0.053	0.000	0.000	0.000	0.000	0.000	0.000	0.000	0.059	0.000	0.000	0.000	0.000
CHTF18_LOF	0.000	0.000	0.000	0.000	0.000	0.000	0.000	0.000	0.000	0.000	0.047	0.000	0.000	0.000	0.000	0.000	0.000	0.000	0.000	0.000	0.000	0.000	0.000	0.000	0.000	0.000	0.000	0.000	0.000	0.000	0.000	0.000	0.000	0.000	0.000	0.000	0.000	0.000	0.000	0.000	0.000	0.031	0.000	0.000	0.000	0.000	0.000	0.000	0.000
CHUK_LOF	0.000	0.058	0.470	0.000	0.208	0.000	0.000	0.000	0.000	0.273	-0.023	0.000	0.188	0.000	0.000	0.102	0.000	-0.146	0.000	0.000	0.000	0.000	0.000	-0.120	0.000	0.239	0.024	-0.282	0.457	-0.127	0.000	-0.286	-0.386	-0.334	0.000	-0.147	0.000	0.627	0.000	0.000	0.000	-0.015	0.000	-0.665	0.000	0.000	-0.022	0.273	0.000
CIC_LOF	0.000	-0.064	0.036	-0.185	0.000	0.000	0.000	-0.068	-0.367	0.000	-0.078	0.000	-0.042	0.000	0.000	-0.019	0.011	-0.069	0.116	-0.073	0.000	-0.004	0.242	0.000	-0.022	-0.069	-0.248	-0.166	-0.018	0.000	0.000	0.000	-0.069	-0.493	-0.108	0.000	-0.434	-0.007	0.276	-0.068	-0.009	0.000	-0.279	0.000	0.000	0.000	-0.506	0.000	-0.051
CILP_LOF	0.050	0.000	0.000	0.000	0.308	0.000	0.000	0.000	-0.037	0.125	0.000	0.000	0.000	0.000	0.000	0.000	0.000	0.000	0.000	0.000	0.000	0.000	-0.031	0.000	-0.147	0.000	0.000	0.091	0.000	0.000	0.000	0.269	-0.116	0.000	0.000	0.000	-0.102	0.000	0.021	0.000	0.000	0.000	-0.083	0.000	-0.053	0.000	0.000	0.000	0.000
CIR1_LOF	0.000	-0.166	0.000	-0.481	-0.267	0.000	0.000	0.000	0.000	0.046	0.057	0.000	0.000	0.248	-0.250	0.000	0.000	-0.372	0.000	0.000	0.000	0.000	0.000	0.000	0.000	0.000	-0.125	-0.644	0.000	-0.113	-0.270	0.000	-0.388	0.000	0.000	0.000	-0.609	-0.393	0.000	0.000	-0.016	0.000	0.072	-0.324	-0.497	0.000	-0.345	0.000	0.000
CIT_LOF	0.000	0.275	0.000	-0.079	0.154	0.000	0.000	0.313	0.244	0.269	0.000	0.000	0.000	-0.016	0.000	0.000	0.000	0.607	0.351	0.000	0.129	0.042	0.000	0.000	0.457	0.000	0.000	-0.512	-0.029	0.000	0.000	0.021	0.518	0.263	0.000	0.191	0.017	0.019	0.035	0.000	0.000	0.000	0.000	-0.469	0.045	0.033	0.051	0.206	0.000
CKAP2_LOF	0.000	-0.134	0.000	0.000	0.000	0.000	0.000	0.000	0.000	-0.046	0.000	0.000	0.000	0.000	0.000	0.000	0.000	0.000	0.000	0.000	0.151	0.000	-0.021	0.000	0.000	0.000	0.000	0.000	0.000	0.000	0.000	0.000	-0.034	0.000	0.000	0.000	0.001	0.000	0.000	0.000	0.000	0.000	0.000	-0.024	0.000	0.000	0.000	0.000	0.000
CKAP5_LOF	0.084	-0.045	0.000	-0.656	-0.262	0.000	0.000	0.000	-0.504	0.616	0.000	-0.066	-0.034	0.324	0.176	0.000	0.000	0.000	0.649	0.000	-0.080	-0.112	-0.234	-0.158	0.000	0.000	0.000	0.226	0.431	0.774	-0.538	-0.299	-0.111	0.131	0.000	0.000	-0.534	-0.089	-0.097	0.000	-0.401	0.051	0.000	-0.147	0.000	-0.049	-0.237	0.010	-0.004
CLASRP_LOF	0.000	0.169	0.000	0.000	0.000	0.000	0.000	0.270	0.000	0.000	0.000	0.000	0.000	0.000	0.187	0.000	0.000	0.176	0.078	0.000	0.000	0.243	0.147	0.000	0.000	0.000	0.000	0.073	0.042	0.000	0.000	0.000	0.067	0.000	0.000	0.000	0.222	0.100	0.000	0.000	0.000	0.000	0.000	0.000	0.139	0.000	0.000	0.000	0.000
CLCA2_LOF	0.000	0.000	0.000	0.000	0.000	0.000	0.000	0.000	0.293	0.487	-0.065	0.000	0.000	0.000	0.000	0.000	0.000	-0.177	-0.034	0.000	0.000	0.000	0.000	0.000	0.000	0.000	-0.522	0.086	0.145	0.000	0.000	0.000	-0.051	0.000	0.000	0.000	0.000	-0.191	0.000	0.000	0.000	0.246	-0.094	0.000	0.091	0.000	0.280	0.000	0.000
CLCA4_LOF	0.000	0.000	0.000	0.000	0.000	0.000	0.000	0.000	-0.197	0.000	0.000	0.000	0.000	0.000	0.000	0.000	0.000	-0.178	0.000	0.000	0.000	0.000	0.000	0.000	-0.135	0.000	0.000	0.000	0.000	0.000	0.000	0.000	-0.254	-0.302	0.000	0.000	-0.071	0.000	0.000	0.000	0.000	0.000	-0.058	0.000	-0.161	0.000	0.000	0.000	0.000
CLCN2_LOF	0.000	0.000	0.000	0.000	0.000	0.000	0.000	0.000	0.000	0.000	-0.050	0.000	0.000	0.000	0.000	0.000	0.000	0.000	0.000	0.000	0.000	0.000	0.000	0.000	-0.170	0.000	-0.319	0.000	0.326	-0.062	0.000	0.000	-0.095	-0.002	0.000	0.000	0.000	-0.085	0.000	0.000	0.000	-0.211	-0.357	-0.141	0.000	0.000	0.000	0.000	0.000
CLCN3_LOF	0.000	0.000	-0.007	-0.048	-0.017	0.000	0.000	0.000	-0.002	-0.017	0.000	0.000	0.000	0.000	0.000	0.000	0.029	0.000	-0.011	0.000	0.000	0.000	0.000	0.000	0.000	0.000	-0.302	0.000	0.000	-0.114	0.000	0.000	-0.138	-0.093	0.000	0.000	0.000	0.000	0.147	0.000	0.288	-0.023	0.000	0.000	0.000	0.000	0.000	0.000	0.000
CLCN6_LOF	0.000	0.120	0.047	0.000	0.000	0.000	0.000	0.088	0.000	0.000	0.000	0.000	0.000	0.000	0.050	0.000	0.000	-0.091	0.000	0.000	0.205	0.533	-0.029	0.174	-0.361	0.077	-0.301	0.077	0.000	0.133	0.000	0.000	0.000	0.000	0.000	0.000	0.654	0.000	0.000	0.000	0.000	0.000	0.505	-0.064	0.060	0.000	-0.118	0.000	0.000
CLDN5_LOF	0.000	0.000	0.130	0.006	-0.025	0.000	0.000	0.000	0.000	-0.090	0.000	0.000	0.000	0.000	0.000	0.000	0.000	-0.153	0.000	0.000	0.000	0.000	0.149	0.000	0.000	0.000	0.000	0.026	0.000	0.000	0.000	0.000	0.000	0.000	0.000	0.000	0.000	0.000	0.000	0.000	0.000	0.000	0.000	0.000	0.000	0.163	0.000	0.000	0.000
CLDN8_LOF	0.000	0.000	0.168	0.057	0.000	0.573	0.000	0.000	-0.245	0.000	0.359	0.000	-0.042	0.000	0.000	0.000	0.000	-0.298	0.000	0.000	0.000	-0.107	0.000	-0.088	-0.214	0.443	-0.379	0.183	-0.230	0.094	-0.678	-0.122	0.000	0.000	0.000	0.000	0.069	-0.312	0.000	0.000	0.000	0.381	0.000	0.198	-0.012	0.000	0.000	0.000	-0.015
CLEC16A_LOF	0.000	0.000	-0.222	0.234	0.000	0.000	0.000	0.000	0.204	0.023	0.000	0.000	0.000	0.000	-0.096	0.000	0.000	0.126	0.060	0.000	0.121	0.000	-0.163	0.146	0.143	0.000	0.000	0.000	0.000	0.000	0.000	-0.082	0.000	0.000	0.000	0.000	0.054	-0.022	0.000	0.000	0.000	0.354	0.024	0.000	0.000	0.000	0.000	0.000	0.000
CLGN_LOF	-0.067	0.065	0.360	0.420	0.000	0.000	0.000	0.000	0.147	-0.375	0.844	0.000	0.000	-0.210	0.703	0.000	0.000	0.337	0.695	0.000	0.000	0.175	0.413	0.736	0.063	0.000	0.000	0.246	-0.008	-0.035	-0.351	0.635	0.577	0.094	0.000	-0.387	1.039	0.656	0.000	0.110	-0.130	0.000	0.000	-0.462	0.358	0.000	0.000	0.000	0.000
CLHC1_LOF	0.000	0.000	0.000	0.000	0.558	0.000	0.000	0.000	0.000	-0.175	-0.191	0.000	0.000	0.000	0.000	0.095	0.000	0.000	0.000	0.000	0.000	0.094	-0.024	0.174	-0.158	0.000	0.097	0.042	0.000	-0.453	0.000	0.000	0.224	0.210	0.000	0.000	0.000	0.000	0.000	0.000	0.000	-0.004	0.000	0.000	0.020	0.000	0.000	0.000	0.000
CLIP1_LOF	0.000	-0.096	0.000	-0.072	0.000	0.000	0.000	0.000	0.000	0.032	-0.014	0.255	0.000	-0.115	0.000	0.000	0.000	-0.354	-0.196	0.000	0.637	0.073	0.000	0.000	0.041	0.000	-0.199	0.000	0.000	0.000	0.243	0.000	-0.129	-0.032	0.000	0.042	-0.041	-0.157	0.380	0.000	0.000	0.182	0.000	0.000	-0.086	0.010	0.000	0.000	0.000
CLIP2_LOF	0.000	0.000	0.000	0.000	0.000	0.000	0.176	0.000	-0.178	-0.269	-0.127	0.000	0.000	0.143	0.000	0.000	0.000	-0.013	0.000	0.000	0.000	0.000	0.000	0.000	0.000	0.000	-0.176	0.000	0.000	0.000	-0.010	0.000	0.000	-0.217	0.000	0.000	-0.044	-0.024	0.000	0.000	0.048	-0.229	0.000	0.069	0.000	0.000	-0.099	0.000	0.000
CLK4_LOF	0.000	0.000	-0.015	-0.131	0.360	0.228	0.000	0.000	0.153	0.000	0.000	0.000	0.000	0.000	0.000	0.000	0.000	0.000	0.000	0.000	0.000	0.000	0.000	0.143	0.000	0.000	0.000	-0.323	0.000	0.000	0.000	-0.011	0.000	0.000	0.000	0.000	-0.041	0.000	0.000	0.000	0.000	0.000	0.000	-0.120	0.000	0.000	0.000	0.000	0.000
CLPB_LOF	0.000	0.000	0.000	0.000	0.000	0.000	0.000	0.000	0.000	0.000	0.000	0.000	0.000	0.000	0.000	0.000	0.000	0.000	0.000	0.000	0.000	0.000	0.000	0.000	0.000	0.000	-0.092	-0.068	0.000	0.000	0.000	0.000	0.000	0.000	0.000	0.000	0.000	0.000	0.000	0.000	0.000	0.000	0.000	0.000	-0.073	0.000	0.000	0.000	0.000
CLSPN_LOF	0.000	0.225	-0.065	-0.135	-0.354	0.000	0.000	0.000	0.218	0.000	0.177	0.000	0.000	0.000	0.000	0.000	0.000	0.000	-0.306	0.000	0.000	0.000	-0.136	0.000	-0.256	0.000	0.277	0.000	0.000	0.000	0.000	-0.087	0.343	0.000	0.000	0.090	0.080	0.000	0.000	0.168	0.229	-0.235	-0.068	0.000	0.208	0.000	-0.287	0.000	0.000
CLSTN1_LOF	0.000	0.000	0.000	0.000	0.210	0.000	0.000	0.000	0.096	0.000	0.000	0.000	0.000	0.000	0.000	0.000	0.000	0.127	0.000	0.000	0.000	0.000	0.000	0.181	0.000	0.000	0.021	0.090	0.000	0.000	0.000	0.000	0.122	0.000	0.000	0.000	0.079	0.000	0.000	0.000	0.000	0.035	0.000	0.000	0.000	0.000	-0.090	0.000	0.000
CLTC_LOF	0.021	0.000	0.000	0.000	0.000	0.213	0.000	0.000	0.026	0.609	0.000	0.000	0.000	0.154	0.000	0.000	0.000	0.000	0.000	0.000	0.000	0.000	0.000	0.000	0.221	0.000	0.056	0.000	0.000	0.000	0.000	0.307	0.000	0.000	0.000	0.524	0.000	0.477	0.000	0.000	0.000	0.000	-0.045	-0.112	0.000	0.000	0.000	0.000	0.000
CLTCL1_LOF	0.000	-0.263	0.000	-0.050	0.000	0.000	0.000	0.000	0.000	0.000	0.000	0.000	0.000	0.367	0.000	0.000	0.000	-0.193	0.000	0.000	0.000	0.000	0.000	0.000	0.000	0.000	0.000	0.000	0.000	-0.100	0.000	0.000	0.000	0.000	0.000	0.000	0.000	0.000	0.000	0.000	0.000	0.000	0.093	0.000	-0.194	0.000	0.000	0.000	0.000
CLUH_LOF	0.117	-0.072	0.000	0.000	-0.078	0.000	0.022	0.000	0.085	0.023	0.000	0.000	0.000	0.000	0.000	0.233	0.000	0.003	0.016	0.103	0.000	0.000	0.000	0.000	0.000	0.000	0.000	0.073	0.000	-0.012	0.000	-0.046	0.000	0.000	0.000	0.000	0.000	0.000	0.000	0.000	0.000	0.000	0.000	0.000	0.000	0.000	0.000	0.000	0.000
CMYA5_LOF	0.000	-0.088	-0.092	0.110	-0.147	0.000	0.000	0.000	-0.237	-0.177	-0.262	0.000	0.000	0.000	0.000	0.000	0.000	0.000	-0.143	0.000	0.000	0.000	-0.152	0.478	0.000	0.000	-0.131	0.178	0.000	0.000	-0.135	0.000	0.000	0.000	0.000	0.000	0.141	-0.066	0.000	0.000	0.279	0.000	0.000	0.000	-0.552	0.000	-0.069	0.000	0.000
CNBD1_LOF	0.000	-0.369	-0.244	-0.169	-0.061	0.000	0.000	0.000	0.000	0.000	-0.416	0.000	0.000	0.000	0.000	0.000	0.000	-0.017	0.000	0.000	0.000	0.000	0.000	0.000	-0.062	0.000	0.000	0.237	0.000	0.000	0.000	0.000	-0.040	0.000	0.000	0.000	-0.525	-0.013	0.000	0.000	0.000	0.000	-0.018	-0.141	0.000	0.000	0.000	0.000	0.000
CNGA1_LOF	0.000	0.000	-0.003	-0.080	0.349	0.000	0.133	0.000	0.000	0.163	0.000	0.000	0.000	0.000	0.000	0.000	0.000	0.057	0.326	0.000	0.000	0.000	-0.008	0.000	0.013	0.000	-0.290	-0.042	0.358	0.000	0.000	0.255	0.000	0.000	0.000	-0.016	0.000	-0.110	0.000	0.000	0.000	0.094	0.000	0.246	0.000	0.000	0.037	0.409	0.000
CNGA3_LOF	0.000	0.035	0.272	0.000	-0.216	0.000	0.000	0.000	0.000	0.000	0.102	0.000	0.000	0.000	0.000	0.000	0.000	0.000	0.000	0.000	0.000	0.000	0.280	-0.005	0.466	0.000	0.000	0.000	0.000	0.133	0.000	0.000	0.000	0.032	0.000	0.000	0.319	0.000	0.000	0.000	0.000	0.000	-0.051	0.000	0.013	0.000	0.000	0.000	0.000
CNGB1_LOF	0.000	0.000	0.135	0.000	0.000	0.000	0.000	0.000	-0.204	-0.035	0.000	0.000	0.100	0.000	0.000	0.000	0.000	0.000	0.000	0.000	0.000	0.000	0.000	0.000	0.000	0.310	0.000	-0.534	0.064	0.000	0.000	0.000	0.000	0.000	0.000	-0.096	0.000	-0.252	0.000	0.000	0.000	0.312	0.000	0.000	0.006	0.081	0.000	0.179	0.182
CNKSR1_LOF	0.000	-0.126	-0.054	-0.070	0.121	0.194	0.000	0.000	0.000	0.000	0.130	0.000	0.000	0.000	0.000	0.000	0.046	0.000	-0.184	0.169	0.000	0.000	-0.117	-0.149	-0.379	0.000	0.000	0.000	0.000	0.000	0.000	-0.129	-0.228	0.000	0.000	0.000	-0.098	-0.137	0.193	0.000	0.000	0.000	0.000	0.014	-0.270	0.000	0.000	0.000	0.000
CNOT1_LOF	0.000	-0.212	0.000	0.000	0.000	0.000	0.000	0.000	0.000	0.000	0.000	0.000	0.000	0.000	0.000	0.000	0.000	-0.141	-0.030	0.000	0.000	-0.002	0.152	0.000	0.000	0.000	-0.174	-0.010	-0.081	-0.242	0.068	-0.116	-0.039	-0.131	-0.004	-0.186	0.000	0.000	-0.049	0.000	-0.002	0.000	0.000	-0.148	-0.168	0.000	0.167	0.000	0.000
CNST_LOF	0.000	-0.062	0.000	0.000	-0.189	0.000	0.000	0.000	0.112	-0.156	0.000	0.000	0.000	0.000	0.471	0.000	0.000	0.000	0.111	0.000	0.000	0.000	0.000	0.000	0.000	0.000	0.000	-0.440	0.000	-0.266	0.000	0.000	0.000	-0.259	0.000	0.000	-0.090	-0.139	0.000	0.000	0.000	0.000	0.000	0.556	0.026	0.000	0.000	0.000	0.000
CNTF_LOF	0.000	0.000	0.283	0.637	0.065	0.000	0.000	0.000	0.682	0.000	-0.022	0.000	0.000	0.006	0.000	0.101	0.000	0.000	-0.102	0.000	0.000	0.000	0.307	0.000	0.018	0.000	0.235	0.505	0.622	0.000	0.000	-0.045	0.000	0.128	0.000	0.000	0.244	0.017	0.000	0.000	0.061	0.000	0.000	-0.278	0.360	0.000	-0.082	0.000	0.478
CNTLN_LOF	0.000	0.000	0.000	-0.376	-0.184	0.022	0.000	0.000	0.000	0.000	0.038	0.000	0.000	0.000	0.000	0.000	0.095	-0.165	-0.077	0.000	0.000	0.000	0.000	0.000	-0.167	0.000	0.003	0.000	0.000	0.125	0.000	0.000	0.000	0.000	0.000	0.000	0.000	0.000	0.000	0.000	-0.043	-0.066	0.000	-0.280	0.000	0.000	0.000	0.000	0.000
CNTN1_LOF	0.000	-0.105	0.000	0.000	0.000	0.000	0.000	0.000	0.000	0.129	0.031	0.000	0.000	0.138	0.000	0.000	0.000	0.253	-0.101	0.000	0.000	0.000	0.000	0.000	0.000	0.000	0.000	-0.063	0.000	0.338	0.086	0.000	-0.342	0.000	0.049	0.000	0.351	-0.059	0.000	0.000	-0.038	0.000	0.000	-0.306	0.000	0.000	0.000	0.000	0.000
CNTN3_LOF	0.000	-0.079	0.243	-0.062	-0.246	0.000	0.000	0.000	0.000	-0.007	0.000	0.000	0.053	-0.001	-0.061	0.000	0.000	0.288	0.000	0.000	0.000	0.000	0.000	0.000	0.000	0.000	0.000	-0.249	0.251	-0.055	0.000	0.000	-0.238	-0.050	0.000	0.000	-0.004	-0.111	0.000	0.000	0.000	0.000	-0.108	-0.034	0.068	0.000	-0.039	0.000	0.000
CNTN4_LOF	-0.021	-0.359	-0.133	-0.078	-0.099	0.000	0.000	0.000	0.000	0.008	0.000	0.000	0.000	0.575	0.000	0.000	0.000	0.000	0.000	0.000	0.000	0.000	0.000	0.000	0.000	0.000	0.028	-0.273	-0.027	0.000	0.000	-0.104	-0.161	0.000	0.000	0.156	0.000	0.000	0.000	0.000	-0.033	0.000	0.000	0.203	0.000	0.020	0.000	0.000	0.213
CNTN5_LOF	0.255	0.177	0.798	0.000	0.038	0.153	0.056	0.000	0.269	0.145	0.189	0.000	0.000	0.000	0.000	0.196	0.337	0.000	0.000	0.146	0.000	0.000	0.401	-0.003	0.071	0.000	0.000	-0.247	-0.056	0.088	-0.255	-0.182	0.580	0.000	0.000	-0.076	0.000	-0.055	0.000	0.000	0.000	0.202	0.000	0.152	0.000	0.000	0.000	0.450	0.000
CNTN6_LOF	-0.074	0.000	0.000	0.000	0.000	0.000	0.000	0.000	0.011	0.000	0.000	0.000	0.000	-0.108	-0.184	0.000	0.000	0.891	-0.526	0.000	0.000	0.000	-0.326	-0.096	0.188	0.000	0.697	0.000	-0.091	0.161	0.137	0.107	0.416	0.233	0.000	0.000	0.000	0.000	0.000	0.000	-0.089	0.179	0.000	0.000	0.000	0.591	0.000	0.000	0.000
CNTNAP2_LOF	0.000	-0.124	0.000	0.000	-0.088	0.000	0.000	0.000	0.000	-0.060	-0.035	0.000	0.000	0.000	0.012	0.000	0.000	0.023	0.000	0.000	-0.046	0.000	0.000	0.000	0.000	0.000	0.000	0.023	0.000	0.103	-0.161	0.000	0.411	0.000	-0.012	0.000	0.000	0.000	-0.045	0.000	0.000	0.000	0.164	0.000	0.129	0.000	0.000	0.000	0.000
CNTNAP3_LOF	0.000	0.309	0.000	0.000	0.282	0.000	0.000	0.000	0.601	0.000	-0.217	0.000	0.461	0.000	0.000	0.000	0.000	0.000	0.000	0.000	0.000	0.000	0.413	0.000	0.189	0.000	0.370	-0.192	0.000	0.084	0.218	0.071	0.081	0.000	0.000	0.078	0.000	0.195	0.000	0.000	0.000	0.000	0.000	-0.224	0.000	0.092	0.000	0.000	0.000
CNTNAP4_LOF	0.000	0.000	0.000	0.000	0.301	0.000	0.000	0.000	0.281	0.000	0.011	0.000	0.385	0.042	0.000	0.046	0.000	0.000	-0.261	0.000	0.376	0.000	0.000	0.000	0.410	0.000	0.000	-0.130	0.000	0.000	0.268	0.000	-0.132	0.220	0.000	0.000	0.000	-0.104	0.000	0.000	0.000	0.140	-0.072	-0.197	0.331	0.000	0.000	0.000	0.149
CNTNAP5_LOF	0.000	0.247	0.000	0.000	-0.511	0.000	0.000	0.000	0.000	0.018	-0.259	0.000	0.000	-0.167	-0.102	0.000	0.000	0.019	-0.147	0.000	-0.007	0.000	-0.097	0.055	0.708	0.000	0.368	0.027	0.000	0.379	0.000	0.134	0.299	0.333	0.000	0.478	0.000	0.000	0.000	0.000	0.655	0.000	-0.027	0.019	0.296	0.000	0.000	0.000	0.000
CNTRL_LOF	-0.140	-0.280	0.000	-0.110	0.000	-0.043	-0.107	0.000	0.000	0.000	-0.574	-0.054	-0.083	0.096	0.086	-0.124	0.000	0.000	-0.036	-0.051	0.000	0.000	-0.483	0.000	0.645	-0.093	0.000	0.108	0.000	-0.101	0.000	-0.594	-0.055	0.000	-0.084	0.000	-0.080	0.000	-0.287	-0.216	0.103	-0.410	0.000	0.000	0.000	-0.161	0.000	-0.104	0.000
COBL_LOF	0.000	0.000	0.000	0.000	0.137	0.000	0.000	0.000	0.000	0.000	0.000	0.000	0.000	0.105	0.000	0.000	0.000	0.000	0.000	0.000	0.000	0.000	0.274	0.000	0.000	0.000	0.000	-0.086	0.160	-0.365	-0.080	0.000	0.000	0.000	0.000	0.179	0.000	-0.039	0.000	0.000	0.000	-0.167	0.000	0.000	0.107	0.000	0.000	0.000	0.000
COBLL1_LOF	0.000	-0.228	0.084	0.000	-0.089	0.000	0.000	0.322	0.000	-0.075	0.639	0.000	0.000	0.000	0.000	0.148	0.000	0.000	0.000	0.000	0.000	0.000	0.000	0.000	-0.103	0.000	-0.323	-0.579	0.000	0.000	-0.068	-0.010	0.000	0.000	0.000	0.000	-0.079	0.000	0.000	0.000	0.000	-0.173	-0.239	-0.079	0.046	0.029	0.000	0.000	0.000
COG2_LOF	0.000	0.075	0.000	0.000	0.000	0.000	0.000	0.017	0.000	0.000	0.000	0.000	0.062	0.000	0.000	0.000	0.000	0.160	0.000	0.000	0.000	0.077	0.000	0.000	0.048	0.000	0.000	0.000	0.000	0.000	0.000	0.000	0.000	0.000	0.048	0.000	0.000	0.000	0.000	0.000	0.064	0.000	0.000	0.000	0.000	0.000	0.000	0.000	0.000
COG5_LOF	0.103	0.000	0.000	0.000	0.000	0.000	0.000	0.024	0.000	0.000	-0.124	0.000	0.000	0.000	0.000	0.000	0.000	0.000	0.000	0.000	0.000	0.044	0.194	0.000	0.000	0.000	0.000	0.000	0.000	-0.213	0.000	0.000	0.000	0.000	0.000	0.000	-0.259	0.000	0.000	0.000	0.000	0.000	-0.073	0.000	0.133	0.000	0.000	0.000	0.000
COG6_LOF	0.301	0.000	-0.001	0.000	-0.026	0.000	0.097	0.000	0.000	-0.146	0.000	0.001	0.000	0.046	-0.105	0.000	0.000	0.000	-0.131	0.000	0.000	0.000	0.000	0.000	0.000	0.000	0.000	0.000	0.000	0.000	0.000	0.000	0.000	0.000	0.000	-0.083	-0.081	0.000	0.000	0.000	0.000	0.205	0.000	0.242	-0.201	0.000	0.269	0.000	0.000
COIL_LOF	0.000	-0.157	0.000	0.000	0.000	0.000	0.000	0.000	-0.016	0.000	-0.105	0.000	0.000	0.000	0.000	0.000	0.000	0.000	-0.124	0.000	0.000	0.000	0.000	0.000	-0.006	0.000	-0.059	0.000	0.000	0.000	0.000	0.000	0.000	-0.069	0.000	0.000	-0.088	0.000	0.000	0.000	0.000	0.000	-0.125	-0.060	0.000	0.000	0.000	0.000	0.000
COL11A1_LOF	-0.630	0.392	-0.468	0.364	-0.182	0.000	-0.102	-0.120	-0.255	-0.462	-0.198	0.000	-0.135	0.000	-0.148	0.000	0.561	0.037	0.000	-0.047	-0.198	-0.016	-0.428	-0.274	0.000	0.229	-0.472	-0.111	-0.150	-0.393	-0.043	-0.025	-0.530	0.026	-0.101	-0.629	0.166	-0.214	0.000	0.000	0.355	0.000	-0.813	-0.073	-0.271	-0.245	0.000	-0.096	-0.262
COL11A2_LOF	-0.212	0.468	0.159	0.336	0.000	0.000	0.000	0.050	0.104	-0.223	0.000	-0.022	-0.093	-0.212	0.000	-0.092	0.000	-0.415	0.000	0.000	-0.041	0.000	0.113	-0.034	-0.043	-0.096	0.000	0.000	0.000	0.115	-0.173	0.000	0.024	0.000	0.000	0.551	0.308	-0.125	-0.054	-0.038	-0.059	0.000	0.199	0.000	0.000	0.000	0.175	0.000	-0.109
COL12A1_LOF	0.000	-0.399	0.000	0.272	0.000	0.000	0.000	0.000	0.026	0.000	0.000	0.312	0.000	0.000	0.000	0.000	0.016	-0.283	0.000	0.000	0.000	0.000	-0.012	0.000	0.044	0.000	0.063	0.000	-0.040	-0.299	0.000	-0.207	0.000	0.077	0.000	0.094	-0.024	0.000	0.000	0.000	0.000	0.000	0.000	0.000	0.202	0.000	-0.018	0.000	0.000
COL13A1_LOF	0.000	0.000	0.000	0.000	0.000	0.000	0.000	0.000	0.238	0.000	0.000	0.048	0.000	0.000	0.000	0.018	0.190	0.000	0.000	0.000	0.000	0.000	0.046	0.000	0.085	0.000	0.228	0.000	0.000	0.000	0.079	0.000	0.092	-0.092	0.000	0.243	0.000	0.096	0.000	0.000	0.000	0.000	0.000	0.000	0.143	0.000	0.000	0.000	0.000
COL14A1_LOF	-0.002	0.000	0.355	0.585	-0.168	0.000	0.000	0.000	0.000	-0.385	0.039	0.000	0.000	0.505	0.172	0.000	0.000	0.000	0.000	0.000	-0.057	0.000	0.231	0.000	0.000	0.000	0.000	-0.097	-0.053	0.000	-0.039	0.000	0.087	0.000	0.000	-0.028	0.073	0.339	0.027	0.000	0.000	0.000	0.422	0.000	0.038	0.000	0.000	0.000	0.000
COL15A1_LOF	0.000	0.174	0.000	0.000	0.000	0.000	0.000	0.000	0.000	0.164	0.153	0.000	0.000	0.000	-0.043	0.000	0.000	0.000	0.000	0.000	0.000	0.000	0.000	0.000	0.000	0.047	0.000	0.049	0.000	0.000	0.000	-0.011	0.000	0.091	0.000	0.000	0.000	0.000	0.000	0.000	-0.016	0.000	0.000	0.000	0.000	0.000	-0.052	0.000	0.000
COL16A1_LOF	0.469	-0.100	-0.094	0.430	0.000	0.000	0.000	0.000	0.122	0.000	0.000	0.000	0.000	-0.065	0.093	0.000	0.000	0.364	0.449	0.132	0.000	0.000	0.000	0.000	-0.114	0.000	0.160	0.000	0.000	0.085	0.000	0.000	0.023	0.043	0.000	0.474	0.030	0.000	0.000	0.000	0.000	0.000	0.197	0.000	0.000	0.000	0.000	0.000	0.000
COL17A1_LOF	-0.093	0.018	-0.090	-0.121	0.000	0.000	0.000	0.000	0.000	0.000	-0.176	0.000	0.000	-0.275	0.000	0.000	0.000	0.142	-0.124	0.000	0.000	0.000	0.000	0.000	0.000	0.000	-0.187	0.306	0.000	0.000	0.000	-0.050	0.000	0.049	0.000	0.199	0.093	0.000	0.000	0.000	0.000	0.000	0.000	0.255	0.000	0.000	-0.061	0.000	0.000
COL18A1_LOF	0.000	0.116	0.190	-0.347	0.020	0.000	0.000	0.000	0.000	0.385	-0.270	0.000	0.000	0.134	0.000	0.000	0.000	-0.060	0.000	0.000	-0.077	0.000	-0.113	-0.036	0.000	0.000	0.294	0.000	-0.161	0.000	-0.080	0.079	0.000	0.213	0.198	-0.254	-0.258	-0.115	0.000	0.000	0.030	0.137	0.000	-0.055	0.195	0.000	0.000	0.000	0.000
COL19A1_LOF	0.000	0.170	0.557	0.000	-0.173	0.000	0.000	0.000	0.096	0.000	-0.126	0.000	0.000	0.440	-0.155	0.000	0.000	0.202	0.376	0.000	0.000	0.000	0.000	0.000	0.379	0.000	0.257	0.651	0.000	0.000	-0.240	0.000	0.487	0.155	0.000	0.292	0.000	0.000	0.000	0.000	0.000	0.552	0.000	-0.011	0.092	0.033	0.287	0.000	0.000
COL1A1_LOF	0.000	-0.036	0.110	0.000	-0.030	0.000	0.000	0.000	0.000	0.000	0.000	0.000	0.000	0.000	0.000	0.000	0.000	0.011	-0.086	0.000	0.000	0.000	-0.050	0.000	0.000	0.000	0.000	0.000	0.000	0.000	0.024	0.000	0.000	0.000	0.000	0.014	0.000	0.000	0.000	0.000	0.000	-0.110	0.000	0.000	0.000	0.000	0.000	0.000	0.000
COL1A2_LOF	0.000	0.000	0.000	-0.160	0.000	0.000	0.000	0.000	0.000	0.000	0.000	0.000	0.000	0.049	0.000	0.000	0.000	0.000	0.000	0.241	0.000	0.000	0.000	-0.001	0.000	0.085	0.334	0.000	0.000	0.000	0.236	0.000	0.000	-0.035	0.000	0.000	-0.232	0.000	0.000	0.000	0.000	-0.031	0.000	-0.055	0.000	0.000	0.000	0.000	0.000
COL20A1_LOF	0.000	0.000	0.000	0.376	-0.024	0.000	0.000	0.645	0.000	-0.136	0.000	0.000	0.000	-0.088	-0.215	0.000	0.000	0.000	-0.537	0.000	0.000	0.000	0.546	0.060	0.066	0.000	0.000	0.050	0.901	0.209	0.000	0.435	0.000	0.000	0.000	0.000	0.169	0.641	0.000	0.000	0.000	-0.268	0.345	0.000	0.046	0.000	0.000	0.000	0.000
COL21A1_LOF	-0.028	0.077	0.000	0.724	0.264	0.000	0.000	0.000	0.030	-0.071	0.000	0.000	0.000	0.301	-0.121	0.185	0.000	-0.214	-0.041	0.000	0.000	0.512	0.000	0.427	-0.195	0.013	0.000	0.000	0.000	0.000	0.838	0.171	0.146	0.278	0.000	0.515	0.000	0.516	0.000	0.000	-0.064	-0.006	0.098	0.123	0.106	0.000	0.064	0.000	0.000
COL22A1_LOF	-0.215	0.121	0.000	-0.024	-0.013	0.000	0.000	0.000	-0.044	0.000	0.021	0.000	0.000	-0.293	-0.274	0.000	0.000	0.000	-0.239	0.000	-0.145	0.000	-0.060	-0.162	0.000	0.025	0.000	0.000	0.000	-0.045	-0.289	0.000	0.034	0.486	0.000	-0.055	-0.381	-0.058	0.000	-0.009	-0.149	0.000	0.092	0.423	0.000	-0.031	0.000	-0.027	-0.001
COL24A1_LOF	-0.053	0.485	0.045	0.000	-0.216	0.000	0.000	-0.042	0.000	-0.128	0.000	0.000	0.000	0.519	-0.089	0.000	0.000	0.065	0.000	0.000	-0.074	0.000	0.000	-0.083	0.252	0.000	0.000	0.345	0.126	0.203	0.000	0.039	0.466	0.362	0.000	0.037	0.000	0.189	0.000	-0.002	0.389	0.000	0.243	0.033	0.166	0.000	0.379	0.000	0.000
COL25A1_LOF	0.418	0.206	0.000	-0.020	-0.057	0.000	0.000	0.000	0.000	0.000	0.000	0.000	0.000	0.000	0.000	0.000	0.000	-0.169	0.000	0.000	0.000	0.000	0.120	0.000	-0.104	0.000	-0.450	0.192	-0.010	0.000	0.000	-0.172	0.000	0.000	0.000	0.116	0.000	0.246	0.000	0.000	-0.148	0.000	0.012	0.000	0.000	0.000	0.000	0.000	0.000
COL27A1_LOF	0.000	0.079	0.000	0.000	0.000	0.000	0.000	0.124	0.000	0.000	-0.000	0.000	0.000	0.000	0.000	0.000	0.000	0.000	0.000	0.000	0.526	0.134	-0.031	0.000	0.000	0.000	0.000	-0.081	0.000	0.000	0.000	0.000	0.175	0.000	0.000	0.000	0.298	-0.012	0.000	0.000	0.000	0.000	0.000	0.000	0.011	0.000	-0.070	0.000	0.000
COL28A1_LOF	0.000	0.381	0.273	0.359	0.476	0.000	0.036	0.000	-0.073	0.425	0.000	0.000	0.000	0.260	0.440	0.535	0.217	0.321	0.088	0.000	0.000	0.000	0.000	0.000	0.000	0.000	0.100	0.247	0.000	0.002	0.000	0.096	0.000	0.000	0.000	0.000	0.000	0.056	0.000	0.000	0.295	0.039	-0.225	-0.090	0.183	0.000	0.000	0.000	0.000
COL2A1_LOF	0.000	-0.398	0.000	-0.023	-0.396	0.071	0.000	0.000	-0.074	-0.170	0.000	0.000	0.000	0.000	0.000	0.000	0.000	0.000	0.000	0.000	0.000	0.000	0.000	-0.086	-0.207	0.000	-1.009	0.000	0.276	-0.313	-0.134	0.000	-0.084	-0.327	0.000	0.000	-0.535	-0.287	0.067	0.000	0.224	0.000	0.000	0.000	0.000	0.000	0.000	0.000	0.000
COL3A1_LOF	0.000	0.000	0.000	0.000	0.185	0.000	0.000	0.000	0.297	0.000	-0.034	0.000	0.000	0.000	0.555	0.000	0.000	0.000	0.114	0.000	-0.003	0.000	0.000	0.000	0.000	0.000	0.605	0.434	0.345	0.161	0.000	0.000	0.000	0.000	0.000	0.000	0.011	-0.157	-0.005	0.000	0.000	-0.249	0.000	0.000	0.119	0.000	0.251	0.000	0.090
COL4A1_LOF	0.045	0.000	-0.208	-0.526	-0.105	0.000	0.000	0.000	0.000	0.000	0.031	0.000	0.000	-0.132	0.000	0.000	0.000	0.000	-0.229	0.000	0.000	0.000	0.000	0.000	-0.278	0.036	-0.290	0.000	0.000	0.025	0.000	0.000	-0.018	0.000	0.000	0.010	0.000	0.098	0.000	0.000	0.000	0.000	0.000	0.194	0.000	0.000	0.000	0.000	0.000
COL4A2_LOF	0.038	0.000	0.000	0.000	0.000	0.000	0.000	0.000	0.000	0.000	0.000	0.000	0.000	0.000	-0.116	0.000	0.000	-0.096	-0.253	0.000	0.000	0.000	0.000	0.000	0.000	0.000	0.000	0.000	0.000	0.000	0.000	0.000	0.000	0.064	0.000	0.000	-0.133	-0.052	0.000	0.000	0.000	0.000	0.000	0.000	0.014	0.000	0.000	0.000	0.000
COL4A3_LOF	0.000	0.271	0.283	0.069	0.000	0.000	0.000	0.000	0.122	-0.034	-0.002	0.000	0.000	-0.014	0.053	0.000	0.000	0.000	0.221	0.000	-0.132	0.000	0.000	0.000	0.000	0.000	0.000	0.368	0.000	0.000	0.000	0.000	0.000	0.091	0.000	0.000	0.352	0.000	0.000	0.000	-0.060	-0.085	0.245	0.000	0.000	0.000	0.000	0.000	0.000
COL4A4_LOF	-0.183	-0.055	0.000	0.000	0.000	0.000	0.000	0.000	-0.097	0.000	0.000	0.000	0.055	-0.286	0.000	0.000	0.000	-0.128	0.000	0.000	-0.070	0.000	0.301	-0.154	0.000	0.000	-0.047	0.000	0.240	0.000	-0.225	0.000	-0.034	-0.370	0.000	0.000	-0.405	0.000	-0.020	0.000	0.000	-0.146	0.000	-0.221	-0.050	0.000	-0.056	0.000	0.000
COL4A5_LOF	0.000	-0.252	0.000	-0.039	0.000	0.000	0.000	0.000	0.000	-0.081	-0.159	0.000	0.000	0.000	0.000	0.000	0.000	0.290	0.000	0.000	0.000	0.000	0.000	0.055	0.000	0.000	0.007	0.000	0.041	0.000	0.000	-0.093	0.000	0.000	0.000	0.199	0.000	0.000	0.000	0.000	0.000	0.000	0.019	0.000	0.000	0.000	0.186	0.000	0.249
COL4A6_LOF	0.000	0.000	0.002	0.000	0.079	0.000	0.000	0.000	0.046	0.000	0.000	0.000	0.000	0.000	0.000	0.000	0.000	0.000	0.097	0.000	0.000	0.000	0.000	0.000	0.000	0.000	0.000	0.000	0.000	0.000	0.410	0.000	0.256	0.000	0.000	0.000	0.162	0.000	0.000	0.000	0.000	0.000	0.000	0.000	0.020	0.000	0.000	0.000	0.000
COL5A1_LOF	-0.040	0.165	0.000	-0.050	0.000	0.000	0.000	0.000	0.000	0.205	-0.142	0.000	0.000	-0.196	0.000	0.000	0.000	0.040	0.000	0.000	0.079	0.000	-0.298	0.000	-0.053	0.000	-0.258	0.000	0.000	0.000	0.000	-0.085	0.000	0.000	0.000	-0.103	0.000	-0.158	0.291	0.126	-0.130	-0.111	0.000	0.000	0.000	0.000	-0.102	0.000	0.000
COL5A2_LOF	0.000	0.000	-0.179	0.000	0.000	0.000	0.000	0.000	0.000	0.197	0.000	0.000	0.010	0.000	-0.094	0.000	0.000	0.000	-0.214	0.000	0.000	0.000	0.000	0.000	0.000	0.000	0.000	0.000	0.000	0.000	0.000	0.068	0.000	0.000	0.492	0.000	-0.340	-0.161	0.040	0.000	0.000	-0.002	0.288	0.330	0.000	0.000	-0.057	0.000	0.000
COL5A3_LOF	-0.060	0.000	0.104	-0.075	0.164	0.000	0.000	0.000	-0.407	0.129	-0.164	0.000	0.000	0.000	0.000	0.000	0.000	-0.335	-0.107	0.000	0.000	0.000	0.000	0.000	0.000	0.000	-0.194	0.000	0.000	0.031	0.000	0.000	-0.134	0.188	0.000	0.000	-0.188	0.000	0.143	0.000	-0.091	0.000	-0.059	0.000	0.000	0.000	0.348	0.000	0.000
COL6A1_LOF	-0.000	-0.472	0.000	0.000	0.000	0.000	0.000	0.000	0.125	0.044	0.000	0.000	0.000	0.000	0.168	0.000	0.000	0.000	-0.160	0.000	0.000	0.000	-0.024	0.000	0.000	0.000	0.099	0.116	0.000	0.058	0.000	0.034	0.243	0.000	0.000	-0.042	0.428	0.000	0.000	0.000	0.000	0.000	0.000	0.043	0.081	0.000	-0.200	0.000	0.000
COL6A2_LOF	0.000	0.442	0.508	0.171	0.000	0.000	0.000	0.000	0.326	0.000	0.000	0.000	0.000	0.020	0.000	0.310	0.000	0.031	0.000	0.000	0.000	0.042	0.000	0.000	0.000	0.000	0.274	0.000	0.000	0.000	0.000	0.000	0.367	0.279	0.000	0.168	0.101	-0.099	0.000	0.000	0.000	0.000	0.146	0.000	0.191	0.000	0.000	0.000	0.000
COL6A3_LOF	-0.210	0.000	0.000	0.249	-0.197	0.000	0.000	0.000	-0.598	-0.324	0.627	0.000	0.000	0.000	0.000	0.000	0.000	0.000	0.000	0.000	0.155	0.000	0.000	0.000	-0.288	0.000	-0.134	0.298	-0.054	-0.071	0.000	0.184	-0.079	0.000	0.000	0.000	0.000	0.000	0.000	0.000	0.075	0.589	-0.196	-0.115	-0.449	0.000	-0.186	0.000	0.000
COL6A6_LOF	0.535	-0.033	-0.057	-0.398	0.016	0.000	0.000	0.046	0.002	0.458	0.000	0.000	-0.019	0.096	0.156	0.000	0.000	-0.453	0.000	0.101	0.000	0.000	0.388	-0.052	-0.202	0.000	-0.426	-0.234	0.000	0.000	0.000	0.085	0.000	-0.225	0.000	-0.122	0.000	-0.419	0.000	0.420	0.000	0.000	0.000	0.381	0.000	-0.061	-0.182	0.000	0.000
COL7A1_LOF	-0.001	0.000	0.142	-0.109	0.000	-0.092	-0.058	-0.171	0.568	0.224	0.000	-0.089	-0.104	-0.438	-0.278	-0.235	-0.043	-0.334	0.330	-0.078	-0.026	-0.034	0.123	0.000	0.803	-0.096	0.000	0.302	-0.177	0.417	-0.163	0.082	0.306	0.500	-0.125	0.067	0.222	0.136	-0.031	-0.136	0.000	0.000	0.000	0.067	0.382	0.378	0.000	-0.070	-0.149
COL9A1_LOF	0.000	-0.114	0.000	-0.304	0.000	0.000	0.000	0.000	0.010	0.000	0.071	0.000	0.000	0.000	0.000	0.000	0.000	-0.129	0.000	0.000	0.000	0.000	0.000	0.101	0.386	0.094	0.000	0.115	0.000	0.149	-0.041	0.000	0.000	0.000	0.000	0.000	0.000	0.003	0.000	0.085	0.000	0.000	0.242	0.000	0.000	0.000	-0.119	0.000	0.000
COL9A2_LOF	0.000	0.000	0.000	0.000	0.000	0.000	0.000	0.000	0.000	0.000	0.000	0.000	0.182	0.000	0.000	0.000	0.000	0.000	0.000	0.000	0.000	0.000	0.000	0.000	0.030	0.000	0.000	0.000	0.078	0.000	0.375	0.000	0.000	0.020	0.000	0.000	0.000	0.116	0.000	0.000	0.000	0.000	-0.262	0.000	0.000	0.000	0.000	0.268	0.000
COLEC12_LOF	0.101	0.000	0.000	-0.142	-0.104	0.000	0.000	0.458	0.000	-0.561	-0.098	0.000	0.000	0.000	0.000	0.000	0.000	-0.301	-0.230	0.000	0.000	0.000	0.106	0.000	-0.035	0.000	0.000	-0.115	0.000	0.000	-0.025	-0.080	-0.195	0.111	0.000	0.000	0.145	0.000	0.000	0.000	0.061	-0.133	0.000	-0.002	-0.195	0.000	0.000	0.000	0.000
COPA_LOF	0.000	0.000	0.000	0.000	0.000	0.000	0.000	0.000	0.000	-0.080	0.289	0.000	0.000	0.030	0.000	0.000	0.159	0.376	-0.045	0.000	0.000	0.000	0.000	0.000	-0.435	0.000	0.103	0.000	0.000	-0.003	0.000	0.000	0.000	0.549	0.000	0.000	0.000	0.118	0.000	0.000	0.000	0.000	0.000	0.008	0.148	0.000	-0.094	0.000	0.000
COPB1_LOF	-0.044	0.000	0.378	0.198	0.000	0.061	0.000	0.358	0.105	-0.503	-0.276	0.000	0.159	0.000	0.000	0.000	0.000	-0.778	0.451	0.000	0.000	0.000	0.585	0.057	0.255	0.000	-0.190	-0.074	0.000	0.000	0.324	0.000	0.374	-0.795	0.000	0.226	0.000	0.000	0.002	0.000	-0.226	0.000	-0.079	-0.193	0.093	0.150	0.000	0.000	0.000
CORIN_LOF	0.000	0.004	0.000	0.000	0.536	0.000	0.000	0.000	0.000	0.000	0.000	0.000	0.000	0.079	0.000	0.000	0.000	-0.066	0.000	0.166	0.000	0.000	0.000	0.000	0.000	0.000	0.117	0.000	0.000	0.000	0.000	0.000	0.000	0.329	0.000	0.000	0.000	0.000	0.000	0.000	0.000	0.000	0.000	0.000	-0.023	0.000	-0.259	0.000	0.000
CORO7_LOF	0.000	0.000	-0.048	0.222	-0.246	0.000	0.000	0.000	0.000	-0.216	0.000	0.000	0.000	-0.104	0.033	0.000	0.000	0.000	0.000	0.000	0.000	0.000	0.000	0.000	0.000	0.000	0.000	0.000	0.000	0.000	-0.010	-0.048	0.080	0.303	0.000	0.000	0.000	-0.014	0.000	0.000	0.000	-0.152	-0.151	-0.237	-0.340	0.000	-0.079	0.000	0.000
CP_LOF	0.000	-0.020	0.000	0.000	0.000	0.000	0.000	0.000	0.000	0.159	0.000	0.229	0.000	0.000	0.000	0.000	0.000	0.000	0.000	0.000	0.000	0.161	0.127	0.000	0.000	0.000	-0.048	0.000	0.000	0.000	0.054	0.000	0.000	0.000	0.000	0.000	0.000	-0.013	0.000	0.000	0.000	0.000	0.000	0.000	0.000	0.000	0.000	0.000	0.000
CPAMD8_LOF	0.000	0.000	0.000	0.000	0.000	0.202	0.000	0.000	0.000	0.000	0.033	0.000	0.000	0.000	0.000	0.000	0.000	0.000	-0.080	0.000	0.110	0.000	0.000	0.000	0.000	0.000	0.000	0.000	0.000	0.000	-0.045	-0.055	0.000	-0.065	0.000	0.000	0.000	0.000	0.000	0.000	0.000	0.039	-0.206	0.000	-0.095	0.000	0.000	0.000	0.000
CPB2_LOF	0.000	0.000	0.091	0.285	0.000	0.000	0.000	0.000	0.000	0.000	0.000	0.000	0.000	0.000	0.000	0.284	0.000	-0.149	0.000	0.000	0.000	0.000	0.000	0.000	0.000	0.000	0.000	0.152	0.000	0.000	0.000	0.199	0.137	0.008	0.000	0.000	0.334	0.000	0.000	0.000	0.000	0.000	0.025	0.000	0.091	0.000	0.000	0.000	0.000
CPD_LOF	0.000	0.170	-0.050	-0.131	0.000	0.000	0.000	0.000	0.129	0.000	-0.115	0.000	0.000	0.000	0.000	0.000	0.000	0.000	0.000	0.000	0.018	0.000	0.000	0.000	0.000	0.000	0.000	0.000	0.000	0.000	0.000	-0.035	0.080	0.138	0.000	0.000	0.000	0.000	0.000	0.000	0.039	0.000	-0.128	0.000	0.087	0.000	0.000	0.000	0.000
CPEB2_LOF	0.000	0.000	0.000	0.000	0.000	0.000	0.000	0.000	0.000	0.000	0.000	0.000	0.000	0.000	0.000	0.000	0.000	0.000	0.000	0.000	0.000	0.000	0.000	0.000	0.000	0.000	0.000	0.000	0.000	0.000	0.000	0.000	0.000	0.000	0.000	0.000	0.000	0.000	0.000	0.000	0.000	0.071	0.000	0.000	0.000	0.000	0.000	0.000	0.000
CPEB3_LOF	0.000	0.000	0.000	0.000	0.000	0.000	0.000	0.000	0.000	0.000	0.000	0.000	0.000	0.000	0.000	0.000	0.000	0.000	0.000	0.000	0.000	0.000	0.000	0.000	0.000	0.000	0.000	0.000	0.000	-0.003	0.000	0.000	0.000	0.000	0.000	0.000	0.000	0.000	0.000	0.000	0.000	0.000	0.000	0.000	0.000	0.000	0.000	0.000	0.000
CPED1_LOF	0.000	-0.281	0.000	0.000	0.259	0.000	0.000	0.000	0.000	0.000	0.000	0.000	0.000	-0.219	0.000	0.000	0.000	-0.300	0.000	0.000	-0.024	0.000	-0.488	0.000	-0.211	0.000	0.000	-0.341	0.000	0.138	-0.168	0.029	0.002	0.000	0.000	-0.003	-0.185	-0.251	0.000	0.000	-0.085	0.000	0.000	0.000	0.000	0.000	0.063	0.000	0.000
CPNE1_LOF	0.000	0.000	0.000	0.266	0.000	0.000	0.276	0.000	0.000	0.000	0.000	0.000	0.000	0.000	0.000	0.091	0.000	0.000	0.288	0.000	0.000	0.000	-0.049	0.000	-0.078	0.000	0.036	0.011	0.000	0.000	0.000	0.000	0.000	-0.028	0.000	0.000	0.000	0.000	0.000	0.000	0.000	0.000	0.000	0.000	0.400	0.000	0.032	0.000	0.000
CPNE4_LOF	0.371	0.205	0.171	0.804	0.000	0.000	0.000	0.000	0.413	-0.094	0.000	0.000	0.000	0.000	-0.023	0.000	0.000	-0.235	0.000	0.000	0.000	0.000	0.000	0.043	0.308	0.000	0.246	0.329	0.111	0.000	0.000	0.553	0.422	0.103	0.000	0.000	0.514	0.000	0.000	0.000	0.431	0.311	0.000	0.000	0.378	0.000	0.000	0.000	0.000
CPNE8_LOF	0.000	0.000	-0.166	-0.019	0.000	0.000	0.000	0.000	0.000	0.193	0.000	0.000	0.000	0.000	0.000	0.000	0.000	0.000	0.000	0.000	0.000	0.000	0.000	0.000	0.330	0.000	0.000	0.000	0.000	0.195	0.000	0.034	-0.058	0.000	0.000	0.003	-0.026	0.000	0.000	0.000	0.000	0.000	0.000	0.080	0.000	0.000	0.000	0.000	0.000
CPS1_LOF	0.219	0.202	0.000	0.000	0.502	0.000	0.000	0.000	0.625	0.517	-0.162	0.000	0.000	0.475	0.060	0.000	0.000	0.000	0.276	0.000	0.000	0.000	0.097	0.271	0.207	0.000	0.311	0.000	0.000	0.124	0.551	0.509	0.263	0.155	0.000	0.000	0.101	-0.076	0.000	0.000	0.000	0.481	0.247	0.000	0.271	0.000	0.000	0.000	0.000
CPSF1_LOF	0.000	0.000	0.120	0.000	-0.046	0.000	0.000	0.000	0.000	0.000	-0.027	0.000	0.000	0.102	0.000	0.000	0.000	-0.377	0.052	0.000	0.000	0.000	0.000	0.015	0.000	0.000	-0.160	-0.004	0.000	0.224	0.000	0.000	0.348	0.000	0.560	0.000	0.051	0.000	0.000	0.000	0.000	-0.026	0.132	0.176	0.000	0.000	-0.029	0.000	0.000
CPSF2_LOF	-0.263	0.359	0.000	0.000	0.000	0.000	0.000	0.000	0.000	0.000	-0.095	0.000	0.000	0.000	0.000	0.000	0.000	0.166	-0.102	0.000	0.000	0.000	0.000	0.012	-0.117	0.000	-0.225	-0.495	-0.037	-0.250	-0.051	0.055	0.000	0.114	0.183	-0.041	-0.083	-0.132	0.000	0.000	-0.106	0.174	-0.010	0.000	-0.069	0.000	0.000	0.000	0.000
CPT1C_LOF	0.000	0.000	0.000	-0.054	0.000	0.000	0.000	0.000	0.000	-0.028	0.000	0.000	0.000	0.000	0.000	0.000	0.000	0.000	0.000	0.000	0.000	0.000	0.273	0.127	0.092	0.000	0.000	0.000	0.000	0.000	0.000	0.042	0.000	0.000	0.000	0.000	0.075	0.000	0.000	0.000	0.000	0.000	0.000	0.000	0.000	0.115	0.000	0.000	0.000
CPVL_LOF	0.000	-0.119	-0.144	0.000	0.313	0.000	0.000	0.000	0.000	-0.200	-0.028	0.216	0.000	0.000	0.000	0.000	0.000	0.000	0.000	0.000	0.000	0.000	0.000	-0.051	0.000	0.000	0.000	0.000	0.000	0.036	0.000	-0.108	0.000	0.000	0.000	0.020	0.000	0.000	0.000	0.000	0.000	0.000	0.477	0.138	0.187	0.000	0.335	0.000	0.000
CPXM1_LOF	0.000	-0.460	-0.370	0.000	0.000	0.000	0.000	0.000	-0.015	-0.361	0.124	0.000	0.000	0.000	0.000	0.000	0.000	0.000	0.000	0.000	0.000	0.000	0.000	0.000	-0.196	0.000	0.000	-0.236	0.000	-0.128	-0.067	-0.097	-0.564	-0.339	0.000	-0.022	-0.003	-0.076	0.000	0.000	0.000	0.000	-0.273	-0.365	-0.202	0.000	0.000	0.000	0.000
CPXM2_LOF	0.000	-0.326	0.050	0.040	0.111	0.000	0.000	0.000	0.000	0.000	-0.003	0.000	0.000	0.265	-0.019	0.000	0.000	0.000	0.000	0.184	0.000	0.000	0.000	0.000	0.035	0.000	0.000	0.000	0.000	0.058	0.000	0.000	0.202	-0.112	0.000	0.000	-0.080	0.186	0.000	0.000	0.000	0.104	-0.229	-0.067	-0.323	0.062	0.302	0.000	0.000
CR1_LOF	0.000	-0.579	0.000	0.000	0.000	0.000	0.000	0.000	-0.088	0.000	0.000	0.000	0.000	0.000	0.000	0.000	0.000	0.138	-0.314	0.000	0.019	0.000	-0.281	0.000	-0.176	0.000	0.000	0.101	-0.055	0.000	0.124	0.000	0.201	-0.218	0.000	-0.219	0.000	0.350	0.000	0.244	0.202	-0.031	0.045	-0.125	0.162	0.000	0.051	0.000	0.000
CR2_LOF	0.048	0.000	0.000	0.089	0.000	0.000	0.000	0.000	0.000	0.039	0.000	0.000	0.000	0.000	0.000	0.000	0.000	0.070	0.069	0.000	0.000	0.000	-0.022	0.000	0.000	0.000	0.000	0.000	0.000	0.000	0.000	0.000	0.000	0.010	0.000	0.000	0.000	0.258	0.000	0.000	0.000	0.029	0.267	0.000	0.000	0.000	0.000	0.000	0.000
CREBBP_LOF	0.000	0.498	0.261	-0.096	0.000	-0.110	0.142	0.000	0.102	0.466	0.376	-0.058	0.000	-0.009	0.000	0.000	-0.090	0.309	0.000	0.537	-0.089	0.000	0.782	0.283	0.000	0.000	0.182	0.075	0.000	0.604	0.394	0.000	0.197	0.599	0.000	0.000	0.537	0.000	0.135	0.000	0.000	0.000	0.289	0.000	0.624	0.000	0.000	-0.133	0.000
CRIPAK_LOF	-0.186	0.000	0.049	0.000	0.000	0.223	0.000	0.000	0.000	-0.089	0.000	0.000	0.000	0.475	0.000	0.000	0.000	-0.160	0.160	0.000	0.000	0.000	-0.280	-0.263	-0.477	0.000	0.037	-0.061	0.000	0.000	-0.271	-0.046	0.000	-0.187	0.000	-0.180	-0.180	0.000	0.224	0.000	0.000	-0.243	0.000	0.088	0.000	0.000	0.210	0.000	0.000
CROCC_LOF	0.465	-0.020	0.469	0.000	0.000	0.000	0.000	0.000	0.000	0.000	-0.062	0.000	0.000	0.000	0.000	0.000	0.000	0.000	-0.209	0.000	0.000	0.000	0.000	0.000	-0.050	0.000	0.524	0.571	0.060	0.124	0.000	0.002	0.288	0.213	0.000	0.000	0.175	0.151	0.047	0.192	0.109	0.000	0.000	0.437	0.000	0.000	0.000	0.054	0.000
CRTC1_LOF	-0.531	0.433	0.274	-0.069	-0.009	0.000	0.074	-0.440	0.000	-0.273	-0.478	0.242	-0.045	-0.296	0.000	0.263	0.000	0.046	0.187	0.291	0.000	-0.061	-0.188	0.000	0.000	0.000	-0.253	0.000	0.612	0.105	-0.523	-0.185	0.250	-0.529	0.363	-0.042	-0.185	-0.272	0.144	-0.478	0.001	0.260	0.001	0.029	0.419	-0.157	0.117	0.731	-0.132
CSF2RB_LOF	0.000	-0.077	-0.069	0.000	0.058	0.000	0.000	0.000	0.000	0.000	-0.130	0.000	0.000	0.000	0.000	0.000	0.000	0.000	0.000	0.000	0.000	0.000	-0.100	0.000	0.078	0.000	0.000	0.000	0.000	0.000	0.000	0.000	0.170	0.000	0.000	0.000	0.000	0.000	0.000	0.000	-0.015	0.000	0.000	0.000	0.000	0.000	0.000	0.000	0.141
CSMD1_LOF	-0.029	0.000	-0.316	-0.470	0.000	0.000	0.070	-0.120	0.000	-0.381	0.000	0.000	-0.083	0.000	0.000	0.000	0.093	0.000	-0.022	0.000	-0.158	-0.087	0.000	-0.148	-0.182	0.000	-0.518	-0.268	-0.169	-0.346	-0.034	-0.093	-0.422	-0.249	0.000	0.201	0.000	0.000	-0.176	-0.001	0.000	-0.687	-0.029	0.431	-0.164	-0.102	0.000	0.000	0.000
CSMD2_LOF	0.000	0.000	0.000	-0.242	0.009	0.000	0.000	0.000	0.000	0.201	-0.504	0.000	0.000	-0.245	0.000	0.000	0.000	-0.165	0.112	0.000	0.000	0.000	0.000	0.000	0.216	0.000	0.295	0.000	0.346	-0.445	-0.092	-0.256	0.105	-0.046	0.000	-0.126	-0.104	-0.036	0.000	-0.004	0.000	-0.085	0.000	0.165	-0.132	-0.014	0.000	0.000	-0.060
CSMD3_LOF	0.000	0.196	-0.151	0.000	-0.273	-0.107	-0.099	0.000	0.186	0.000	-0.704	0.000	-0.145	0.000	0.020	-0.082	0.000	0.027	-0.209	-0.068	0.000	0.000	0.643	-0.455	0.746	0.000	0.133	0.253	0.000	0.000	0.112	0.456	0.754	0.344	-0.162	0.014	0.578	0.230	0.165	-0.193	0.017	0.000	-0.199	0.035	0.309	0.000	-0.228	0.000	-0.108
CSPP1_LOF	0.000	-0.267	0.000	0.000	0.000	0.000	0.000	0.000	0.000	-0.023	0.000	0.000	0.000	0.000	-0.036	0.000	0.000	-0.066	0.007	0.000	0.000	0.000	-0.118	0.082	-0.277	0.000	0.235	-0.006	0.000	0.087	-0.068	0.000	0.135	0.000	0.000	0.000	0.000	0.000	0.238	0.000	0.000	0.000	-0.104	-0.301	0.039	0.000	0.000	0.261	0.000
CSRP2_LOF	-0.095	0.512	0.543	0.000	0.368	0.000	0.000	0.000	0.000	-0.095	0.000	0.000	0.000	0.411	0.000	0.000	0.078	0.459	0.000	0.000	0.000	0.000	0.000	0.000	-0.235	0.000	0.000	-0.243	0.000	0.213	0.000	0.000	0.177	0.000	0.000	0.000	-0.151	0.000	0.244	0.000	0.000	0.190	0.041	-0.168	0.285	0.000	0.283	0.000	0.115
CSTF3_LOF	0.097	0.000	0.140	0.279	0.000	0.000	0.000	0.000	0.000	0.000	0.000	0.000	0.000	0.000	0.000	0.000	0.000	0.000	0.000	0.000	0.000	0.000	0.000	0.000	0.000	0.000	0.048	0.000	0.000	0.000	0.000	0.000	0.000	0.000	0.000	0.000	0.015	0.000	0.000	0.000	0.058	0.089	0.000	0.000	0.000	0.000	0.040	0.000	0.000
CTCF_LOF	0.000	0.000	-0.382	-0.015	0.000	-0.043	0.000	-0.055	-0.141	0.265	0.000	0.000	0.000	-0.107	0.000	0.000	-0.059	-0.077	-0.086	-0.045	0.000	0.000	0.000	-0.020	-0.045	-0.061	0.000	-0.133	-0.103	0.000	0.000	0.000	0.000	0.000	-0.101	-0.023	-0.196	0.000	0.000	0.000	-0.023	0.000	-0.065	0.000	0.000	-0.029	-0.009	0.000	-0.096
CTNNA1_LOF	0.000	0.303	0.241	0.000	0.000	0.000	0.000	0.000	0.000	0.000	0.129	0.000	0.000	0.000	-0.114	0.000	0.000	0.332	0.000	0.454	0.000	0.000	-0.374	0.000	-0.208	0.030	0.000	0.000	0.000	0.000	-0.093	-0.106	0.044	-0.260	0.056	-0.031	0.112	0.100	0.000	0.000	0.150	0.157	0.158	-0.023	0.000	0.000	-0.135	0.000	0.000
CTNNA2_LOF	0.000	-0.263	0.000	0.000	-0.145	0.000	0.000	0.000	-0.337	0.000	0.044	0.000	0.000	0.000	0.000	0.000	0.000	-0.609	-0.288	0.000	0.000	0.000	-0.120	-0.015	-0.360	0.000	-0.461	-0.049	0.000	0.000	-0.084	-0.083	-0.516	-0.201	0.000	-0.107	-0.569	-0.137	0.000	0.000	0.000	0.000	-0.468	-0.152	-0.290	0.081	-0.127	0.000	0.000
CTNNA3_LOF	0.000	0.000	0.166	0.207	0.000	0.000	0.000	0.000	0.000	0.000	-0.182	0.000	0.000	0.000	0.000	0.000	0.000	-0.622	0.000	0.000	0.000	0.000	0.000	0.000	0.060	0.000	0.000	0.000	0.000	0.103	0.000	0.000	0.000	0.283	0.000	0.186	0.000	0.000	0.000	0.000	-0.072	0.000	0.000	0.000	0.001	0.000	-0.054	0.000	0.000
CTNND1_LOF	-0.159	-0.274	-0.501	0.000	-0.343	0.000	0.000	0.000	0.000	-0.687	-0.066	0.095	0.000	-0.259	0.000	0.000	0.000	-0.693	0.442	0.000	0.000	0.000	-0.340	0.000	0.000	0.000	-0.094	0.000	-0.110	0.000	-0.162	0.000	-0.195	-0.222	0.000	-0.072	-0.023	0.000	-0.056	0.000	-0.008	0.000	0.000	-0.036	-0.328	-0.005	0.000	0.000	0.000
CTNND2_LOF	0.000	0.000	0.000	0.000	0.266	0.000	0.000	0.000	0.000	0.000	0.021	0.000	0.000	0.000	0.000	0.000	0.000	0.000	0.000	0.000	0.000	0.000	0.000	0.000	-0.109	0.000	0.000	0.000	0.000	0.000	0.000	0.000	0.074	0.000	0.000	-0.007	0.000	0.000	0.000	0.000	0.000	0.000	-0.007	0.000	0.000	0.000	0.000	0.000	0.000
CTPS1_LOF	0.000	0.000	0.000	0.000	0.000	0.000	0.000	0.000	0.000	0.000	0.000	0.000	0.000	0.000	0.000	0.000	0.000	0.000	-0.231	0.000	0.000	0.000	0.000	0.000	0.016	0.000	0.041	0.000	0.000	0.000	0.000	0.000	0.000	0.000	0.000	0.000	0.000	0.000	0.000	0.000	0.123	0.000	0.253	0.096	0.000	0.000	0.000	0.000	0.000
CTPS2_LOF	-0.239	0.000	0.000	-0.124	0.083	0.499	0.264	0.126	0.016	0.000	-0.617	0.000	0.063	0.000	0.000	0.000	0.000	0.124	0.000	0.000	0.363	0.000	-0.169	0.000	0.000	0.000	0.264	0.000	0.000	0.000	0.000	0.012	0.000	0.077	0.000	0.553	0.000	0.411	0.589	0.000	-0.462	-0.134	0.237	-0.073	-0.014	-0.143	0.000	0.000	0.000
CTSA_LOF	-0.027	0.000	-0.035	-0.313	0.003	0.104	0.000	0.000	0.162	0.000	-0.085	0.000	0.000	-0.065	-0.187	0.000	0.000	0.000	-0.035	0.000	0.000	0.000	0.000	0.000	0.000	0.187	0.281	0.386	0.000	0.011	0.000	-0.105	-0.165	0.000	0.189	0.109	-0.084	0.000	0.000	0.000	0.000	0.000	0.458	0.000	0.051	0.000	0.000	0.000	0.000
CTTN_LOF	0.001	0.000	-0.433	-0.076	-0.071	0.000	0.000	0.000	-0.034	0.188	0.000	0.000	0.000	0.000	0.000	0.000	0.000	0.000	0.000	0.000	0.000	0.000	0.000	0.000	0.000	0.000	0.000	0.000	0.098	0.000	0.053	0.000	-0.001	0.000	0.000	-0.011	0.000	0.325	0.000	0.000	0.000	0.000	0.000	0.000	0.000	0.000	0.000	0.000	0.000
CTTNBP2_LOF	0.000	0.000	0.000	-0.017	-0.008	0.000	0.000	0.000	0.000	0.000	0.000	0.000	0.000	-0.011	0.000	0.000	0.000	-0.149	0.000	0.000	0.000	0.000	-0.027	0.000	0.140	0.133	0.000	-0.315	0.000	0.000	-0.043	0.000	-0.075	-0.409	0.000	-0.026	-0.091	0.000	0.000	0.000	0.000	-0.271	0.000	-0.004	-0.086	0.000	-0.115	0.000	0.000
CUBN_LOF	-0.109	0.066	0.000	0.000	-0.166	0.036	-0.012	-0.038	0.000	0.000	0.000	-0.017	0.000	0.000	-0.032	0.000	0.000	0.000	-0.200	-0.004	-0.079	0.000	0.314	0.000	0.000	-0.053	0.000	0.000	-0.164	0.019	-0.091	0.120	0.179	0.000	-0.028	0.000	-0.100	-0.127	-0.031	0.042	0.000	0.010	-0.257	0.000	-0.095	0.000	0.024	-0.018	-0.037
CUL5_LOF	0.000	0.000	0.092	-0.027	-0.097	0.002	0.000	0.000	0.000	0.232	-0.039	0.000	0.000	-0.177	-0.089	0.000	0.000	0.000	-0.141	0.000	0.000	0.000	0.000	0.000	0.000	0.000	0.122	0.199	0.000	0.220	0.000	0.036	0.132	0.000	0.000	0.000	0.500	0.000	0.000	0.000	0.000	-0.003	0.000	0.000	0.282	0.000	0.000	0.000	0.000
CUL9_LOF	0.000	0.379	0.000	0.211	0.062	0.000	0.000	0.000	0.038	0.709	0.000	0.000	0.000	-0.116	0.000	0.012	0.214	0.011	0.017	0.068	-0.005	0.000	0.000	0.000	-0.302	0.000	-0.253	-0.003	0.000	0.000	0.000	0.000	0.562	0.000	0.000	0.000	-0.001	-0.122	0.000	0.000	-0.030	-0.420	0.000	0.000	0.389	0.000	0.000	0.000	0.000
CUX1_LOF	0.230	0.329	-0.558	-0.247	-0.070	0.011	0.000	-0.001	0.000	0.699	0.000	0.000	0.866	-0.055	0.958	-0.193	-0.105	-0.099	0.130	-0.076	-0.015	-0.217	0.000	0.203	-0.012	0.223	0.131	-0.233	0.316	0.171	0.049	0.992	-0.008	0.151	-0.171	0.000	0.267	0.251	-0.166	0.260	0.000	-0.580	-0.455	-0.041	0.189	0.157	-0.151	-0.385	-0.319
CUX2_LOF	0.000	0.273	-0.152	0.552	0.000	0.000	0.000	0.000	0.595	0.618	0.000	0.000	0.000	0.000	0.000	0.000	0.000	0.000	-0.094	0.000	0.000	0.000	0.426	0.000	0.000	0.000	0.585	0.000	0.000	0.069	0.000	0.096	0.662	0.537	0.000	0.327	0.000	0.227	0.000	0.078	0.000	0.523	0.000	0.000	0.485	0.000	0.000	0.000	0.056
CWC22_LOF	0.000	0.000	0.390	-0.080	0.000	0.000	0.000	0.000	0.356	0.000	0.418	0.000	0.351	0.000	-0.077	0.000	0.000	0.000	-0.224	0.000	0.000	0.000	0.057	0.000	-0.286	0.000	0.000	0.000	0.000	0.276	0.583	0.000	0.000	0.000	0.048	0.170	0.445	-0.068	0.000	0.000	0.239	0.000	-0.202	0.000	0.043	0.000	-0.293	0.000	0.000
CWF19L2_LOF	0.000	0.000	0.197	0.000	0.000	0.000	0.000	0.000	0.000	0.099	0.000	0.000	0.000	0.000	0.000	0.000	0.014	0.034	0.016	0.000	0.000	0.000	0.000	0.000	0.002	0.000	0.000	0.000	0.004	0.000	0.000	0.000	0.000	0.000	0.000	0.000	0.077	0.000	0.000	0.000	0.030	0.000	0.000	0.000	0.000	0.000	0.000	0.000	0.000
CYB5R2_LOF	0.000	-0.249	0.000	-0.097	0.000	0.000	0.000	0.000	0.000	0.000	-0.016	0.000	0.000	0.032	0.000	0.000	0.000	0.000	0.000	0.176	0.000	0.000	0.000	0.000	-0.103	0.000	0.167	0.000	0.276	0.000	0.000	0.000	0.000	0.000	0.000	-0.089	0.000	-0.011	0.000	0.000	0.000	0.000	-0.097	0.000	0.000	0.000	0.000	0.000	0.000
CYB5R4_LOF	0.000	-0.157	-0.262	-0.050	0.000	0.000	0.000	0.000	-0.068	0.000	-0.044	0.000	0.000	-0.013	0.000	0.000	0.000	0.000	0.000	0.000	0.000	0.000	0.000	0.000	-0.006	0.000	-0.031	-0.341	0.000	0.000	0.000	0.000	0.000	0.000	0.000	0.000	-0.033	-0.086	0.000	0.000	0.000	0.000	0.000	0.000	-0.042	0.140	0.000	0.000	0.000
CYLC1_LOF	0.000	0.000	0.032	0.014	-0.063	0.000	0.000	0.000	-0.401	0.000	0.000	0.000	0.000	0.000	0.000	0.000	0.000	-0.113	0.000	0.000	0.000	0.000	0.155	0.000	0.000	0.000	0.001	0.115	0.000	0.000	-0.007	0.000	0.000	0.000	0.000	-0.087	0.000	0.000	0.052	0.000	0.000	0.022	0.000	0.000	0.000	0.000	0.000	0.000	0.000
CYLC2_LOF	0.000	-0.041	0.000	0.000	0.408	0.000	0.000	0.000	0.224	0.351	-0.049	0.000	0.000	0.000	0.019	0.000	0.000	0.000	0.000	0.000	0.000	0.040	0.008	0.237	0.000	0.000	0.096	0.201	0.000	0.000	0.000	0.000	0.237	0.000	0.000	0.000	0.000	0.000	0.000	0.000	0.000	0.186	0.000	0.000	0.000	0.000	0.083	0.000	0.000
CYP1B1_LOF	0.000	0.392	0.000	0.425	0.000	0.000	0.000	0.000	0.129	-0.132	-0.059	0.000	0.000	-0.006	0.000	0.000	0.000	0.221	0.000	0.000	0.000	0.000	0.000	0.000	0.000	0.000	0.168	0.149	0.000	0.223	0.037	0.000	0.277	0.021	0.000	0.000	0.048	0.000	0.000	0.000	0.000	0.000	0.000	-0.094	0.000	0.000	0.009	0.000	0.000
CYP51A1_LOF	0.000	0.000	-0.122	-0.200	-0.113	0.000	0.000	0.000	-0.145	0.000	0.000	0.000	0.000	0.000	0.000	0.000	0.000	-0.102	0.093	0.000	0.000	0.000	0.000	0.000	-0.111	0.000	-0.309	0.000	0.000	-0.209	0.000	0.068	0.000	0.000	0.000	-0.103	0.000	-0.262	0.000	0.000	0.089	0.000	-0.072	0.000	-0.670	0.000	-0.020	0.000	0.200
CYP7A1_LOF	0.000	0.000	0.000	0.000	0.000	0.036	0.128	0.000	0.000	-0.047	0.000	0.000	0.000	0.000	0.000	0.000	0.000	0.000	0.000	0.000	0.000	0.000	0.000	0.000	0.000	0.000	0.000	0.000	0.000	0.000	0.000	0.000	0.000	0.000	0.000	0.000	0.000	0.000	0.000	0.000	0.000	0.000	0.091	0.000	0.000	0.000	0.000	0.000	0.000
CYP7B1_LOF	0.000	0.138	0.000	0.000	0.022	0.000	0.000	0.000	0.000	-0.075	0.204	0.000	0.000	-0.005	0.000	0.000	0.000	-0.228	-0.030	0.000	0.000	0.000	0.000	0.000	0.000	0.000	0.000	0.000	-0.003	0.000	0.000	0.000	-0.112	0.000	0.000	0.167	0.053	-0.009	0.000	0.120	0.198	0.207	-0.202	0.000	0.000	0.066	0.000	0.000	0.000
DACH1_LOF	0.000	-0.110	-0.379	0.000	-0.047	0.000	0.012	0.086	0.000	0.000	0.000	0.000	0.000	0.000	0.000	0.000	0.000	0.000	0.000	0.000	0.000	0.000	0.000	0.000	0.000	0.094	0.000	0.039	0.000	0.092	0.000	-0.209	-0.119	0.000	0.000	-0.263	0.000	0.125	0.000	0.000	0.348	-0.214	0.000	0.402	-0.021	0.225	0.000	0.000	0.000
DACT2_LOF	0.000	0.000	0.000	0.000	-0.108	0.000	0.000	0.000	0.052	0.000	0.000	0.000	0.000	-0.135	0.000	0.000	0.000	0.012	0.000	0.192	0.000	0.000	-0.062	0.000	-0.056	0.000	0.000	0.000	0.000	0.000	-0.008	0.000	0.000	0.416	0.000	0.000	-0.003	-0.025	0.209	0.000	0.000	0.027	0.000	-0.061	0.000	0.000	0.000	0.290	0.000
DAPK1_LOF	0.000	-0.496	-0.465	0.000	-0.095	0.000	0.048	0.000	0.000	-0.066	0.000	0.000	0.000	0.090	0.000	0.000	0.000	-0.120	0.000	0.204	0.000	0.000	0.000	0.009	-0.379	0.000	0.047	0.000	0.151	0.000	0.000	-0.102	0.000	-0.194	0.000	0.126	0.000	0.000	0.000	0.000	0.000	-0.099	0.000	-0.204	0.127	0.000	0.000	0.000	0.000
DAW1_LOF	0.000	0.231	0.197	0.000	0.000	0.000	0.000	0.000	0.055	-0.122	0.000	0.000	0.000	0.000	0.000	0.000	0.000	0.000	-0.060	0.000	0.000	0.000	0.000	0.000	-0.176	0.000	0.366	0.000	0.000	0.214	-0.164	0.000	0.000	0.016	0.000	0.000	0.151	0.000	0.000	0.000	0.000	-0.275	0.378	0.000	0.307	0.000	0.635	0.000	0.000
DAZAP1_LOF	0.000	0.000	0.000	0.000	0.033	0.000	0.000	0.000	0.000	0.000	-0.051	0.000	0.000	-0.023	-0.052	-0.105	0.000	0.000	0.000	0.000	0.000	0.000	0.000	0.000	0.000	0.000	0.000	0.000	0.000	0.000	0.000	0.000	0.000	0.000	0.000	0.000	0.000	0.004	0.000	0.000	0.000	0.000	0.000	0.000	0.000	0.000	0.000	0.000	0.000
DBN1_LOF	0.000	0.285	-0.023	0.000	0.121	-0.011	0.000	0.616	0.215	0.471	0.385	0.000	-0.014	0.314	-0.356	0.000	0.000	-0.066	-0.251	0.000	-0.127	0.000	0.000	0.000	0.000	0.036	0.024	0.433	0.000	0.346	-0.117	-0.308	0.340	0.490	0.000	0.127	0.144	0.401	-0.090	-0.034	0.117	0.000	-0.201	-0.094	0.211	0.184	-0.493	0.000	-0.119
DCAF17_LOF	-0.036	0.957	-0.412	0.000	-0.256	0.000	0.000	0.000	0.000	0.281	0.000	0.000	0.000	-0.319	0.000	0.000	0.000	-0.360	-0.089	0.068	-0.065	0.000	-0.312	0.105	0.040	0.000	-0.037	0.000	0.283	0.010	-0.064	-0.178	-0.373	0.192	0.000	-0.035	-0.819	-0.239	-0.005	0.000	0.409	0.492	-0.210	-0.343	-0.564	-0.099	-0.209	0.000	0.000
DCBLD1_LOF	0.000	-0.083	-0.071	0.000	0.000	0.000	0.000	0.000	0.000	0.020	0.000	0.000	0.215	0.000	0.000	0.000	0.000	0.103	0.000	0.000	0.162	0.000	0.116	0.000	0.000	0.000	0.137	0.000	0.178	0.034	0.000	0.000	-0.134	0.133	0.000	0.000	0.000	0.000	0.000	0.000	0.106	0.000	0.094	0.000	0.000	0.000	0.000	0.000	0.000
DCBLD2_LOF	0.000	0.000	0.000	0.000	-0.316	0.000	0.000	0.000	0.214	-0.236	0.000	0.000	0.000	-0.085	0.000	0.000	0.000	0.000	-0.132	0.000	0.000	0.000	0.210	0.000	-0.571	0.000	0.000	0.204	0.732	0.206	0.553	-0.084	0.484	0.000	0.000	0.000	0.000	0.000	0.000	0.000	0.000	0.549	0.000	0.000	0.000	0.000	0.650	0.000	0.000
DCC_LOF	-0.009	0.139	0.000	0.104	-0.176	0.000	0.000	0.000	0.000	-0.218	0.000	0.028	0.000	0.000	-0.092	0.000	0.000	0.225	-0.188	0.000	0.000	0.000	0.000	0.000	0.045	0.000	0.000	0.000	0.000	-0.277	-0.048	-0.126	0.000	-0.076	0.000	0.099	-0.287	-0.126	0.000	0.000	0.000	0.000	0.206	-0.157	0.032	0.000	0.000	0.000	0.000
DCDC1_LOF	0.000	0.000	0.000	0.000	0.000	0.000	0.000	0.000	0.591	0.282	-0.246	0.000	0.000	0.000	-0.209	0.000	0.000	0.110	0.514	0.000	0.000	0.000	0.000	0.000	0.022	0.000	0.000	0.000	-0.028	0.177	0.000	0.070	0.000	0.377	0.000	0.000	0.000	0.000	0.000	0.000	-0.049	0.000	0.611	0.446	0.000	0.509	0.000	0.000	0.161
DCDC2B_LOF	0.074	0.000	0.512	0.000	0.000	0.000	0.000	0.000	0.019	-0.406	0.000	0.271	0.000	0.000	0.000	0.000	0.000	-0.702	0.081	0.383	0.000	0.000	0.000	0.000	0.000	0.000	0.135	0.113	0.000	-0.150	-0.108	0.000	-0.051	0.004	0.000	-0.221	-0.424	0.000	0.000	0.000	0.000	0.074	-0.073	0.000	0.000	0.000	0.192	0.000	0.000
DCHS1_LOF	-0.022	0.102	0.000	-0.199	0.000	0.000	0.000	0.000	-0.239	0.000	0.000	0.000	0.000	-0.081	0.000	0.000	0.000	0.000	-0.194	0.000	0.000	0.000	0.000	0.000	0.000	0.000	-0.052	0.000	0.038	0.000	0.000	0.000	-0.285	0.025	0.000	-0.098	0.000	-0.203	-0.034	0.000	0.000	0.000	0.000	0.087	-0.058	0.000	-0.181	0.000	0.000
DCHS2_LOF	-0.005	0.000	-0.031	0.000	-0.218	0.042	0.043	0.028	-0.360	0.000	0.426	0.000	0.000	-0.249	-0.277	0.000	0.000	-0.093	-0.598	0.000	0.185	0.010	0.000	0.000	0.000	0.085	-0.122	-0.020	-0.037	0.358	-0.066	0.000	0.083	-0.018	0.000	0.029	0.000	-0.043	0.000	0.000	-0.123	-0.102	0.158	0.047	-0.035	0.000	-0.184	0.000	0.000
DCLRE1A_LOF	0.038	0.355	0.281	-0.045	0.013	0.145	0.000	0.000	-0.001	0.036	-0.240	0.000	0.000	-0.124	-0.033	0.000	0.071	0.024	0.000	0.190	0.000	0.000	-0.230	0.000	0.392	0.000	0.107	0.000	0.000	0.091	0.000	-0.096	0.000	0.076	0.000	0.260	0.106	-0.216	0.000	0.000	-0.086	-0.408	-0.434	0.000	0.000	0.000	0.000	0.000	0.000
DCP1B_LOF	0.000	0.000	-0.008	0.000	-0.007	0.204	0.000	0.537	0.000	-0.278	0.180	0.000	0.000	0.000	-0.098	0.000	0.000	0.000	0.000	0.000	0.000	0.346	0.000	0.000	0.000	0.000	0.000	0.000	0.000	0.000	0.000	0.000	-0.404	0.129	0.276	-0.189	-0.233	-0.326	0.000	0.000	-0.030	-0.187	0.000	0.204	-0.232	0.000	-0.028	0.000	0.109
DDX10_LOF	0.000	0.162	0.000	-0.058	0.000	0.000	0.000	0.000	0.411	0.359	-0.103	0.000	0.000	-0.105	0.000	0.000	0.000	-0.136	-0.210	0.000	0.000	0.000	0.000	0.046	-0.264	0.000	0.000	0.025	0.644	0.000	0.000	-0.076	0.000	0.066	0.000	0.000	0.000	-0.003	0.000	0.000	0.000	0.000	-0.407	0.000	0.131	0.000	0.386	0.000	0.000
DDX11_LOF	0.000	0.035	0.000	0.506	0.000	0.000	0.000	0.000	0.597	0.000	0.000	0.000	0.254	0.000	0.000	0.000	0.000	0.000	0.000	0.000	0.097	0.000	0.000	0.000	0.000	0.000	0.350	0.528	0.165	0.279	0.000	0.000	0.016	0.181	0.000	0.229	0.023	0.000	0.000	0.134	0.079	0.000	0.112	0.000	0.415	0.000	0.305	0.000	0.177
DDX17_LOF	0.000	0.000	0.000	0.019	0.000	0.000	0.000	0.000	0.000	0.066	0.000	0.000	0.000	0.000	0.000	0.000	0.000	0.103	0.000	0.000	0.000	0.000	0.000	0.000	-0.001	0.000	0.000	0.000	0.000	0.000	0.000	0.000	-0.057	0.000	0.000	0.000	0.000	0.000	0.000	0.000	0.380	0.000	0.000	0.000	-0.047	0.000	0.000	0.000	0.000
DDX27_LOF	0.000	0.049	0.000	0.000	0.000	0.000	0.000	0.000	0.000	0.000	0.000	0.000	0.000	-0.046	0.000	0.000	0.000	0.000	-0.077	0.000	0.000	0.000	0.000	0.000	0.000	0.000	-0.008	-0.145	0.000	0.000	0.000	0.000	0.000	0.000	0.000	0.000	0.000	0.000	0.000	0.000	0.000	0.000	-0.152	0.000	0.000	0.000	0.044	0.000	0.000
DDX3X_LOF	0.000	0.000	-0.001	-0.214	-0.137	0.000	0.000	0.000	0.000	0.000	0.000	0.000	0.000	0.000	0.000	0.000	0.000	0.000	0.000	0.000	0.000	0.000	-0.161	-0.001	0.000	0.000	0.000	-0.133	0.119	-0.039	0.082	0.000	0.000	0.000	0.000	0.000	0.000	0.000	0.000	0.000	0.000	0.000	0.000	0.000	0.000	0.000	0.000	0.000	0.000
DDX58_LOF	0.000	0.000	0.000	0.000	0.000	0.000	0.000	0.000	0.000	0.000	0.000	0.000	0.000	0.000	0.000	0.000	0.000	0.000	0.000	0.000	0.000	0.000	0.000	0.000	0.000	0.000	-0.044	0.000	0.000	-0.096	0.000	0.000	0.000	0.115	0.000	0.000	0.000	0.000	0.000	0.000	0.000	0.000	0.000	0.000	0.000	0.000	0.000	0.000	0.000
DDX59_LOF	0.000	0.000	0.000	0.000	0.000	-0.074	-0.003	0.000	0.140	0.105	-0.141	0.000	0.000	0.000	0.000	-0.005	0.000	0.345	0.063	0.000	0.000	0.000	0.000	-0.032	-0.220	0.000	0.000	0.000	0.000	0.000	-0.030	0.000	0.000	-0.022	-0.012	-0.160	0.000	-0.019	0.000	-0.019	0.000	0.000	0.000	0.025	0.000	-0.034	0.000	0.000	0.226
DDX60_LOF	0.157	0.133	0.226	0.054	0.000	0.000	0.000	0.000	0.208	0.000	-0.216	0.000	0.323	-0.085	0.433	0.000	0.000	0.000	0.000	0.000	0.000	0.000	0.147	0.814	-0.084	0.000	0.370	0.455	0.000	-0.075	0.000	0.000	0.000	0.000	0.483	-0.303	0.345	0.000	0.000	0.408	-0.076	0.000	0.327	0.286	-0.114	0.000	0.000	0.000	0.000
DDX60L_LOF	0.083	-0.102	0.000	0.000	0.063	0.000	0.000	-0.009	0.000	-0.092	0.000	0.000	0.000	-0.057	-0.032	-0.007	0.000	0.000	0.000	0.000	0.000	0.000	0.000	0.000	-0.223	0.000	-0.041	0.000	0.000	0.000	-0.007	0.000	0.000	0.000	0.000	0.000	0.000	0.000	0.000	0.000	0.000	0.000	0.000	0.000	0.000	0.000	0.000	0.000	0.000
DENND3_LOF	-0.169	-0.152	-0.389	0.000	0.000	0.000	0.000	0.279	0.004	0.000	0.039	0.000	0.000	-0.150	0.000	0.000	0.000	0.374	-0.115	0.000	0.036	0.000	0.114	0.343	0.000	0.000	0.628	0.000	0.000	0.000	0.410	0.000	0.000	0.000	0.000	0.000	-0.549	0.000	0.000	0.000	0.100	0.000	0.000	0.000	-0.144	0.000	0.000	0.000	0.000
DENND4A_LOF	0.000	0.035	0.000	0.000	0.100	0.000	0.000	0.000	0.000	0.000	0.000	0.000	0.000	0.000	0.000	0.000	0.000	0.000	0.000	0.000	0.226	0.000	-0.090	0.000	0.000	0.000	-0.160	-0.103	0.000	0.000	0.000	0.000	0.000	0.000	0.000	0.000	0.000	0.000	0.000	0.229	0.000	0.000	0.000	0.000	-0.031	0.000	0.000	0.000	0.000
DENND4B_LOF	0.000	-0.102	0.023	0.000	0.000	0.000	0.000	0.000	0.000	0.000	0.000	0.000	0.061	0.000	0.000	0.000	0.000	0.000	0.000	0.000	0.000	0.000	0.000	0.038	0.284	0.000	0.016	0.000	0.000	0.000	0.392	0.000	0.000	0.000	0.000	0.000	-0.199	0.000	0.000	0.000	0.000	0.000	0.000	0.000	0.000	0.134	0.078	0.000	0.000
DENND4C_LOF	-0.036	-0.195	0.000	-0.217	0.000	0.000	0.000	0.000	0.000	0.518	0.000	0.000	0.000	0.000	0.000	0.000	0.000	0.000	0.000	0.000	0.000	0.386	0.625	0.000	-0.147	0.000	-0.569	-0.160	0.000	-0.011	-0.074	-0.122	0.000	0.000	0.000	-0.171	-0.169	-0.073	0.000	0.089	0.000	0.214	0.146	-0.048	0.000	0.000	0.000	0.000	0.000
DEPDC1_LOF	0.000	-0.027	-0.072	0.000	-0.042	0.000	0.000	0.000	-0.170	-0.149	0.000	0.000	0.000	0.000	0.000	0.000	0.000	0.000	0.000	0.000	0.000	0.000	0.000	0.000	0.000	0.000	-0.257	0.000	0.000	0.000	0.000	0.000	-0.122	0.000	0.000	0.000	0.000	-0.009	0.000	0.000	0.000	0.000	0.000	0.000	-0.156	0.209	0.002	0.000	0.000
DGCR8_LOF	-0.058	0.000	0.000	0.138	0.000	0.000	0.000	0.000	0.314	0.439	0.000	0.000	0.088	0.000	0.294	0.000	0.000	0.000	-0.157	0.000	0.000	0.000	-0.325	0.000	-0.187	0.000	0.426	0.000	0.000	0.000	0.000	0.000	0.000	0.391	0.000	-0.140	0.002	0.000	0.000	0.000	0.000	0.000	-0.259	-0.283	0.353	0.000	0.000	0.000	0.000
DGKH_LOF	-0.098	-0.214	0.000	0.000	0.030	0.000	0.079	0.000	-0.377	0.000	-0.014	0.000	0.000	0.000	0.000	0.000	0.000	-0.379	0.310	0.000	0.000	0.000	-0.107	0.000	-0.350	0.000	-0.310	0.000	0.000	-0.010	0.000	-0.291	-0.030	-0.236	0.000	-0.192	0.000	-0.090	0.000	0.000	0.000	-0.351	-0.009	-0.357	0.000	0.054	-0.228	0.000	0.000
DGKI_LOF	0.000	-0.040	-0.121	0.280	-0.168	0.000	0.000	0.000	0.000	-0.341	-0.002	0.000	0.000	-0.055	0.410	0.000	0.000	0.000	0.262	0.000	0.000	0.000	0.000	0.000	0.000	0.000	0.000	0.000	0.000	0.000	-0.011	0.000	0.000	0.000	0.000	0.000	0.000	-0.055	0.087	0.000	0.000	0.000	-0.031	-0.146	0.126	0.000	0.000	0.000	0.000
DGKZ_LOF	0.000	-0.036	0.000	0.000	0.000	0.000	0.000	0.000	0.000	-0.193	0.000	0.000	0.000	0.000	0.000	0.000	0.270	0.116	0.184	0.000	0.000	0.000	0.000	0.000	0.152	0.000	0.000	-0.082	0.000	0.000	-0.093	-0.002	0.174	-0.131	0.000	0.000	0.000	0.000	0.043	0.000	0.000	-0.199	0.000	0.000	0.005	0.000	-0.112	0.000	0.000
DHRS9_LOF	0.109	0.000	0.000	0.397	0.318	0.000	0.000	0.000	0.122	0.000	-0.005	0.235	0.000	0.000	0.000	0.000	0.000	0.167	0.000	0.000	0.000	0.000	-0.059	0.000	0.000	0.000	0.197	0.289	0.000	0.000	0.000	0.000	0.195	0.201	0.000	0.139	0.158	0.000	0.000	0.000	0.000	0.000	-0.177	-0.030	0.354	0.000	0.000	0.000	0.000
DHX16_LOF	-0.146	-0.274	-0.031	0.000	-0.176	0.000	0.000	0.000	-0.663	-0.125	-0.036	0.000	0.000	-0.133	0.000	0.000	0.000	-0.448	-0.411	0.188	-0.053	0.000	-0.123	0.000	-0.414	0.000	-0.369	0.060	0.000	0.000	0.000	-0.197	-0.251	-0.053	0.000	0.000	0.000	-0.162	0.000	0.000	0.000	0.000	0.062	-0.002	-0.078	0.000	0.000	0.000	0.000
DHX29_LOF	-0.193	0.561	0.000	0.313	0.071	0.000	0.000	0.000	0.000	-0.239	-0.463	0.000	0.207	0.000	-0.229	0.000	0.000	0.000	0.000	0.000	0.142	0.110	0.419	0.154	0.504	0.000	0.000	0.000	0.000	0.025	0.000	-0.310	0.009	0.000	0.000	0.432	0.000	0.356	0.000	0.573	0.000	0.660	0.000	-0.162	-0.022	0.000	0.068	0.000	0.000
DHX36_LOF	0.000	-0.258	0.617	0.000	0.481	0.000	0.000	0.000	0.000	-0.230	-0.392	0.144	0.000	0.000	-0.175	-0.028	0.000	0.109	0.000	0.000	-0.009	0.000	0.161	0.000	0.000	0.339	0.000	0.609	0.048	-0.489	-0.075	-0.134	0.022	0.000	0.000	-0.331	0.245	-0.048	0.000	0.000	0.193	0.214	-0.241	-0.050	-0.255	0.000	0.000	0.000	0.000
DIAPH2_LOF	0.000	0.000	0.356	-0.184	0.197	0.000	0.000	0.028	0.000	0.000	0.057	0.000	0.133	0.000	0.000	0.000	0.000	0.000	-0.005	0.215	0.000	0.000	0.416	0.000	0.000	0.000	-0.070	0.000	0.000	0.365	0.000	0.000	0.264	0.000	0.000	0.000	0.012	-0.140	0.000	0.000	0.000	0.000	0.286	0.000	0.000	0.000	0.000	0.000	0.025
DIAPH3_LOF	0.000	0.000	0.251	0.000	0.087	0.000	0.000	0.000	0.000	0.000	0.000	0.000	0.000	0.000	0.000	0.000	0.000	0.000	0.072	0.000	0.000	0.000	0.000	0.000	-0.081	0.000	0.000	0.000	0.000	0.029	0.000	0.000	0.000	0.081	0.000	0.000	0.167	0.000	-0.025	0.000	0.000	0.000	0.000	0.000	0.000	0.000	-0.006	0.000	0.000
DICER1_LOF	-0.085	0.000	0.000	0.234	-0.468	0.000	0.000	0.000	0.000	-0.713	0.000	0.000	-0.009	0.000	0.000	0.000	0.000	-0.168	0.000	0.000	0.000	0.000	-0.163	0.000	-0.053	0.000	-0.422	0.000	0.000	0.141	-0.269	0.000	-0.481	-0.335	0.000	0.000	-0.239	0.000	0.000	0.000	-0.019	-0.161	-0.072	-0.473	0.000	0.000	0.000	0.000	0.000
DIDO1_LOF	0.000	-0.071	-0.385	0.000	0.204	0.000	0.000	0.000	0.000	0.127	0.202	0.000	0.145	0.000	-0.033	0.000	0.086	0.000	-0.065	0.000	0.000	0.000	0.000	0.000	0.471	0.000	0.000	-0.104	0.071	-0.352	-0.024	-0.105	-0.129	0.189	0.000	0.011	-0.383	0.000	0.000	0.000	0.094	0.000	0.000	0.073	0.000	0.000	-0.118	0.000	0.000
DIP2B_LOF	0.000	-0.147	0.000	0.000	0.000	0.000	0.000	0.000	0.000	-0.113	0.000	0.000	0.000	0.000	0.000	0.000	0.000	-0.112	0.000	0.000	0.000	0.076	-0.068	0.000	0.000	0.000	-0.172	-0.103	0.000	0.000	0.000	-0.044	-0.564	-0.020	0.000	-0.279	-0.196	-0.039	0.000	0.000	0.039	0.000	0.000	-0.228	-0.065	0.054	-0.234	0.000	0.000
DISP1_LOF	0.265	-0.237	0.000	0.000	-0.074	0.000	0.000	0.000	0.175	-0.139	-0.003	0.000	0.000	0.000	0.000	0.000	0.000	-0.138	-0.001	0.096	0.000	0.000	0.013	0.000	0.000	0.000	0.087	0.065	0.000	0.000	0.000	0.000	0.000	0.000	0.000	-0.174	0.000	0.205	0.000	0.000	-0.082	-0.162	0.000	0.000	0.020	0.000	0.000	0.064	0.000
DKK3_LOF	0.000	0.327	0.250	0.000	0.000	0.062	0.000	0.000	0.000	-0.246	0.159	0.000	0.000	0.000	0.000	0.000	0.000	-0.016	0.164	0.000	0.000	0.000	0.000	0.000	0.000	0.000	-0.333	0.121	0.000	0.046	0.000	0.000	0.000	0.000	0.000	0.000	0.000	0.000	0.000	0.000	0.000	0.000	0.263	0.000	0.253	0.000	0.000	0.000	0.000
DLC1_LOF	0.000	-0.247	0.102	0.326	0.000	0.000	0.000	0.000	-0.063	0.306	0.000	0.000	0.000	0.000	-0.077	0.000	0.000	0.155	0.140	0.000	0.000	0.000	-0.115	0.000	0.569	0.106	0.000	-0.246	0.000	0.000	0.000	-0.028	0.161	0.000	0.000	-0.047	0.000	0.000	0.000	0.450	0.000	0.000	-0.193	0.000	-0.029	0.000	-0.027	0.000	0.000
DLEC1_LOF	0.000	-0.171	0.000	0.000	0.000	0.000	0.000	0.000	0.000	-0.142	0.000	0.000	0.000	0.000	0.000	0.000	0.000	0.000	0.000	0.000	0.000	0.000	-0.026	0.000	0.000	0.000	-0.207	-0.097	0.000	-0.077	0.000	0.000	0.027	-0.165	0.000	-0.029	0.000	-0.092	0.000	0.000	0.000	0.000	0.000	0.037	0.000	0.000	0.369	0.000	0.000
DLG2_LOF	-0.195	0.154	0.000	0.266	0.000	0.000	0.000	0.000	-0.490	0.000	0.027	0.031	0.095	0.220	-0.152	0.000	0.000	-0.000	0.000	0.000	0.100	0.000	0.000	0.000	-0.010	0.000	0.000	0.065	0.438	0.000	0.000	0.060	-0.460	-0.549	0.000	0.030	-0.330	-0.075	0.000	0.000	-0.043	0.000	-0.214	-0.104	-0.302	0.000	-0.580	0.000	0.000
DLG5_LOF	0.000	-0.011	0.000	0.000	0.000	0.000	0.000	0.000	0.000	0.000	0.000	0.000	0.000	0.000	0.000	0.000	0.000	0.000	0.000	0.000	0.000	0.000	-0.119	0.000	0.295	0.000	0.000	0.000	0.000	0.000	0.000	0.000	-0.076	0.000	0.000	0.291	-0.282	-0.052	0.000	0.000	0.000	0.347	0.000	-0.001	-0.075	0.000	0.000	0.000	0.000
DLGAP2_LOF	0.031	0.047	0.045	0.261	0.175	0.000	0.000	0.000	0.000	0.000	0.000	0.000	0.000	0.000	0.000	0.000	0.000	0.000	-0.149	0.000	0.000	0.000	0.000	0.000	0.000	0.000	0.000	-0.326	0.000	0.000	0.015	0.000	0.000	0.000	0.091	0.000	0.218	0.000	0.000	0.000	0.000	-0.071	-0.107	0.000	0.000	0.000	0.000	0.000	0.000
DLGAP5_LOF	0.000	-0.192	0.000	0.000	-0.116	0.000	0.000	0.000	-0.042	-0.087	0.000	0.000	0.000	0.000	0.000	0.000	0.000	-0.199	0.000	0.000	0.000	0.000	0.000	0.000	0.000	0.000	0.000	-0.178	0.017	-0.480	0.000	0.000	0.000	-0.311	0.000	0.000	0.000	0.000	0.000	0.000	0.000	0.000	0.000	0.000	0.000	0.000	0.000	0.000	0.000
DLL4_LOF	0.000	-0.121	0.000	0.000	-0.059	0.105	0.000	0.000	0.000	-0.141	0.000	0.000	0.000	-0.031	0.000	0.000	0.000	-0.156	-0.081	0.000	0.000	0.000	0.000	0.024	0.303	0.000	0.121	-0.060	0.000	0.000	0.000	0.000	0.129	-0.046	0.000	0.000	0.010	0.000	0.000	0.000	0.000	0.000	0.000	0.000	0.000	0.000	-0.026	0.000	0.000
DLX6_LOF	0.000	-0.244	-0.216	-0.584	-0.249	0.000	0.000	0.000	0.214	0.553	0.000	0.000	0.000	0.000	0.000	0.000	0.000	-0.549	-0.015	0.000	0.000	0.000	0.000	0.000	0.134	0.000	-0.039	-0.619	0.000	0.000	-0.133	0.000	0.000	0.000	0.000	0.108	0.000	-0.606	0.000	0.000	0.000	0.000	0.000	0.192	-0.129	0.000	0.034	0.000	-0.001
DMBT1_LOF	-0.006	0.525	0.342	-0.096	-0.344	0.000	0.000	0.123	0.087	-0.145	0.000	0.000	0.000	0.000	0.096	0.000	0.000	-0.027	0.031	0.000	0.188	0.115	0.000	0.243	0.246	0.000	0.000	0.000	0.000	0.000	0.000	0.000	0.000	0.026	0.000	0.042	0.000	0.000	0.000	0.000	0.000	-0.071	0.000	0.141	0.052	0.049	0.374	0.000	0.000
DMD_LOF	-0.046	0.362	0.000	0.000	0.000	0.000	0.000	-0.021	-0.570	-0.219	-0.243	0.277	0.000	-0.655	0.000	0.000	-0.020	-0.401	0.000	0.000	-0.055	-0.001	0.184	0.000	-0.214	-0.074	-0.388	-0.318	0.000	0.277	0.000	-0.015	-0.547	-0.091	0.000	-0.540	0.000	-0.221	0.000	0.608	0.000	0.000	0.000	-0.273	-0.370	0.000	-0.053	0.000	-0.026
DMXL1_LOF	-0.182	-0.370	-0.572	-0.129	0.000	-0.006	0.000	0.000	-0.472	0.204	0.714	0.000	0.000	0.100	0.000	0.000	-0.052	0.000	0.000	0.006	0.000	-0.046	-0.111	-0.279	-0.171	0.000	-0.315	-0.718	0.000	-0.145	-0.221	-0.171	-0.238	-0.532	0.000	0.129	-0.506	-0.157	0.000	-0.074	-0.226	0.123	0.000	-0.018	0.000	0.000	0.000	-0.101	0.403
DMXL2_LOF	0.000	0.000	-0.299	-0.054	0.000	0.000	0.000	0.000	-0.346	0.037	-0.188	0.000	0.000	-0.019	0.000	0.000	0.000	-0.216	-0.015	0.160	0.000	0.000	0.000	0.000	0.000	0.266	-0.241	-0.123	0.005	0.000	0.000	-0.269	-0.356	-0.029	0.000	-0.202	-0.301	-0.162	0.000	0.000	0.000	0.000	0.000	-0.009	-0.173	0.000	0.000	0.000	0.000
DNAH1_LOF	0.415	0.000	0.000	0.000	-0.131	0.000	0.000	0.000	0.382	0.000	-0.255	0.000	0.000	-0.118	-0.048	0.000	0.000	0.267	0.000	0.000	-0.049	0.101	0.125	-0.049	0.000	0.000	0.156	0.030	0.000	0.361	0.000	0.000	0.162	0.000	0.000	0.000	0.000	0.000	0.044	0.000	-0.165	0.290	-0.131	0.000	0.133	0.000	0.344	0.000	0.047
DNAH10_LOF	-0.104	0.000	0.000	0.000	0.000	0.000	0.000	0.000	-0.077	0.025	0.000	0.000	0.000	0.000	0.624	0.000	0.000	0.000	-0.263	0.000	0.000	0.000	0.000	-0.090	-0.299	0.000	0.000	0.064	-0.024	0.000	0.000	0.452	0.293	-0.048	0.217	-0.362	0.291	0.182	0.398	0.000	-0.082	0.000	-0.152	-0.485	0.000	-0.088	0.000	0.000	0.000
DNAH11_LOF	0.000	0.010	-0.302	-0.835	-0.100	-0.026	-0.025	-0.072	-0.406	0.000	-0.168	-0.046	-0.020	0.000	-0.310	-0.052	0.275	-0.333	-0.330	0.000	-0.154	0.000	0.000	0.000	-0.992	0.000	-0.179	0.000	-0.051	-0.433	0.000	-0.622	-0.617	-0.373	-0.062	-0.236	-0.812	-0.052	-0.161	0.000	-0.269	-0.151	-0.367	-0.086	0.000	-0.134	-0.035	0.000	-0.166
DNAH12_LOF	-0.120	0.000	0.000	-0.090	0.068	0.000	0.000	0.000	0.000	0.298	-0.175	0.000	0.000	-0.004	-0.029	0.000	0.000	-0.329	-0.007	0.000	0.000	0.000	-0.107	0.000	0.000	0.000	0.000	0.147	0.127	0.059	0.000	0.000	0.000	0.097	0.000	-0.036	-0.297	0.000	0.000	0.000	0.000	0.000	0.000	0.000	0.000	0.067	0.000	0.000	0.000
DNAH14_LOF	-0.306	0.309	0.000	0.000	0.065	0.000	0.000	0.000	-0.331	0.000	0.000	0.000	0.000	0.000	0.000	0.000	0.000	0.247	-0.053	0.000	0.000	0.000	0.000	-0.295	0.000	0.000	0.174	0.000	0.000	0.629	-0.256	-0.059	0.000	0.462	0.000	-0.169	0.061	-0.102	-0.053	0.330	-0.277	0.013	0.000	-0.017	-0.080	-0.110	0.000	-0.048	0.000
DNAH2_LOF	0.000	-0.093	0.000	0.292	0.000	0.000	0.000	0.000	0.000	0.000	0.000	0.000	0.000	0.000	-0.041	0.000	0.000	0.362	-0.322	0.000	0.000	0.000	0.000	0.000	0.216	0.000	0.201	0.000	0.000	-0.088	0.000	0.000	0.401	0.000	0.000	0.000	0.000	0.000	0.000	0.000	0.000	0.047	0.000	0.323	0.000	0.000	0.000	0.000	0.000
DNAH3_LOF	-0.307	0.000	0.000	0.000	-0.328	0.388	0.000	0.000	0.764	0.413	-0.369	0.000	-0.006	0.000	0.000	0.000	0.000	0.353	-0.186	0.000	-0.210	0.496	0.000	0.814	0.384	0.000	0.143	-0.174	0.000	-0.106	-0.013	-0.447	0.275	0.018	-0.067	0.000	-0.002	0.393	0.000	-0.059	-0.360	-0.001	0.503	0.387	0.169	-0.207	0.767	0.021	-0.121
DNAH5_LOF	-0.468	0.453	-0.021	-0.093	0.000	-0.103	-0.104	0.000	0.338	0.000	0.000	0.000	-0.159	-0.119	0.000	0.000	-0.233	0.356	-0.035	-0.137	-0.273	0.000	-0.727	0.000	-0.398	0.000	0.000	0.000	0.032	0.032	0.000	-0.320	0.000	-0.192	-0.210	0.088	-0.515	0.000	0.000	-0.270	-0.332	-0.204	0.000	0.000	0.788	-0.268	0.019	-0.111	0.000
DNAH6_LOF	-0.094	0.000	-0.157	-0.156	-0.197	0.000	0.000	0.000	0.000	0.000	0.113	0.000	0.000	0.000	0.000	0.000	0.000	0.000	0.000	0.000	0.025	0.000	-0.286	0.000	0.000	0.034	-0.137	-0.015	0.000	0.100	0.000	0.000	-0.102	0.000	0.000	0.000	0.000	0.000	0.000	0.000	0.000	0.079	0.074	0.000	0.000	0.000	-0.329	0.000	0.000
DNAH7_LOF	0.000	0.328	0.000	-0.012	0.386	-0.154	-0.110	-0.217	0.000	0.388	0.209	-0.117	0.276	0.000	0.171	0.000	0.000	-0.117	0.025	-0.100	0.000	-0.132	0.000	0.000	-0.136	0.068	-0.173	0.337	0.000	0.584	0.000	0.542	0.000	0.295	-0.128	0.324	0.263	-0.441	0.609	-0.180	0.056	0.226	0.173	0.074	0.267	-0.164	0.000	0.000	0.000
DNAH9_LOF	0.061	-0.207	-0.026	0.182	-0.145	0.000	0.000	0.043	0.541	0.131	-0.489	-0.049	0.000	-0.107	0.000	0.064	0.000	0.712	-0.352	0.014	0.000	-0.076	0.088	0.255	0.402	0.000	0.322	0.240	0.001	-0.045	0.000	-0.107	0.135	0.000	0.000	0.000	-0.124	0.000	0.000	0.000	0.000	0.460	-0.154	0.000	0.681	0.000	-0.087	0.000	-0.031
DNAI1_LOF	0.111	0.573	0.000	0.438	0.000	0.000	0.000	0.071	0.402	0.000	0.000	0.180	0.000	0.000	0.000	0.000	0.000	0.525	0.000	0.000	0.000	0.000	0.000	0.000	0.000	0.000	0.000	0.119	0.000	0.040	0.333	0.697	0.796	0.324	0.000	0.475	0.236	0.000	0.000	0.000	0.000	0.224	0.241	0.393	0.506	0.000	-0.225	0.000	0.076
DNAJB4_LOF	-0.163	0.229	0.000	0.000	0.000	0.159	0.000	0.000	-0.075	0.000	0.144	0.000	0.198	0.071	-0.119	0.000	0.000	-0.118	0.000	0.183	0.000	0.000	-0.099	-0.094	-0.405	0.000	0.515	0.181	0.000	0.287	0.000	0.580	0.372	0.254	0.000	-0.091	-0.200	0.217	0.000	0.000	-0.143	0.184	0.253	-0.376	0.123	-0.004	0.519	0.000	0.054
DNAJC10_LOF	0.000	-0.055	0.000	0.000	-0.036	0.000	0.000	0.000	0.000	0.000	0.000	0.000	0.000	0.000	-0.008	0.000	0.000	-0.118	0.000	0.000	0.000	0.000	0.000	0.000	0.000	0.000	-0.279	-0.023	0.071	-0.484	-0.167	0.000	0.000	0.000	0.000	0.000	0.000	0.000	0.000	0.000	0.000	0.000	0.000	0.000	-0.075	0.000	0.000	0.000	0.000
DNAJC13_LOF	0.000	-0.271	-0.027	-0.111	-0.243	0.000	0.112	0.000	0.000	0.000	0.000	0.000	0.000	0.443	0.000	0.000	0.000	-0.062	0.084	0.000	0.000	0.000	-0.303	0.000	0.000	0.000	0.000	0.104	0.000	0.000	-0.182	0.000	0.000	0.000	0.000	0.000	0.000	-0.075	0.447	0.000	-0.087	0.000	0.000	0.000	0.000	0.000	0.000	0.000	0.000
DNAJC16_LOF	0.000	0.000	0.000	0.000	0.000	0.000	0.000	0.000	0.000	0.000	0.038	0.000	0.000	0.000	0.000	0.000	0.059	0.000	0.000	0.000	0.000	0.000	-0.057	0.000	-0.136	0.000	0.000	0.000	0.000	-0.239	0.000	-0.057	0.000	0.000	0.000	0.000	0.000	0.000	0.208	0.000	0.000	0.000	0.000	-0.046	0.000	0.000	0.000	0.000	0.000
DNHD1_LOF	-0.295	0.687	0.152	0.221	0.000	-0.018	0.000	0.000	0.255	0.116	-0.063	-0.065	-0.075	-0.356	0.156	0.000	-0.025	0.000	0.000	-0.043	0.000	0.000	0.056	-0.139	0.381	-0.037	0.000	0.223	0.356	0.088	0.000	0.511	0.402	0.000	-0.028	-0.273	0.000	0.000	-0.030	0.000	-0.250	0.000	-0.035	0.000	0.342	0.000	0.526	0.165	-0.069
DNMBP_LOF	0.000	0.000	0.000	0.000	0.000	0.136	0.000	0.000	0.000	0.000	0.000	0.000	0.000	-0.021	0.000	0.000	0.000	0.000	-0.015	0.000	0.000	0.000	0.000	0.000	0.226	0.000	0.000	0.000	0.000	0.000	-0.107	0.000	0.000	-0.466	0.000	0.000	0.000	0.000	0.000	0.000	0.000	0.000	0.000	0.000	0.131	0.000	-0.014	0.000	0.081
DNMT1_LOF	0.000	0.188	0.000	0.000	0.000	0.000	0.000	0.000	0.000	0.000	0.000	0.000	0.000	0.000	0.000	0.000	0.000	0.325	0.000	0.000	0.000	0.000	0.000	0.000	0.000	0.000	0.000	0.000	0.000	0.000	0.000	0.000	0.148	0.000	0.000	0.000	0.000	0.000	0.071	0.000	0.000	0.000	0.190	0.000	0.000	0.000	0.000	0.000	0.000
DNMT3A_LOF	0.000	-0.064	0.000	-0.132	-0.116	0.000	0.053	0.000	-0.080	0.350	-0.389	0.000	0.064	-0.139	-0.100	0.032	0.000	0.000	-0.163	0.000	0.000	0.000	0.000	0.000	0.000	0.000	-0.322	-0.116	0.000	0.000	0.000	-0.050	0.000	0.026	0.000	0.000	-0.052	0.000	0.000	0.000	0.000	0.000	0.282	0.200	0.000	0.000	-0.094	0.000	0.000
DOCK10_LOF	0.000	-0.213	0.000	0.000	-0.031	0.000	0.000	0.000	0.000	-0.063	0.000	0.000	0.000	0.000	-0.013	0.000	0.000	0.000	0.000	0.000	0.000	0.000	-0.064	0.000	-0.303	0.000	0.000	0.000	0.000	-0.114	0.000	0.000	0.000	0.000	0.000	0.133	-0.123	-0.146	0.000	0.000	0.000	0.000	-0.060	0.000	0.000	0.000	0.000	0.000	0.000
DOCK11_LOF	-0.107	0.267	0.000	0.000	0.000	0.000	0.000	0.000	0.205	0.151	0.000	0.348	0.000	0.138	0.000	0.000	0.000	0.000	0.000	0.000	0.000	0.000	0.000	0.000	0.216	0.000	-0.214	0.000	-0.032	0.092	0.000	0.000	0.000	0.000	0.000	0.000	0.000	-0.169	0.000	0.000	0.000	0.117	0.000	0.000	0.344	0.000	0.191	0.000	0.000
DOCK2_LOF	-0.067	0.228	0.014	0.192	-0.103	0.570	0.160	-0.056	0.000	0.117	-0.520	0.133	0.000	0.000	-0.015	0.000	0.000	0.000	0.092	0.000	0.000	-0.043	0.056	0.121	0.000	0.000	0.000	0.263	0.000	0.000	0.669	0.226	0.000	0.000	0.178	-0.109	0.231	-0.015	0.000	0.000	0.435	0.041	0.000	0.084	0.000	0.000	-0.246	0.000	0.000
DOCK3_LOF	0.000	0.049	-0.090	0.204	0.000	0.000	0.000	-0.005	-0.477	0.000	-0.217	0.000	0.000	-0.042	0.000	-0.034	0.000	-0.410	-0.378	0.000	-0.044	0.000	-0.019	-0.099	0.000	0.000	-0.107	0.000	-0.076	0.000	0.000	-0.108	0.000	-0.382	0.000	0.000	0.000	0.000	0.000	0.000	0.000	-0.033	0.646	0.000	-0.563	-0.092	-0.337	0.000	0.000
DOCK4_LOF	-0.031	0.000	0.000	0.000	0.000	0.000	0.000	0.000	0.000	0.000	0.327	0.000	0.000	-0.093	-0.198	0.000	0.000	0.000	0.066	0.000	0.000	0.000	0.000	0.000	0.000	0.000	-0.498	-0.245	0.000	-0.054	-0.267	-0.309	-0.120	-0.253	0.113	0.000	0.000	0.000	0.000	0.000	-0.076	0.000	-0.433	-0.206	0.000	0.142	0.000	0.000	0.000
DOCK5_LOF	-0.182	-0.117	-0.224	-0.288	0.162	0.000	0.000	0.000	0.213	0.000	-0.113	0.000	0.000	0.000	0.000	0.000	0.000	0.000	-0.206	0.000	0.000	0.000	-0.390	-0.059	-0.055	0.465	-0.084	0.000	-0.002	0.159	0.109	0.000	-0.175	0.124	0.000	0.000	0.000	0.131	0.000	0.000	-0.047	0.000	-0.304	0.000	0.051	-0.026	0.000	0.000	-0.018
DOCK7_LOF	0.000	0.000	0.035	0.000	-0.089	0.000	0.000	0.000	-0.006	-0.282	0.000	0.000	0.000	0.083	0.000	0.000	0.000	0.298	-0.025	0.000	0.000	0.000	-0.156	0.000	-0.445	0.000	0.000	0.000	0.000	0.000	-0.045	0.000	0.000	0.000	0.000	-0.044	-0.141	-0.004	0.000	0.000	0.000	0.000	0.000	0.163	0.000	0.000	0.000	0.000	0.000
DOCK8_LOF	-0.079	0.000	0.124	-0.072	0.000	0.110	0.000	0.000	-0.313	0.000	0.000	0.000	0.000	-0.261	0.000	0.000	0.000	-0.035	-0.190	0.000	0.000	0.000	-0.252	0.000	-0.630	0.000	-0.302	-0.198	-0.115	0.000	0.000	0.000	-0.727	-0.066	0.000	0.000	-0.745	-0.188	0.000	0.000	0.000	-0.219	-0.231	-0.137	-0.444	0.000	-0.114	0.000	-0.021
DOCK9_LOF	0.000	-0.159	0.000	0.000	0.084	0.000	0.000	0.000	0.416	0.000	-0.518	0.000	0.136	0.000	-0.075	0.000	0.000	0.391	-0.206	0.000	0.000	0.000	0.161	0.000	-0.342	0.000	0.358	0.000	0.214	0.000	-0.190	0.000	0.182	0.000	0.000	0.000	0.329	0.570	0.000	0.000	0.236	0.000	0.117	0.000	-0.004	0.000	-0.105	0.000	0.000
DOT1L_LOF	0.000	-0.398	0.000	0.167	0.000	0.000	0.009	0.000	0.000	0.000	0.243	0.000	0.000	0.000	-0.081	0.000	0.000	0.011	0.000	0.000	0.000	0.000	0.000	0.000	0.000	0.000	-0.118	0.000	-0.048	-0.095	0.000	-0.063	-0.046	-0.328	0.000	0.000	0.000	0.000	0.000	0.000	-0.002	0.000	-0.003	-0.196	0.000	0.000	0.000	0.000	0.000
DPAGT1_LOF	0.000	0.000	0.136	0.359	-0.101	0.362	0.000	-0.083	0.000	0.239	-0.144	0.000	0.000	0.118	0.207	0.000	0.000	0.094	0.207	-0.014	-0.023	-0.024	0.000	0.000	0.256	-0.056	0.182	0.501	0.000	0.191	-0.059	0.000	0.000	-0.541	-0.095	-0.473	-0.055	-0.242	-0.109	-0.006	0.000	-0.301	-0.139	0.000	0.654	0.000	0.091	-0.017	0.323
DPP10_LOF	0.000	-0.031	-0.000	0.000	-0.003	0.000	0.000	0.000	0.166	0.000	0.000	0.000	0.000	0.000	0.000	0.000	0.000	0.000	-0.350	0.000	0.000	0.000	0.000	0.000	0.000	0.000	-0.318	-0.306	0.000	-0.165	0.000	-0.080	-0.149	0.000	0.000	-0.137	-0.052	0.371	0.000	0.000	-0.032	0.083	-0.221	-0.364	-0.307	0.000	0.000	0.000	0.000
DPP8_LOF	0.000	0.029	0.000	0.000	0.000	0.000	0.000	0.000	0.001	0.000	0.000	0.000	0.000	0.000	0.000	0.000	0.000	0.018	0.000	0.000	0.000	0.000	-0.027	0.000	0.000	0.000	0.000	0.000	0.000	0.000	0.000	0.000	0.000	0.000	0.119	0.000	0.000	0.000	0.000	0.000	0.213	0.000	0.000	0.000	0.000	0.144	0.000	0.000	0.000
DPP9_LOF	0.000	0.233	0.591	0.057	0.000	0.000	0.000	0.054	0.280	0.000	0.060	0.000	0.000	0.000	0.000	0.000	0.000	-0.021	0.360	0.000	0.000	0.399	0.000	0.000	0.000	0.000	0.468	0.008	0.922	-0.037	-0.105	0.000	0.442	0.097	0.000	-0.145	0.410	0.000	0.000	0.000	0.000	0.000	0.246	0.065	0.000	0.000	0.001	0.000	0.115
DRD3_LOF	0.000	0.000	0.000	0.000	-0.060	0.000	0.000	0.000	-0.152	0.000	0.000	0.000	0.144	0.000	0.000	0.000	0.000	-0.156	-0.074	0.000	0.000	0.000	-0.234	0.000	-0.038	0.000	-0.336	0.000	0.000	-0.454	0.000	0.000	0.000	-0.289	0.266	0.000	0.000	-0.048	0.000	0.000	0.000	0.059	-0.439	-0.150	-0.228	0.000	-0.074	0.000	0.000
DROSHA_LOF	0.000	0.000	0.164	0.388	0.000	0.000	0.000	0.000	0.000	0.000	0.000	0.000	0.000	0.000	0.000	0.000	0.000	0.000	0.221	0.000	0.000	0.000	0.477	0.000	0.000	0.000	0.386	0.000	0.000	0.000	0.000	-0.063	0.000	-0.160	0.000	0.000	0.000	0.000	0.000	0.000	-0.013	0.043	0.000	0.112	0.000	0.000	0.423	0.000	0.000
DRP2_LOF	0.000	-0.170	-0.028	0.000	-0.003	0.000	0.000	0.000	0.000	-0.090	0.000	0.000	0.000	0.000	0.000	0.000	0.000	-0.142	0.000	0.000	0.000	0.000	0.000	0.000	0.000	0.000	0.000	-0.292	0.000	-0.046	0.000	0.000	0.000	-0.216	0.000	0.000	0.079	0.000	0.000	0.000	0.000	0.000	0.000	0.000	0.000	0.000	0.000	0.000	0.000
DSC2_LOF	0.000	0.078	0.225	0.000	-0.149	0.000	0.425	0.000	0.000	-0.379	0.094	0.000	0.000	-0.035	0.000	0.000	0.000	0.000	0.000	0.000	0.000	0.000	0.000	0.000	-0.207	0.000	-0.193	0.000	0.000	0.000	-0.106	0.000	0.000	-0.046	0.000	0.000	0.561	-0.076	0.000	0.000	0.000	0.380	0.000	0.000	-0.000	0.000	0.000	0.000	0.078
DSCAM_LOF	0.000	0.015	0.276	0.000	0.324	0.000	0.000	0.000	0.651	-0.368	-0.110	0.000	0.000	0.000	0.000	0.000	0.000	0.000	0.193	0.000	0.000	0.000	-0.254	-0.129	0.000	0.000	0.308	0.370	-0.065	0.456	0.000	0.382	0.451	0.507	0.493	-0.173	0.185	0.498	0.118	0.000	0.000	0.777	0.667	0.000	0.397	0.000	-0.071	0.000	0.000
DSCAML1_LOF	0.000	0.000	0.000	0.000	0.000	0.000	0.000	0.000	0.000	-0.090	0.000	0.000	0.000	0.000	0.000	0.000	0.000	0.000	0.000	0.000	0.000	0.000	0.122	0.288	0.020	0.000	0.000	0.000	0.000	0.000	0.000	-0.015	0.000	0.000	0.000	0.000	0.000	0.011	0.000	0.000	0.000	0.000	0.000	0.000	0.000	0.000	0.192	0.000	0.000
DSEL_LOF	0.095	0.000	0.000	0.065	-0.265	0.000	0.000	0.000	0.000	0.000	0.000	0.000	0.000	0.000	0.000	0.000	0.000	0.000	0.000	0.000	0.000	0.000	0.000	0.000	0.000	0.000	0.000	0.156	0.048	0.000	0.249	0.000	0.173	0.000	0.000	0.000	0.000	0.000	0.086	0.000	0.063	0.000	0.000	0.000	0.000	0.000	0.219	0.000	0.000
DSP_LOF	0.140	0.151	0.012	-0.073	0.191	0.000	0.000	0.000	0.066	0.000	0.122	0.000	0.000	0.230	0.000	0.000	0.000	0.133	0.006	0.000	-0.029	0.000	0.000	-0.087	-0.320	0.000	-0.262	0.000	-0.006	0.462	0.000	0.000	0.272	0.240	0.000	-0.327	0.475	-0.006	-0.014	0.000	0.325	-0.123	-0.003	0.086	0.000	0.000	0.000	0.000	0.000
DST_LOF	0.126	0.391	-0.109	0.071	0.248	-0.255	-0.169	0.000	0.408	0.000	-0.021	0.079	0.117	0.652	0.000	0.000	0.000	0.000	0.429	0.000	-0.009	0.000	0.000	0.000	0.677	-0.163	0.719	0.431	-0.167	0.364	0.555	0.153	0.346	0.582	-0.279	0.000	0.000	0.589	0.000	-0.121	-0.072	0.083	0.145	0.000	0.330	0.259	0.353	-0.241	0.000
DTHD1_LOF	-0.018	-0.283	0.000	-0.285	0.000	0.000	0.000	0.000	0.000	0.000	-0.176	0.000	0.000	-0.071	0.093	0.000	0.000	0.000	0.351	0.000	0.000	0.000	0.157	0.000	0.000	0.000	0.000	0.000	0.000	-0.415	-0.057	0.000	-0.189	0.000	0.000	0.000	-0.092	0.000	0.000	0.000	0.000	-0.334	0.000	0.000	0.000	0.000	0.000	0.000	0.000
DTX4_LOF	0.000	0.000	0.000	0.000	0.000	0.000	0.000	0.000	0.000	0.000	0.000	0.000	0.000	0.006	-0.026	0.000	0.000	0.109	-0.234	0.272	0.000	0.000	0.000	0.094	0.000	0.000	0.000	-0.053	0.000	0.000	0.039	0.000	0.092	-0.049	0.000	0.000	0.000	0.329	0.000	0.000	0.000	-0.053	0.582	-0.068	0.000	0.000	0.197	0.000	0.000
DUOX1_LOF	0.000	-0.138	0.000	0.000	0.000	0.000	0.000	0.000	0.000	0.000	0.000	0.000	0.000	0.071	-0.002	0.000	0.000	-0.000	0.000	0.000	0.000	0.000	0.000	0.000	0.000	0.000	0.000	-0.029	0.000	0.041	0.000	0.000	0.160	0.000	0.000	-0.070	0.000	0.000	0.000	0.000	0.000	0.000	0.341	0.000	0.015	0.000	0.000	0.000	0.000
DUOX2_LOF	0.000	0.000	0.404	0.416	0.000	0.000	0.000	0.000	0.240	0.000	0.000	0.000	0.000	0.000	0.000	0.012	0.000	0.000	0.000	0.000	0.000	0.078	0.273	0.000	0.000	0.000	0.270	0.114	0.000	0.000	0.000	0.000	0.384	0.245	0.000	0.000	0.360	0.003	0.000	0.000	0.000	0.000	0.000	0.000	0.000	0.535	-0.057	0.000	0.000
DUSP18_LOF	0.000	-0.146	0.292	0.149	-0.137	0.000	0.000	0.000	0.000	-0.754	-0.264	0.000	0.216	0.000	-0.097	0.000	0.223	0.000	0.111	0.000	0.000	0.000	0.000	0.000	0.378	0.000	0.000	0.000	1.012	-0.165	0.000	0.000	0.249	0.037	0.000	0.000	0.000	0.052	0.000	0.000	0.000	0.100	0.000	0.000	0.000	0.000	0.000	0.000	0.000
DVL2_LOF	0.000	-0.169	-0.101	0.000	-0.079	0.000	0.000	0.000	0.000	-0.312	0.015	0.000	0.218	0.000	0.000	0.000	0.000	-0.079	0.000	0.000	0.107	0.000	-0.117	0.000	-0.044	0.000	0.138	-0.351	0.000	-0.321	0.000	0.064	0.000	0.000	0.000	0.000	0.000	0.000	0.000	0.225	0.037	0.823	0.000	-0.092	0.000	0.000	0.000	0.000	0.225
DYNC1H1_LOF	0.000	-0.152	0.308	0.032	0.041	0.000	0.000	0.000	0.000	0.000	-0.193	0.000	0.000	-0.154	0.000	0.000	0.000	0.000	-0.174	0.000	0.000	0.000	-0.273	-0.075	-0.130	0.000	0.000	0.278	-0.070	0.090	-0.079	-0.194	0.000	0.000	0.000	-0.000	-0.314	-0.083	0.000	0.000	0.000	0.065	-0.055	0.000	-0.215	-0.021	-0.200	0.000	0.013
DYNC2H1_LOF	-0.341	0.327	0.000	0.000	0.000	0.000	0.000	0.000	0.530	0.000	-0.203	0.000	0.000	0.354	0.233	-0.081	0.579	-0.099	-0.052	0.000	0.000	0.000	0.249	-0.010	0.000	0.000	0.000	0.000	-0.092	0.000	-0.241	0.073	-0.390	0.489	0.000	-0.429	-0.186	0.372	0.000	0.000	0.000	0.000	-0.176	0.000	0.193	0.000	-0.163	0.000	-0.020
DYRK1A_LOF	0.000	0.000	0.000	0.050	0.000	0.000	0.000	0.000	0.000	0.000	-0.018	0.000	0.000	0.000	0.076	0.000	0.000	0.000	0.000	0.000	0.000	0.000	0.000	0.000	0.312	0.000	0.000	0.000	0.000	0.030	0.000	0.000	0.000	0.000	0.000	0.000	0.009	0.000	0.000	0.000	0.000	0.000	-0.072	0.000	-0.128	0.000	0.000	0.000	0.000
DYSF_LOF	0.006	0.151	-0.327	0.000	-0.417	0.000	0.000	0.000	0.000	0.000	0.000	0.000	0.000	-0.164	0.090	0.000	0.000	-0.053	0.000	0.000	-0.062	0.000	-0.451	0.000	-0.406	0.000	0.000	0.000	0.000	-0.251	0.000	0.000	-0.061	0.054	0.000	-0.013	-0.070	0.054	-0.056	0.000	-0.006	0.000	-0.723	0.000	-0.202	-0.023	0.000	0.000	-0.004
DZANK1_LOF	0.145	0.486	0.000	-0.090	0.109	0.000	0.000	0.000	0.125	0.000	0.000	0.084	0.000	0.000	0.000	0.000	0.000	0.000	0.253	0.000	0.000	0.000	0.000	0.000	0.000	0.000	0.228	0.000	0.000	0.000	0.000	0.000	0.000	0.000	0.000	-0.070	0.074	0.000	0.000	0.000	0.000	0.000	0.097	0.329	0.038	0.000	0.000	0.000	0.000
DZIP3_LOF	0.000	0.000	-0.115	-0.123	0.328	0.099	0.026	-0.001	-0.242	-0.614	0.267	0.000	0.051	-0.083	-0.255	0.000	0.011	-0.410	-0.285	0.153	0.000	0.050	0.000	0.000	0.265	0.000	-0.622	-0.090	0.000	-0.070	0.000	0.332	0.000	0.119	0.000	0.393	0.251	-0.001	-0.026	0.000	0.062	-0.182	0.011	-0.458	0.139	-0.036	-0.422	0.000	0.000
E2F7_LOF	0.492	0.000	0.000	0.235	0.000	0.000	0.000	0.000	0.000	-0.367	0.000	-0.001	0.061	0.000	0.000	0.000	0.000	0.213	-0.038	0.000	0.000	0.000	0.000	0.000	-0.003	0.000	0.000	-0.245	0.000	0.097	0.377	0.428	0.000	0.000	0.000	0.000	0.276	0.163	0.000	0.000	0.000	0.210	-0.015	0.000	0.000	0.000	-0.114	0.000	0.111
EAF2_LOF	0.000	0.048	0.000	0.000	0.273	0.000	0.000	0.000	0.108	0.000	0.000	0.000	0.000	0.000	0.178	0.000	0.000	0.000	0.281	0.000	0.000	0.000	0.000	0.010	0.000	0.000	0.000	0.052	0.000	0.000	0.000	0.000	0.000	0.000	0.000	0.000	0.113	0.000	0.000	0.000	0.000	0.000	0.084	0.000	0.000	0.000	0.000	0.000	0.000
EBF3_LOF	0.000	0.000	0.000	0.000	0.000	0.000	0.000	0.000	0.010	0.000	0.000	0.000	0.000	0.000	0.000	0.000	0.000	0.000	0.000	0.000	0.000	0.000	0.000	0.000	0.000	0.000	-0.075	0.000	0.000	0.000	0.000	0.000	-0.031	0.000	0.000	0.000	-0.037	0.000	0.000	0.000	0.000	0.000	0.000	0.000	0.000	0.000	0.000	0.000	0.000
ECD_LOF	-0.180	0.000	0.000	0.038	0.075	0.032	0.000	0.000	0.029	0.124	-0.230	0.128	0.063	0.000	-0.218	0.557	0.000	-0.067	0.000	0.165	0.000	0.000	-0.042	-0.117	-0.174	0.000	-0.559	-0.525	0.000	-0.251	0.000	0.225	0.000	0.000	0.000	0.000	-0.004	0.000	0.000	0.535	-0.025	0.000	0.000	0.041	0.000	-0.077	-0.280	0.000	0.000
ECHDC1_LOF	-0.096	0.000	0.000	0.000	0.000	0.000	0.000	0.000	0.051	-0.091	-0.111	0.000	0.000	0.000	0.000	0.000	0.000	0.000	-0.262	0.000	0.000	0.000	-0.291	0.000	0.000	0.000	0.000	0.000	0.000	0.000	0.000	-0.054	-0.241	0.000	0.000	0.160	-0.387	-0.069	0.000	0.000	-0.022	-0.054	0.064	0.000	0.000	0.000	-0.196	0.290	0.000
ECT2L_LOF	-0.141	-0.354	-0.281	-0.160	-0.228	0.000	0.000	0.000	-0.160	0.000	-0.161	0.000	0.000	0.000	0.000	0.000	0.000	0.032	-0.206	0.000	0.149	0.000	0.000	-0.179	0.000	0.000	-0.314	0.000	0.000	0.051	0.232	-0.079	-0.189	-0.232	0.000	-0.159	0.000	0.000	0.000	0.000	0.000	-0.022	0.000	0.000	-0.276	0.000	-0.129	0.000	0.182
EDC4_LOF	0.000	0.495	0.179	0.000	0.000	0.000	0.000	0.000	0.000	0.000	0.000	0.000	0.000	0.000	0.000	0.000	0.000	0.412	0.000	0.000	0.000	0.000	0.000	0.000	0.000	0.000	-0.061	0.000	0.000	0.217	0.000	0.000	0.000	-0.230	0.000	0.000	0.000	0.175	0.000	0.000	0.000	0.121	0.000	0.000	0.000	0.000	0.571	0.000	0.000
EDNRB_LOF	0.000	0.000	0.000	0.000	-0.023	0.000	0.000	0.000	0.000	0.000	0.000	0.000	0.000	0.000	0.000	0.000	0.000	0.097	-0.008	0.000	0.000	0.000	0.000	0.000	0.000	0.000	0.000	0.000	0.000	0.000	0.000	0.000	0.000	0.000	0.000	0.000	0.000	0.000	0.000	0.000	0.000	0.000	0.000	0.108	0.000	0.000	0.000	0.000	0.000
EEA1_LOF	0.000	0.271	0.010	0.000	0.000	0.000	0.000	0.000	0.144	0.000	-0.190	0.000	0.000	0.000	0.051	0.000	0.000	-0.144	0.000	0.000	0.000	0.000	-0.029	0.275	-0.058	0.000	0.000	0.000	0.180	0.048	0.000	0.000	0.083	0.000	0.000	0.000	0.000	0.253	0.000	0.000	0.000	0.000	0.089	0.151	0.056	0.000	-0.107	0.000	0.000
EEF2K_LOF	-0.010	0.000	-0.314	0.000	-0.049	0.125	0.000	0.286	0.000	0.000	0.000	0.000	0.000	-0.008	0.211	0.000	0.000	0.000	0.000	0.000	0.183	0.000	-0.119	0.000	-0.233	0.000	0.000	0.163	0.000	0.220	0.000	0.362	0.000	-0.034	0.000	0.000	0.012	0.348	0.000	0.000	0.000	0.000	0.331	0.287	0.000	0.000	0.000	0.000	0.085
EFCAB13_LOF	-0.078	-0.727	0.000	-0.195	-0.374	0.000	0.000	0.000	0.000	0.000	0.000	0.000	0.000	-0.195	0.000	0.000	0.000	-0.143	-0.213	0.000	0.000	0.000	0.447	-0.083	0.270	0.000	0.000	-0.525	0.000	0.000	-0.218	-0.077	-0.256	-0.863	0.000	-0.195	0.000	0.000	0.000	0.000	0.000	-0.169	0.005	0.000	0.000	0.000	0.380	0.000	0.000
EFCAB5_LOF	-0.060	0.538	-0.091	0.000	0.000	0.078	0.000	0.000	0.000	-0.109	0.000	0.000	0.000	0.000	0.000	0.000	0.000	0.347	0.002	0.000	0.170	0.000	0.000	0.000	0.118	0.000	-0.474	0.201	0.000	-0.479	0.041	0.106	-0.431	-0.534	0.175	-0.120	0.000	0.197	0.000	0.000	-0.010	0.000	0.059	-0.112	-0.409	-0.014	0.000	0.000	0.128
EFCAB6_LOF	0.000	0.284	-0.004	0.000	0.050	0.187	0.000	0.000	-0.028	0.000	0.431	0.000	0.000	-0.042	-0.176	0.000	0.000	0.000	-0.113	0.000	0.000	0.000	0.000	0.000	0.000	0.000	0.000	-0.223	0.000	-0.138	-0.075	0.000	0.000	0.000	0.000	0.000	0.000	0.000	0.000	0.000	0.000	0.000	-0.135	0.000	-0.188	0.000	0.000	0.000	0.000
EFCAB7_LOF	0.000	0.000	0.000	0.000	0.000	0.000	0.000	0.000	0.000	0.000	0.000	0.000	0.000	0.000	0.000	0.000	0.000	0.000	-0.117	0.000	0.000	0.000	0.022	0.000	0.000	0.000	0.000	0.000	0.000	0.000	0.000	0.062	0.000	0.000	0.000	0.000	0.000	-0.013	0.000	0.000	0.000	0.068	0.000	0.000	0.000	0.142	0.000	0.000	0.000
EFHB_LOF	-0.012	-0.112	-0.009	-0.184	0.000	0.197	0.000	0.000	0.000	0.000	0.039	0.000	0.000	0.421	0.000	0.000	0.000	-0.087	-0.029	0.000	0.000	0.000	-0.122	0.000	0.000	0.000	0.200	-0.463	0.000	0.000	0.000	0.000	-0.227	0.000	0.000	0.069	-0.483	-0.165	0.000	0.000	0.000	0.210	0.000	0.032	-0.261	0.000	-0.123	0.000	0.000
EFNB3_LOF	0.000	0.000	0.000	0.012	0.000	0.000	0.000	0.000	0.000	0.000	0.000	0.000	0.000	0.000	0.000	0.000	0.000	0.110	0.000	0.000	0.000	0.000	0.000	0.000	0.126	0.000	0.000	0.000	0.000	0.000	0.053	0.000	0.000	0.091	0.000	0.000	0.000	0.000	0.000	0.000	0.000	0.000	0.000	0.000	0.000	0.000	0.000	0.000	0.000
EFR3A_LOF	0.000	0.556	0.033	0.013	0.045	0.000	0.000	0.000	0.013	0.000	0.175	0.000	0.000	0.000	0.000	0.019	0.175	0.000	0.000	0.000	0.000	0.000	0.000	0.000	-0.105	0.000	0.000	0.000	0.000	0.000	0.000	-0.055	-0.075	0.071	0.000	0.282	0.000	0.084	0.000	0.000	0.000	-0.164	0.182	-0.004	0.000	0.000	0.000	0.000	0.000
EGF_LOF	0.000	-0.036	-0.057	-0.146	0.000	0.000	0.000	0.000	0.048	0.000	0.000	0.000	0.000	0.000	0.000	0.000	0.024	0.000	0.000	0.000	0.000	0.000	0.000	0.000	0.033	0.000	0.000	-0.084	0.000	0.000	0.000	0.000	0.000	0.000	0.000	0.000	-0.299	0.000	0.000	0.000	0.000	0.000	0.000	0.000	0.000	0.000	0.000	0.000	0.000
EGFLAM_LOF	-0.100	0.094	0.403	0.237	0.000	0.000	0.000	0.000	0.000	0.000	0.000	0.000	0.000	-0.106	0.000	0.000	0.000	0.556	0.000	0.000	0.000	0.000	0.215	0.000	0.149	0.000	0.000	0.327	0.246	0.000	-0.105	0.000	0.281	-0.064	0.000	-0.003	0.192	0.000	0.000	0.000	0.000	0.000	0.188	0.000	0.000	0.000	-0.032	0.000	0.000
EGFR_LOF	-0.032	0.000	0.000	0.000	0.077	0.000	0.000	0.000	0.140	-0.190	-0.154	0.296	0.000	0.000	0.000	0.126	0.000	-0.005	0.000	0.000	0.000	0.017	-0.001	0.114	-0.029	0.000	0.246	0.388	0.000	-0.258	-0.053	-0.004	0.000	-0.045	0.000	0.401	0.000	0.000	0.000	0.000	0.000	-0.273	0.035	-0.254	0.054	0.000	0.000	0.000	0.121
EGR2_LOF	0.000	0.000	0.000	0.000	0.000	0.000	0.000	0.000	0.000	0.000	-0.017	0.000	0.000	0.000	0.000	0.000	0.000	0.000	0.000	0.000	0.000	0.000	0.000	0.000	0.000	0.000	0.000	0.000	0.000	0.000	0.000	0.000	0.000	0.000	0.000	0.000	0.000	0.000	0.115	0.000	0.086	0.000	0.000	0.000	0.000	0.000	0.077	0.000	0.000
EHMT2_LOF	0.000	0.000	0.000	0.000	0.000	0.000	0.000	0.000	0.000	0.000	0.203	0.000	0.000	0.000	0.000	0.000	0.000	0.000	0.000	0.000	0.000	0.000	0.000	0.000	0.000	0.000	0.000	0.000	0.000	-0.023	0.000	0.000	0.000	0.000	0.000	0.000	0.000	0.000	0.000	0.000	0.000	0.000	0.000	0.000	0.000	0.000	0.000	0.000	0.000
EIF2AK1_LOF	0.000	-0.037	0.000	0.000	0.000	0.000	0.000	0.000	-0.093	0.197	0.000	0.000	0.000	0.000	0.000	0.000	0.000	0.000	0.000	0.000	0.000	0.000	0.000	0.000	0.000	0.000	0.000	0.000	0.000	0.000	0.000	0.000	0.000	0.000	0.000	0.000	0.000	0.000	0.000	0.000	0.000	0.000	0.000	0.000	0.000	0.180	0.000	0.000	0.000
EIF2AK3_LOF	0.000	0.000	-0.249	0.161	0.000	0.000	0.000	0.102	0.624	0.000	-0.501	0.000	0.000	-0.041	0.000	0.000	0.000	-0.637	-0.343	0.000	0.000	0.000	0.000	0.000	-0.723	0.000	-0.158	0.015	-0.109	-0.022	-0.009	0.000	0.500	0.208	0.000	0.167	0.000	0.090	0.000	0.000	0.000	-0.052	0.054	0.000	0.000	0.128	0.492	0.000	0.000
EIF2AK4_LOF	0.000	0.000	0.087	0.000	0.000	0.000	0.000	0.000	0.000	0.259	-0.100	0.000	0.000	0.069	0.000	0.000	0.000	-0.138	0.000	0.000	0.000	0.000	0.000	0.000	-0.193	0.000	0.000	-0.012	0.000	0.000	0.000	0.000	0.000	0.000	0.000	0.000	0.000	0.000	0.000	0.000	0.000	-0.132	-0.017	0.000	0.000	0.000	-0.036	0.000	0.000
EIF2S2_LOF	0.000	0.000	0.000	0.000	0.559	0.000	0.296	0.000	-0.073	0.000	0.386	0.000	0.092	-0.001	0.544	0.000	0.413	0.000	0.103	0.000	0.000	0.000	0.604	0.027	0.136	0.000	0.436	0.000	0.000	0.000	0.455	0.545	0.000	0.000	0.000	0.000	0.000	-0.291	0.000	0.000	0.000	0.000	0.048	0.556	-0.380	0.119	0.000	0.000	0.000
EIF3J_LOF	0.000	-0.395	-0.238	-0.098	-0.140	0.000	0.000	0.000	-0.642	0.000	0.614	0.000	0.000	0.000	0.000	0.000	0.000	-0.636	-0.002	0.000	0.000	0.000	0.000	0.000	0.000	0.000	-0.559	-0.225	0.000	0.000	0.000	0.000	-0.496	-0.086	0.000	0.000	-0.202	0.000	0.000	0.000	0.000	-0.304	-0.104	0.000	-0.393	0.000	-0.035	0.000	0.000
EIF3M_LOF	0.000	0.000	0.315	0.172	0.000	0.000	0.000	0.000	0.000	0.000	0.000	0.000	0.000	0.210	0.000	0.000	0.000	0.000	0.000	0.000	0.000	0.000	-0.037	0.000	0.000	0.000	0.000	0.269	0.000	0.000	0.000	0.000	0.000	0.000	0.000	0.000	0.000	0.000	0.000	0.000	0.000	0.000	0.000	-0.156	0.000	0.000	0.000	0.000	0.000
EIF4G1_LOF	0.022	-0.285	0.000	0.045	0.000	0.000	0.000	0.000	0.000	-0.362	-0.013	0.000	0.000	0.000	0.000	0.000	0.130	0.000	-0.291	0.000	0.387	0.001	-0.004	-0.012	0.082	0.000	0.044	0.051	0.000	-0.347	-0.043	-0.092	0.000	-0.012	0.000	-0.000	0.000	0.008	0.325	0.000	0.000	-0.032	-0.399	-0.149	0.042	0.000	0.000	0.000	0.000
EIF4G2_LOF	0.211	0.128	0.000	0.000	0.449	0.000	0.000	0.092	0.207	0.408	-0.120	0.000	0.000	0.334	-0.042	0.340	0.000	0.135	-0.150	0.000	0.528	0.219	0.000	0.191	0.000	0.000	0.434	0.000	0.000	0.030	0.261	0.096	0.000	0.364	0.000	0.332	0.226	0.000	0.000	0.000	0.000	-0.167	0.591	0.788	0.013	0.000	0.000	0.000	0.000
EIF4G3_LOF	0.000	0.000	0.000	0.000	0.000	0.000	0.000	0.000	-0.041	-0.013	0.000	0.000	0.000	0.000	-0.018	0.000	0.000	0.000	0.000	0.000	0.000	0.000	0.000	0.000	0.000	0.038	0.000	0.000	0.000	0.000	0.000	-0.049	-0.005	0.000	0.000	0.000	0.000	0.000	0.000	0.000	0.000	0.000	0.000	0.000	0.000	0.000	-0.118	0.160	0.000
EIF5B_LOF	-0.176	0.339	0.494	0.000	0.000	0.007	0.000	0.000	0.000	0.000	0.120	-0.045	-0.027	0.000	0.000	0.045	0.000	0.000	-0.068	-0.021	0.000	-0.016	-0.111	0.000	-0.081	0.000	-0.126	-0.110	0.000	0.421	-0.157	0.000	-0.042	0.203	0.000	0.040	0.041	-0.111	-0.036	0.000	0.000	0.278	0.000	0.000	-0.133	0.000	-0.297	0.000	0.000
ELAVL2_LOF	-0.197	0.520	0.377	0.129	0.691	0.029	0.000	0.000	0.000	0.144	0.323	0.000	0.087	0.560	-0.533	0.000	0.000	0.000	-0.363	0.000	-0.122	0.000	-0.233	-0.132	0.000	-0.026	-0.438	0.000	-0.322	0.000	-0.063	0.439	-0.113	0.240	0.000	0.668	0.291	0.000	-0.067	0.000	0.330	-0.223	0.000	-0.245	0.000	-0.168	-0.227	0.000	-0.016
ELF3_LOF	0.000	0.000	-0.393	0.069	0.000	0.000	0.252	0.000	-0.058	-0.114	-0.011	0.000	0.000	-0.090	-0.111	0.000	0.000	0.000	0.000	0.000	0.000	0.000	0.000	-0.077	-0.189	0.000	0.000	0.000	-0.107	0.000	-0.192	0.591	0.354	0.000	0.000	0.517	0.015	-0.003	0.000	0.000	-0.167	0.070	0.218	0.159	-0.040	0.000	-0.130	0.000	0.000
ELF4_LOF	0.000	-0.183	0.000	0.000	0.000	0.000	0.000	0.000	0.000	-0.037	-0.104	0.000	0.000	0.000	0.000	0.000	0.000	0.000	0.000	0.000	0.000	0.000	0.237	0.000	0.030	0.000	0.000	0.000	0.000	0.000	0.000	0.000	0.000	0.000	0.000	0.247	0.000	0.000	0.000	0.000	0.000	0.000	0.000	-0.341	0.000	0.000	0.000	0.000	0.060
ELK3_LOF	0.000	0.000	0.000	0.000	0.000	0.000	0.000	0.000	0.000	0.000	0.000	0.000	0.000	0.000	0.000	0.000	0.000	0.000	0.000	0.000	0.000	0.000	0.000	0.000	0.000	0.000	0.000	0.000	0.000	0.000	0.000	0.000	0.000	0.000	0.000	0.000	0.000	0.000	0.000	0.000	0.000	0.000	0.000	0.000	0.000	0.000	0.000	0.000	0.000
ELP2_LOF	0.000	0.000	0.000	-0.062	-0.024	0.000	0.000	0.000	0.000	0.000	0.000	0.000	0.000	0.000	0.000	0.000	0.000	-0.215	0.000	0.000	0.000	0.000	-0.127	0.000	0.000	0.000	-0.139	-0.195	0.000	0.000	0.000	0.000	-0.128	-0.478	0.000	0.002	0.000	0.000	0.000	0.000	0.000	-0.006	-0.401	-0.005	0.000	0.000	0.000	0.000	0.000
EMB_LOF	0.000	0.000	0.000	0.000	0.000	0.000	0.000	0.000	0.071	-0.405	-0.064	0.000	0.000	-0.087	0.000	0.000	0.000	-0.001	0.000	0.000	0.000	0.000	0.000	0.000	0.000	0.000	0.077	0.000	0.012	-0.136	0.000	-0.079	0.000	0.000	0.000	0.000	0.000	0.128	0.000	0.000	0.000	0.000	0.000	0.132	0.000	0.000	0.000	0.000	0.000
EMILIN1_LOF	0.000	0.193	0.246	0.173	0.000	0.000	0.000	0.000	0.000	0.000	0.000	0.000	0.268	0.000	0.078	0.000	0.000	0.000	0.000	0.000	0.000	0.000	0.145	0.000	0.000	0.000	0.000	0.000	0.000	0.000	0.216	0.120	0.000	0.000	0.000	0.038	0.040	0.316	0.000	0.238	0.000	0.379	0.000	0.000	0.000	0.000	0.104	0.000	0.000
EMILIN3_LOF	0.000	0.000	0.000	0.140	0.000	0.000	0.000	0.000	0.000	0.000	0.003	0.000	0.000	0.000	0.092	0.000	0.000	0.000	0.000	0.000	0.000	0.000	0.000	0.000	0.015	0.000	0.015	0.174	0.000	0.000	0.000	0.167	0.000	0.088	0.000	0.000	0.109	0.000	0.000	0.000	0.000	0.000	0.000	0.000	0.000	0.000	0.000	0.000	0.000
EML3_LOF	0.000	0.019	0.000	0.032	0.000	0.000	0.000	0.000	0.000	-0.049	0.000	0.000	0.000	0.000	0.000	0.000	0.000	0.000	0.000	0.000	0.000	0.000	0.000	0.000	0.000	0.000	0.000	0.000	0.000	0.000	0.000	0.000	0.000	0.000	0.000	0.000	0.000	0.000	0.000	0.000	0.000	0.000	-0.027	0.000	0.000	0.000	0.000	0.000	0.000
EML4_LOF	0.000	0.000	0.000	0.000	0.000	0.000	0.000	0.162	0.000	0.000	0.000	0.000	0.000	0.000	0.000	0.000	0.000	0.000	0.000	0.000	0.000	0.274	0.011	0.061	0.000	0.000	0.000	-0.254	0.148	-0.226	0.000	0.000	0.000	0.000	0.000	0.000	0.000	0.000	0.000	0.000	0.000	0.000	0.000	0.000	0.000	0.000	0.000	0.000	0.000
EML5_LOF	0.000	0.000	0.000	0.000	0.000	0.000	0.000	0.000	0.000	-0.142	0.000	0.000	0.000	-0.005	0.000	0.000	0.000	0.000	0.000	0.000	0.000	0.012	0.000	0.000	0.079	0.000	-0.216	0.000	0.000	0.000	0.000	0.000	0.000	0.000	0.000	0.000	0.000	0.000	0.016	0.000	0.000	0.000	0.138	0.000	-0.105	0.000	0.024	0.000	0.000
EML6_LOF	-0.058	0.000	-0.246	-0.089	0.000	0.000	0.000	0.000	-0.640	0.000	0.000	0.000	0.000	0.000	-0.007	0.000	0.000	-0.077	0.000	0.000	0.170	0.000	-0.202	0.000	-0.352	0.000	-0.205	-0.239	-0.059	0.000	0.000	0.000	-0.284	-0.459	0.000	0.000	-0.158	-0.062	0.000	0.119	0.000	-0.032	0.000	0.000	-0.830	0.000	-0.309	0.000	0.000
ENGASE_LOF	0.000	0.000	0.000	0.000	0.000	0.000	0.000	0.000	0.133	0.115	-0.039	0.000	0.000	0.000	0.000	0.000	0.000	0.000	0.000	0.000	0.000	0.000	0.000	0.000	0.000	0.000	0.000	-0.383	0.000	-0.029	0.000	0.000	0.000	0.000	0.000	0.000	0.000	0.000	0.000	0.000	0.000	0.000	0.000	0.000	0.192	0.000	0.000	0.000	0.000
ENPEP_LOF	0.000	0.000	0.000	0.000	0.000	0.000	0.000	0.000	0.317	0.000	-0.049	0.000	0.000	0.104	0.000	0.000	0.000	0.036	0.044	0.000	0.571	0.000	-0.283	-0.035	0.094	0.000	0.000	0.000	0.000	0.119	0.000	-0.145	0.000	0.265	0.000	-0.058	0.000	0.000	0.000	0.000	0.000	0.000	0.416	0.000	0.149	0.219	0.000	0.000	0.048
ENPP2_LOF	0.125	0.000	0.000	0.000	0.000	0.000	0.000	0.032	0.128	0.000	0.000	0.000	0.000	0.000	0.000	0.000	0.000	0.000	0.000	0.000	0.000	0.027	0.000	0.000	0.000	0.000	0.000	0.000	0.000	0.000	0.072	0.000	0.000	0.031	0.000	0.000	-0.187	0.000	0.000	0.000	0.000	0.193	-0.102	0.000	0.000	0.000	0.000	0.000	0.111
ENPP3_LOF	0.000	0.000	0.000	-0.115	0.000	0.000	0.000	0.023	0.000	0.172	0.000	0.000	0.000	0.000	0.000	0.000	0.000	0.000	-0.004	0.000	0.100	0.025	0.000	0.000	0.000	0.000	-0.520	0.000	0.000	0.000	-0.002	-0.121	0.000	-0.272	0.000	-0.036	-0.054	-0.184	0.000	0.139	0.000	-0.257	-0.049	0.000	-0.014	0.000	0.000	0.000	0.000
ENTPD2_LOF	0.964	0.000	-0.645	-0.338	-0.289	0.000	0.000	0.000	0.275	0.356	0.000	0.000	-0.073	-0.285	0.000	0.000	0.000	-0.105	0.197	0.000	0.267	-0.075	-0.394	0.000	0.000	0.032	0.000	0.000	0.000	0.756	0.196	0.100	-0.056	0.061	0.218	-0.365	0.047	-0.502	-0.175	0.000	0.165	-0.280	0.691	0.000	-0.117	-0.011	0.007	-0.015	0.002
ENTPD4_LOF	0.000	0.212	0.000	0.000	0.000	0.000	0.000	0.000	-0.120	0.113	-0.129	0.000	0.000	0.000	0.020	0.000	0.000	0.000	0.000	0.000	0.000	0.000	0.000	0.093	0.118	0.000	0.000	0.000	0.000	0.000	0.000	0.073	0.022	0.055	0.000	0.000	0.048	0.000	0.000	0.000	0.000	0.000	0.000	0.000	0.175	0.000	0.000	0.000	0.000
ENTPD5_LOF	0.000	0.000	-0.048	0.490	0.000	0.000	0.000	0.495	0.000	-0.036	0.084	0.000	0.000	0.081	0.000	0.283	0.000	0.081	-0.138	0.000	0.000	0.000	0.000	0.000	0.000	0.000	0.000	-0.164	0.000	0.285	-0.036	-0.096	0.000	0.000	0.000	0.033	0.000	-0.005	0.000	0.000	0.000	-0.008	-0.092	-0.319	0.000	0.000	-0.163	0.000	0.000
EP300_LOF	-0.242	0.382	-0.377	0.000	0.000	0.014	-0.209	-0.139	0.064	-0.456	0.063	-0.215	-0.352	-0.801	0.000	0.000	0.000	0.470	-0.015	0.226	0.000	-0.290	0.000	-0.334	-0.308	0.000	0.609	0.497	0.063	0.055	0.000	0.451	0.411	0.131	-0.117	0.010	0.487	0.676	0.000	0.000	-0.471	-0.271	0.000	0.522	0.000	-0.495	-0.100	-0.227	-0.338
EP400_LOF	-0.111	0.000	0.000	0.000	-0.078	0.000	0.000	0.000	-0.336	0.074	0.330	0.000	0.000	-0.156	-0.115	0.000	0.000	0.000	0.000	0.018	-0.010	0.000	0.000	0.000	0.083	0.000	0.000	-0.186	0.000	0.000	0.000	0.000	-0.193	0.000	0.000	0.000	0.000	-0.270	0.000	0.000	0.000	0.000	0.000	0.000	-0.464	0.000	-0.192	0.000	0.000
EPB41L2_LOF	0.000	0.000	-0.069	0.000	0.000	0.000	0.000	0.000	0.000	0.000	0.000	0.000	0.000	-0.012	0.000	0.000	0.000	0.167	0.000	0.000	0.000	0.000	0.000	0.000	-0.078	0.000	-0.425	0.164	0.000	0.000	0.000	0.000	0.000	0.000	0.000	0.000	-0.076	0.000	0.264	0.000	0.000	-0.071	0.000	-0.033	0.000	0.000	0.000	0.000	0.000
EPB41L3_LOF	0.023	-0.164	0.000	0.000	0.000	0.000	0.000	0.000	0.000	-0.206	0.000	0.000	0.000	0.000	0.000	0.000	0.000	0.000	0.000	0.000	0.000	0.000	0.000	0.000	0.000	0.000	0.497	0.000	0.000	0.275	0.215	-0.048	0.103	-0.499	0.000	0.000	0.000	-0.239	0.000	0.000	0.000	-0.118	0.000	-0.111	0.000	0.000	0.000	0.000	0.000
EPB41L4B_LOF	0.000	0.041	0.220	0.398	0.000	0.000	0.000	0.000	0.000	-0.098	0.063	0.000	0.000	0.233	0.000	0.000	0.000	0.057	0.295	0.000	0.000	0.000	0.000	0.000	0.210	0.167	0.000	0.000	0.000	0.144	0.000	0.000	0.031	0.310	0.000	0.000	0.697	0.071	0.000	0.000	0.073	-0.086	0.096	0.000	0.000	0.000	0.272	0.000	0.000
EPB41L5_LOF	0.000	0.000	-0.050	-0.105	0.000	0.000	0.000	0.000	0.000	-0.081	-0.076	0.000	0.000	-0.016	0.000	0.000	0.000	0.000	-0.087	0.000	0.451	0.000	-0.053	0.000	0.000	0.000	-0.321	0.000	0.000	0.000	-0.005	0.000	-0.125	-0.094	0.000	0.000	-0.163	0.000	0.000	0.000	0.000	0.000	-0.029	0.000	0.000	0.000	0.000	0.000	0.000
EPG5_LOF	-0.068	-0.072	0.670	0.005	0.000	0.114	0.000	0.000	0.000	0.000	0.000	0.000	0.000	0.065	0.102	0.000	0.000	-0.116	0.394	0.000	0.000	0.000	0.146	0.000	0.214	0.000	0.222	0.000	-0.114	0.000	-0.212	0.000	0.000	-0.250	0.304	0.000	-0.076	0.289	0.000	0.000	-0.002	-0.061	0.192	0.218	0.000	0.000	0.000	0.000	0.000
EPHA1_LOF	0.000	0.102	0.141	0.097	0.000	0.000	0.000	0.000	0.110	-0.048	0.000	0.000	0.000	0.000	0.151	0.000	0.000	0.186	0.158	0.000	0.393	0.000	-0.189	0.000	0.144	0.000	0.000	0.265	0.000	0.000	0.000	-0.031	0.000	0.000	0.000	0.000	0.164	0.186	0.000	0.000	0.000	0.000	0.033	0.000	0.000	0.341	0.000	0.000	0.000
EPHA10_LOF	-0.059	0.034	-0.191	0.000	0.082	0.000	0.000	0.009	0.000	0.000	0.000	0.000	0.000	-0.151	0.000	0.000	0.242	0.109	-0.149	0.000	0.000	0.307	0.000	0.085	0.068	0.000	0.082	0.143	0.000	-0.314	0.000	0.000	0.129	0.000	0.000	0.000	-0.097	0.000	0.000	0.000	0.000	0.000	0.548	0.203	0.000	0.000	0.000	0.220	0.000
EPHA2_LOF	-0.004	0.000	0.058	0.076	-0.220	0.000	0.000	0.002	0.000	-0.296	-0.155	0.000	0.000	-0.083	0.000	-0.018	0.000	0.000	-0.368	0.000	-0.123	-0.013	0.531	-0.024	-0.023	0.000	0.000	0.000	0.000	0.000	-0.254	0.000	0.333	-0.280	0.000	0.000	0.000	0.000	-0.050	0.000	-0.103	0.000	-0.359	-0.035	0.000	0.000	0.290	0.000	0.000
EPHA3_LOF	-0.119	-0.056	-0.150	-0.760	0.289	0.000	0.000	0.118	0.113	0.000	-0.229	0.000	0.000	0.000	0.000	0.000	0.111	0.000	0.000	0.000	0.227	0.090	0.000	0.041	-0.164	0.000	-0.817	-0.028	0.000	-0.052	0.000	0.000	0.106	0.101	0.000	0.000	0.182	-0.257	0.000	0.000	0.000	0.324	0.039	0.025	0.092	0.000	-0.031	0.000	0.000
EPHA5_LOF	0.000	0.700	0.000	0.000	0.000	0.000	0.000	0.000	0.198	0.144	0.025	0.000	0.000	0.000	0.000	0.000	0.000	0.000	-0.113	0.000	0.000	0.000	0.000	0.046	0.194	0.000	0.186	0.000	0.000	0.164	0.024	0.098	0.047	0.272	0.000	0.000	0.169	-0.022	0.013	0.000	0.000	0.000	0.000	0.252	0.262	0.000	0.000	0.000	0.000
EPHA6_LOF	0.000	0.000	0.302	0.067	0.000	0.000	0.000	0.397	0.000	0.000	0.017	0.000	0.000	0.000	0.000	0.000	0.000	0.000	0.000	0.000	0.000	0.000	0.000	0.000	0.000	0.000	0.162	0.341	0.000	0.000	-0.016	-0.016	0.090	0.000	0.000	0.000	0.080	0.000	0.000	0.000	0.000	0.000	0.000	-0.108	0.000	0.000	-0.060	0.000	0.137
EPHA7_LOF	0.000	0.000	0.000	0.000	-0.182	0.000	0.329	0.000	0.000	0.000	-0.268	0.000	0.000	0.000	0.038	0.000	0.000	-0.387	0.000	0.000	0.000	0.000	0.356	0.002	0.000	0.000	0.000	0.000	0.000	0.000	0.360	0.000	0.186	0.336	0.000	0.000	0.131	0.000	0.000	0.000	0.000	-0.269	-0.025	0.000	0.239	0.000	0.296	0.000	0.000
EPHA8_LOF	-0.186	0.587	0.030	-0.321	0.000	0.000	0.197	0.000	0.000	0.000	0.000	0.000	0.000	-0.277	-0.424	0.000	0.000	0.106	1.009	0.000	0.162	0.000	-0.173	0.000	0.000	0.000	-0.141	0.090	0.000	0.280	-0.577	0.000	0.148	0.060	0.000	0.000	0.000	0.000	0.000	0.000	0.000	-0.058	0.862	0.000	0.000	0.152	-0.213	0.000	0.000
EPHB2_LOF	0.750	-0.191	0.237	0.028	0.000	0.179	0.000	0.000	0.000	0.000	0.000	0.000	0.000	0.000	0.000	0.000	0.000	-0.190	0.000	0.000	0.000	0.222	-0.177	0.000	0.000	0.000	0.286	-0.615	0.000	0.000	0.753	0.000	0.000	0.567	0.000	0.000	0.000	0.000	0.000	0.000	0.000	0.000	0.000	0.000	0.000	0.120	0.362	0.000	0.000
EPHB4_LOF	0.132	-0.479	0.000	0.000	0.439	0.000	0.000	0.000	-0.039	-0.211	0.000	0.000	0.000	-0.008	0.000	0.000	0.000	0.000	0.000	0.000	0.000	0.000	-0.053	-0.003	-0.033	0.000	-0.036	0.000	0.000	0.000	0.000	0.000	0.000	0.000	0.000	0.000	0.000	-0.055	0.000	0.000	0.000	-0.006	0.000	0.000	-0.323	0.000	0.000	0.000	0.000
EPHB6_LOF	0.011	-0.077	0.000	0.129	0.000	0.000	0.000	0.000	0.000	-0.245	0.000	0.000	0.000	0.000	0.000	0.000	0.000	-0.384	0.000	0.000	-0.012	0.000	0.000	0.000	0.000	0.223	0.000	-0.167	0.000	0.142	0.000	0.000	0.000	0.000	0.000	-0.101	0.245	-0.003	0.000	0.000	-0.023	0.648	0.000	0.067	-0.299	0.000	0.030	0.000	0.000
EPHX3_LOF	-0.221	0.000	-0.389	0.025	0.000	0.000	0.000	0.000	-0.115	0.000	0.823	0.000	0.000	0.000	-0.159	0.000	0.000	-0.370	0.000	0.000	0.000	0.000	-0.324	0.096	0.291	0.000	0.000	0.227	-0.076	-0.267	0.064	-0.630	-0.281	0.000	0.085	-0.074	-0.044	0.000	0.000	0.000	0.000	-0.090	-0.494	-0.223	-0.389	0.000	-0.027	0.000	0.000
EPN1_LOF	0.107	0.000	0.000	0.000	0.181	0.000	0.000	0.000	0.000	0.461	-0.052	0.000	0.000	0.052	0.000	0.000	0.000	0.000	0.067	0.000	0.000	0.000	-0.097	-0.002	0.000	0.000	0.000	0.000	0.000	0.000	0.000	0.000	0.000	0.000	0.000	0.000	0.000	0.000	0.000	0.000	0.000	0.000	0.000	0.247	0.017	0.000	0.000	0.000	0.000
EPS8L3_LOF	0.000	0.000	-0.085	0.000	0.000	0.000	0.000	0.000	0.000	-0.049	0.079	0.000	0.000	0.016	0.000	0.000	0.000	0.000	0.000	0.000	0.000	0.159	-0.100	0.000	0.000	0.000	-0.308	0.127	0.000	0.000	0.000	-0.047	-0.129	0.071	0.000	0.000	0.000	-0.013	0.000	0.000	0.034	0.000	0.018	0.000	0.000	0.000	0.000	0.000	0.064
ERBB4_LOF	-0.061	0.000	0.000	0.000	0.000	0.000	0.000	0.000	0.000	0.000	0.132	0.000	0.121	-0.131	0.000	0.000	0.000	0.000	0.000	0.000	0.000	0.000	0.000	0.673	0.047	0.000	0.000	0.000	0.000	-0.182	-0.026	-0.169	0.000	0.000	0.000	-0.190	-0.020	-0.038	0.006	0.000	0.000	0.015	0.000	0.514	0.035	0.000	0.000	0.000	0.000
ERC2_LOF	0.000	0.000	0.000	0.000	0.359	0.000	0.000	0.000	0.000	0.000	0.000	0.000	0.000	0.000	0.000	0.000	0.000	0.000	0.000	0.000	0.000	0.000	0.000	0.000	0.000	0.000	0.176	0.000	0.000	0.000	0.160	0.000	0.000	0.000	0.000	0.000	0.000	0.000	0.000	0.000	0.000	0.000	-0.157	0.000	0.060	0.000	0.000	0.221	0.000
ERCC4_LOF	0.019	-0.509	0.000	0.000	0.000	0.738	0.000	0.000	0.000	0.643	-0.225	0.000	0.000	0.000	0.000	0.000	0.000	0.000	-0.231	0.178	0.000	0.000	-0.063	0.000	0.159	0.000	0.012	-0.004	-0.008	0.355	-0.143	-0.114	-0.236	0.000	0.334	0.000	0.000	-0.297	0.000	0.000	-0.066	-0.125	0.000	0.000	0.000	0.000	-0.066	0.000	0.000
ERCC5_LOF	0.096	0.000	0.000	0.000	0.000	0.000	0.000	0.000	-0.043	0.000	0.000	0.000	0.000	0.000	0.000	0.000	0.000	-0.010	0.000	0.000	0.000	0.000	0.000	0.000	0.000	0.000	0.000	-0.051	0.000	-0.117	0.000	0.000	-0.142	0.000	0.000	0.000	-0.203	0.000	0.000	0.000	0.000	0.000	0.000	0.000	-0.038	0.000	0.000	0.000	0.000
ERCC6_LOF	0.005	-0.425	0.000	-0.008	0.000	0.000	0.000	0.000	-0.100	0.000	0.000	0.000	0.000	0.000	0.000	0.000	0.000	0.000	0.000	0.000	0.000	0.000	-0.076	0.000	0.000	0.000	-0.243	0.000	0.050	0.092	0.000	-0.084	-0.171	-0.106	0.000	0.000	-0.186	0.000	0.000	0.000	0.000	0.000	-0.014	-0.187	0.000	0.032	0.000	0.000	0.000
ERCC6L_LOF	0.272	0.526	0.146	0.203	0.234	0.000	0.000	-0.019	0.668	-0.090	0.486	0.000	0.000	0.000	-0.049	-0.012	0.075	0.164	0.000	0.000	0.000	0.000	-0.142	0.000	-0.271	0.164	0.466	-0.205	-0.155	0.428	-0.269	-0.130	0.194	0.477	0.000	0.243	0.301	0.050	-0.040	0.000	-0.167	0.000	0.356	0.068	0.520	-0.068	-0.108	0.052	-0.007
ERF_LOF	0.000	0.010	-0.077	-0.127	0.000	0.000	0.000	0.000	0.000	0.060	-0.054	0.000	0.000	0.000	0.000	0.000	0.000	0.000	-0.099	0.000	0.000	0.000	0.000	0.000	0.000	0.000	0.000	0.000	0.000	0.000	0.000	0.000	0.000	0.000	0.023	0.000	-0.002	-0.009	0.000	0.000	0.000	-0.090	0.350	0.000	0.000	0.000	0.167	0.000	0.278
ERGIC2_LOF	0.000	0.365	0.188	0.000	-0.027	0.000	0.000	0.000	0.023	0.000	0.470	0.000	0.000	0.000	0.000	0.000	0.000	0.286	0.284	0.000	0.000	0.000	0.000	0.000	-0.600	0.000	0.402	0.000	0.000	0.174	0.000	-0.003	0.000	0.000	0.000	-0.151	0.000	0.000	0.000	0.000	0.000	0.000	0.000	0.000	0.132	0.000	-0.010	0.000	0.000
ERMAP_LOF	0.018	0.049	0.460	0.216	-0.369	0.000	0.000	0.000	0.399	0.000	-0.356	0.000	0.150	0.000	0.000	0.000	0.000	0.220	0.000	0.000	0.000	0.000	0.195	0.000	0.327	0.000	0.287	0.012	-0.159	0.157	0.000	-0.212	0.706	0.000	0.000	0.000	0.000	0.000	0.000	0.040	0.000	0.607	0.000	0.000	0.317	0.439	0.000	0.000	0.000
ERMP1_LOF	-0.258	-0.122	-0.436	-0.125	-0.060	0.000	0.000	0.000	-0.526	0.000	-0.531	0.000	0.000	0.312	0.000	-0.035	0.000	0.000	0.032	0.000	0.000	0.100	0.063	0.000	0.000	0.000	-0.272	0.000	-0.047	0.068	-0.354	0.387	0.000	0.000	0.000	-0.126	-0.035	0.000	0.000	-0.033	0.000	0.013	-0.187	-0.254	0.114	-0.044	-0.211	0.000	-0.018
ERV3-1_LOF	0.000	0.000	0.177	0.000	-0.164	0.000	0.000	0.000	0.000	0.000	0.000	0.164	0.000	0.169	0.013	0.000	0.000	-0.650	0.000	0.000	0.000	0.000	-0.365	0.000	0.000	0.193	0.000	-0.018	0.000	0.000	-0.240	0.000	0.000	0.000	0.000	-0.211	0.095	0.312	0.000	0.000	0.000	-0.126	0.012	-0.110	0.000	-0.035	0.440	0.000	0.000
ERVW-1_LOF	0.000	-0.018	0.000	-0.200	-0.270	0.000	0.000	0.000	0.000	-0.204	0.000	0.000	0.000	0.000	0.000	0.000	0.000	0.271	0.000	0.000	0.000	0.000	0.000	0.000	0.000	0.000	0.227	0.000	0.000	0.000	0.000	-0.091	0.000	0.000	0.000	-0.084	0.000	0.000	0.000	0.000	0.000	-0.212	0.000	0.000	0.000	0.000	-0.037	0.000	0.000
ESCO1_LOF	0.000	-0.039	0.000	0.000	0.000	0.000	0.000	0.020	0.000	0.072	0.000	0.000	0.000	0.000	0.000	0.000	0.000	0.108	0.231	0.000	0.000	0.000	0.000	0.000	0.000	0.000	-0.086	0.069	0.000	0.000	-0.081	0.000	0.000	0.000	0.000	0.000	0.000	0.000	0.000	0.000	0.137	0.000	-0.025	0.000	0.000	0.000	0.000	0.000	0.355
ESF1_LOF	-0.109	0.000	0.000	0.000	0.000	0.000	0.000	0.000	-0.340	0.000	0.000	0.000	0.000	-0.085	0.075	0.000	0.000	0.000	0.000	0.000	-0.027	0.000	0.000	-0.065	0.185	0.000	0.000	-0.398	-0.019	-0.199	-0.231	-0.233	0.207	-0.182	0.000	0.000	-0.040	-0.261	0.000	0.000	-0.023	-0.387	0.000	0.000	0.092	0.000	0.000	0.000	0.000
ESPL1_LOF	-0.007	0.000	-0.329	-0.198	0.000	0.000	0.000	0.000	0.000	-0.053	0.000	0.000	0.000	-0.115	0.282	0.000	0.000	0.000	0.000	0.000	0.000	0.000	0.298	0.000	0.000	0.000	0.110	0.015	0.000	0.000	-0.079	0.000	0.092	0.003	0.000	0.000	-0.065	-0.010	0.000	0.000	0.000	-0.259	-0.152	-0.145	0.000	0.040	0.258	0.000	0.000
ESRP1_LOF	0.000	0.000	0.000	-0.158	0.000	0.000	0.000	0.000	0.000	0.155	0.000	0.000	0.000	0.137	0.000	0.000	-0.014	0.000	0.000	0.000	-0.001	0.000	0.000	0.000	0.000	0.000	0.000	0.041	0.000	0.000	0.000	0.000	0.000	0.000	0.000	0.000	0.000	0.000	0.000	0.000	0.000	0.000	0.000	0.000	0.000	0.000	0.000	0.000	0.000
ESYT2_LOF	0.000	0.000	-0.165	0.000	-0.082	0.000	0.354	0.000	0.121	0.000	-0.051	0.000	0.000	-0.012	0.155	0.000	0.000	0.226	0.000	0.271	0.386	0.000	0.000	0.135	0.000	0.000	0.000	-0.135	0.000	0.216	0.000	0.000	0.131	-0.129	0.000	0.000	0.000	0.509	0.000	0.000	0.000	0.148	-0.120	-0.415	0.345	0.343	0.310	0.000	0.000
EVC_LOF	0.000	0.000	-0.200	0.064	-0.140	0.000	0.000	0.000	0.000	0.000	0.000	0.000	0.000	0.000	0.000	0.000	0.000	0.180	0.000	0.000	0.000	0.213	0.292	0.000	0.196	0.000	0.153	0.000	0.000	0.000	0.027	0.000	0.000	0.000	0.000	0.000	0.000	0.057	0.000	0.034	0.000	0.213	0.052	0.000	0.000	0.083	0.000	0.000	0.000
EVC2_LOF	-0.043	-0.110	-0.142	0.000	-0.150	0.000	0.000	0.155	0.000	-0.023	0.000	0.000	0.000	0.000	-0.136	0.000	0.000	-0.054	0.036	0.000	0.320	0.204	-0.291	0.000	0.000	0.000	-0.475	-0.439	-0.011	0.000	-0.304	-0.097	-0.034	-0.447	0.000	0.000	-0.247	0.000	0.207	0.000	0.000	-0.053	0.175	0.000	-0.080	0.000	-0.050	0.000	0.000
EVI5_LOF	0.000	0.000	0.000	0.374	0.320	0.000	0.000	0.000	-0.477	-0.376	0.000	0.000	0.000	0.000	0.000	0.000	0.000	0.200	0.222	0.000	0.000	0.000	0.000	0.000	0.000	0.000	0.000	0.000	0.000	0.039	0.000	0.000	0.000	-0.249	0.000	0.000	0.000	0.000	0.000	0.000	0.000	-0.065	0.000	0.000	0.000	0.000	0.000	0.000	0.000
EVPL_LOF	-0.029	0.000	0.000	-0.020	0.000	0.000	0.000	0.000	-0.189	-0.457	0.000	0.000	0.065	0.000	0.000	0.000	0.000	-0.186	-0.139	0.000	0.000	0.000	-0.188	-0.072	-0.281	0.000	-0.427	0.044	0.000	-0.198	-0.049	-0.052	-0.483	-0.132	0.000	-0.106	-0.121	-0.092	0.000	0.000	0.000	0.000	-0.070	-0.137	-0.439	0.000	0.000	0.000	0.000
EXD3_LOF	0.000	0.000	0.000	0.000	0.000	0.000	0.000	0.000	0.000	0.000	0.000	0.000	0.000	0.000	0.000	0.000	0.000	0.000	0.000	0.000	0.000	0.000	0.000	0.000	0.000	0.000	0.225	0.000	0.000	0.000	0.044	0.000	0.116	0.000	0.000	0.004	0.000	0.000	0.253	0.000	0.000	-0.048	0.126	0.000	0.000	0.000	0.000	0.000	0.000
EXO1_LOF	0.000	0.000	0.124	0.053	-0.028	0.000	0.000	0.000	0.078	0.000	0.042	0.000	0.000	0.000	-0.014	0.000	0.000	0.087	0.000	0.000	0.000	0.044	0.000	0.000	0.000	0.000	-0.073	0.000	0.071	0.000	0.000	0.000	0.000	-0.183	0.000	0.000	0.000	-0.308	0.000	0.000	0.000	0.330	0.079	0.069	0.037	0.000	0.109	0.000	0.049
EXOC1_LOF	0.000	-0.022	0.000	0.000	0.222	0.000	0.000	0.000	0.000	0.000	0.000	0.000	0.000	0.567	0.000	0.000	0.000	-0.205	-0.039	0.000	0.000	0.007	0.205	0.000	0.000	0.000	-0.351	0.000	0.000	0.000	0.000	0.117	-0.029	0.000	0.000	0.000	0.000	0.000	0.000	0.000	0.000	0.000	0.000	-0.045	0.000	0.000	-0.033	0.000	0.000
EXOSC10_LOF	0.000	0.239	-0.287	-0.469	-0.036	0.000	0.000	0.000	0.209	0.000	0.000	0.000	0.349	0.000	0.000	0.000	0.000	-0.207	0.000	0.406	0.000	0.000	-0.033	0.000	0.431	0.000	0.000	0.326	0.000	0.000	0.000	-0.106	-0.602	0.275	0.000	0.000	-0.050	0.395	0.101	0.000	0.027	0.000	-0.329	-0.116	0.012	0.000	0.837	0.000	0.000
EXPH5_LOF	0.000	-0.705	0.201	0.000	-0.398	0.000	0.000	0.023	-0.581	-0.843	0.000	0.106	-0.000	0.000	0.094	0.000	0.175	0.000	0.000	0.658	-0.049	0.000	0.201	-0.059	-0.409	0.000	-0.488	0.129	-0.101	0.000	-0.109	-0.233	-0.119	-0.042	0.000	-0.370	0.317	0.000	-0.027	0.000	0.000	0.135	0.093	0.000	0.000	-0.027	0.000	0.000	-0.046
EYS_LOF	-0.335	0.387	0.257	0.230	-0.532	-0.043	-0.042	0.000	-0.132	-0.066	0.000	0.000	-0.130	0.074	-0.218	0.067	-0.086	-0.150	0.419	-0.073	-0.169	-0.010	-0.120	0.310	0.000	-0.193	0.000	0.409	0.000	0.267	-0.299	0.523	0.001	0.257	-0.100	0.000	0.161	0.460	0.143	-0.136	0.219	-0.777	-0.069	0.000	-0.317	-0.164	-0.145	0.000	-0.118
EZH1_LOF	0.000	-0.177	-0.130	0.000	-0.104	0.000	0.000	0.000	-0.295	0.000	0.664	0.000	0.000	0.000	-0.085	0.000	0.000	-0.534	0.000	0.000	0.000	0.000	0.000	0.000	-0.239	0.000	-0.501	-0.094	0.000	0.120	-0.139	0.000	-0.344	-0.231	0.000	0.000	-0.254	0.000	0.000	0.138	0.000	0.416	-0.163	0.000	-0.349	0.000	0.000	0.000	0.000
F13B_LOF	-0.025	-0.073	0.305	-0.053	0.000	0.000	0.000	0.000	0.000	-0.251	0.000	0.000	0.000	0.096	0.000	0.000	0.000	-0.360	0.303	0.000	0.000	0.046	0.208	0.000	0.014	0.000	0.000	0.000	0.000	0.000	-0.108	0.000	0.090	0.000	0.262	0.181	-0.046	-0.142	0.000	0.000	0.000	-0.130	0.203	0.500	0.000	0.000	0.000	0.115	0.000
F5_LOF	0.024	-0.238	0.000	0.190	0.000	0.000	0.000	0.119	-0.293	-0.197	0.089	0.000	0.000	-0.202	-0.064	0.000	0.000	-0.283	-0.390	0.000	0.000	0.000	0.000	0.000	0.000	0.000	-0.094	0.366	-0.026	0.033	-0.368	-0.018	-0.200	-0.022	0.000	0.000	0.000	0.000	0.000	0.000	0.000	-0.230	-0.342	0.000	-0.130	0.000	-0.309	0.000	0.000
F8_LOF	0.000	0.000	-0.288	0.197	-0.162	0.000	0.000	0.000	0.000	0.000	0.000	0.000	0.000	0.000	-0.190	0.000	0.000	0.942	-0.180	0.000	0.258	0.000	0.000	-0.069	0.000	0.000	-0.119	0.236	-0.088	0.163	-0.270	0.000	-0.093	-0.218	0.108	0.254	0.000	-0.239	0.000	0.000	0.105	0.000	0.000	-0.003	0.000	-0.061	0.000	0.000	0.000
FAAH2_LOF	0.000	0.000	0.000	0.000	0.000	0.000	0.000	0.000	0.000	0.000	0.000	0.000	0.000	0.000	0.000	0.183	0.000	0.000	0.000	0.000	0.000	0.000	0.000	0.000	0.181	0.000	0.000	0.000	0.000	0.000	0.000	0.000	0.000	0.000	0.000	0.000	0.000	0.000	0.000	0.000	0.000	0.000	0.000	0.000	0.000	0.000	0.000	0.000	0.000
FAM111A_LOF	0.000	-0.287	-0.038	-0.190	0.000	0.000	0.000	0.314	0.000	0.000	-0.158	0.227	0.000	0.000	0.046	0.000	0.000	0.215	-0.073	0.000	0.176	0.000	-0.006	0.000	-0.042	0.000	0.149	-0.271	0.000	0.139	0.000	0.100	0.006	-0.001	0.000	0.000	0.016	0.096	0.000	0.000	0.000	0.000	0.000	0.034	0.000	0.000	0.000	0.000	0.000
FAM131B_LOF	0.000	0.194	0.000	0.000	0.000	0.000	0.000	0.000	0.104	0.000	0.000	0.000	0.000	0.000	0.000	0.000	0.000	0.000	0.258	0.000	0.000	0.000	0.000	0.000	0.000	0.000	0.000	0.013	0.000	0.130	0.000	0.000	0.037	0.000	0.000	0.029	0.066	0.000	0.130	0.000	0.000	-0.138	0.051	0.000	0.000	0.000	0.000	0.000	0.224
FAM135A_LOF	0.000	-0.098	0.000	0.595	0.000	0.000	0.000	0.000	-0.095	0.000	0.000	0.000	0.000	-0.016	0.000	0.000	0.000	0.000	-0.053	0.000	0.000	0.000	0.000	-0.044	0.000	0.000	0.000	0.000	0.000	0.000	-0.069	0.000	-0.044	0.000	0.000	0.000	0.000	0.000	0.000	0.075	-0.038	-0.073	0.000	0.000	0.000	0.000	0.000	0.000	0.098
FAM135B_LOF	-0.083	-0.077	0.064	0.000	-0.252	0.000	0.000	0.000	-0.227	-0.213	-0.032	0.000	0.000	0.000	0.026	0.000	0.000	-0.162	0.145	0.000	0.000	0.000	-0.206	0.000	0.000	0.000	0.000	0.000	-0.111	0.309	0.000	0.000	-0.072	0.000	0.000	0.000	0.066	0.000	0.104	0.000	-0.008	-0.166	0.160	0.000	-0.469	0.000	0.000	0.000	0.000
FAM160B1_LOF	0.511	0.653	0.211	0.000	0.000	0.000	0.000	0.000	0.090	0.570	0.000	0.000	0.000	0.303	0.000	0.000	0.000	-0.434	0.000	0.000	0.000	0.000	0.502	0.000	0.456	0.000	0.296	0.528	0.000	0.099	0.000	0.000	0.079	0.101	0.000	1.066	0.187	0.000	0.000	0.000	0.000	0.461	0.000	-0.014	0.000	0.000	-0.156	0.000	0.000
FAM168A_LOF	-0.024	0.539	0.000	0.179	0.000	0.000	0.000	0.000	0.483	0.000	0.000	0.000	0.000	-0.107	-0.026	0.000	0.000	-0.089	0.616	0.000	0.000	0.000	0.633	0.000	0.133	0.000	0.194	0.450	0.229	0.330	0.000	0.033	0.213	0.645	0.000	0.711	0.247	0.000	0.000	0.000	0.137	0.366	0.887	0.000	0.592	0.000	0.000	0.000	0.144
FAM178B_LOF	0.000	-0.607	0.008	0.000	0.329	0.000	0.000	0.000	-0.136	0.000	0.259	0.000	0.000	0.000	0.000	0.000	0.000	0.000	0.000	0.000	0.000	0.000	-0.477	0.000	0.000	0.000	-0.092	-0.273	0.000	0.000	0.000	-0.130	0.000	-0.140	0.000	0.000	-0.178	-0.505	0.000	0.000	0.000	0.000	-0.290	-0.304	0.000	0.073	-0.054	0.240	0.000
FAM186A_LOF	0.233	0.551	0.063	0.177	-0.363	0.000	0.000	0.000	0.196	-0.022	0.000	0.000	0.350	0.000	0.477	0.000	0.000	-0.583	0.449	0.000	0.000	0.000	0.700	0.000	0.088	0.000	0.515	0.000	0.000	0.000	0.064	0.000	0.206	0.176	0.000	-0.172	0.331	0.475	0.000	0.000	0.000	-0.129	0.000	0.000	0.188	0.095	-0.108	0.000	0.000
FAM186B_LOF	0.000	0.145	0.000	0.000	0.000	0.000	0.000	0.000	0.000	-0.224	0.000	0.000	0.071	-0.021	0.000	0.000	0.000	0.000	0.000	0.000	0.000	0.000	0.021	0.000	0.000	0.000	0.000	0.000	0.000	0.177	0.000	0.000	0.000	0.043	0.000	-0.105	0.000	-0.037	0.000	0.000	0.000	0.000	0.291	0.000	0.195	0.095	0.000	0.000	0.000
FAM189B_LOF	0.000	-0.063	0.000	0.000	-0.064	0.000	0.132	0.000	-0.347	0.000	0.000	0.000	0.000	0.000	0.000	0.000	0.000	0.000	0.000	0.000	0.000	0.000	0.000	0.000	-0.009	0.000	-0.018	0.000	0.000	-0.221	-0.065	-0.068	-0.142	-0.726	0.000	0.000	0.000	0.000	0.000	0.000	0.000	-0.287	0.000	-0.037	-0.295	0.000	0.000	0.000	0.000
FAM193A_LOF	-0.134	0.018	0.082	0.216	0.000	0.000	0.000	0.000	-0.134	0.000	0.109	0.000	0.000	0.000	0.000	0.066	0.000	0.000	-0.245	0.000	-0.043	0.000	-0.105	-0.072	-0.196	0.000	0.000	-0.235	-0.048	-0.283	-0.104	-0.324	-0.459	-0.229	0.000	0.000	-0.160	-0.335	-0.075	0.000	-0.149	-0.345	0.000	0.000	0.100	-0.005	0.101	0.000	0.001
FAM193B_LOF	0.000	-0.095	0.000	-0.069	-0.014	0.000	0.000	0.000	-0.374	0.000	0.000	0.000	0.000	0.000	0.000	0.000	0.000	-0.359	0.000	0.000	0.000	0.000	0.000	0.000	-0.088	0.000	-0.151	0.000	0.000	-0.323	-0.078	-0.006	-0.403	0.000	0.000	0.000	0.000	0.000	0.000	0.016	0.000	-0.154	-0.005	0.000	-0.409	0.000	-0.070	0.000	0.000
FAM200B_LOF	0.000	0.000	0.000	0.000	0.000	0.000	0.000	0.000	0.000	0.000	-0.122	0.000	0.000	0.000	0.000	0.000	0.000	0.000	0.000	0.000	0.000	0.000	0.000	0.000	0.000	0.000	0.040	0.000	0.000	0.000	0.000	0.000	0.135	0.000	0.000	0.000	-0.039	0.000	0.000	0.000	0.000	0.000	-0.005	0.000	0.241	0.000	0.000	0.000	0.000
FAM227B_LOF	0.000	-0.135	-0.027	0.000	0.000	0.000	0.000	0.000	0.000	-0.252	0.026	0.000	0.000	-0.127	0.000	0.000	0.000	0.000	-0.367	0.000	0.000	0.000	0.004	0.000	-0.366	0.000	-0.167	0.000	0.000	-0.120	0.000	0.000	0.000	-0.181	0.000	-0.044	-0.243	0.000	0.000	0.000	0.000	0.000	-0.012	-0.283	0.000	0.000	-0.111	0.000	0.000
FAM47C_LOF	-0.040	0.000	0.000	0.000	0.000	0.000	0.000	0.008	0.000	0.000	-0.151	0.000	0.000	0.000	0.000	0.000	0.079	-0.181	0.000	0.000	0.000	0.070	0.000	0.000	0.024	0.000	-0.166	0.000	0.000	0.000	0.186	0.000	0.159	0.159	0.000	0.000	-0.308	-0.191	0.000	0.000	0.000	0.000	-0.403	-0.147	0.000	0.000	0.000	0.000	0.000
FAM81B_LOF	0.000	0.000	0.000	-0.268	0.414	0.000	0.000	0.000	-0.329	0.000	0.023	0.000	0.000	0.000	0.000	0.000	0.000	0.000	0.241	0.000	0.000	0.000	0.000	0.000	-0.298	0.000	0.000	0.353	0.000	0.067	-0.117	0.056	-0.206	-0.518	0.000	0.000	-0.244	-0.018	0.000	0.000	0.000	-0.196	0.147	0.000	0.186	0.000	0.000	0.000	0.000
FAM83B_LOF	0.000	0.000	0.000	0.000	0.000	0.000	0.000	0.000	0.000	-0.109	0.000	0.000	0.314	0.000	0.050	0.000	0.000	0.000	0.000	0.000	0.000	0.000	0.095	0.000	0.000	0.000	0.000	0.000	0.000	0.000	0.200	0.000	0.000	0.000	0.000	0.009	0.000	0.000	0.000	0.000	0.000	0.000	0.000	0.000	0.000	0.000	0.000	0.000	0.000
FANCA_LOF	0.000	-0.023	0.360	0.000	0.000	0.000	0.000	0.000	0.089	0.000	-0.061	0.000	0.000	0.000	0.000	0.000	0.000	-0.177	0.338	0.000	0.000	0.000	0.000	0.177	0.000	0.000	0.000	0.000	0.000	0.000	0.000	0.000	0.000	0.000	0.000	0.000	0.202	0.000	0.000	0.000	0.000	0.000	0.000	0.213	0.000	0.000	0.000	0.000	0.000
FANCG_LOF	0.000	0.000	0.000	-0.223	0.000	0.000	0.000	0.000	0.484	0.177	0.000	0.000	0.029	0.351	0.000	0.000	0.000	0.000	0.000	0.000	0.059	0.000	0.376	0.141	0.331	0.000	0.000	0.384	0.000	0.042	0.336	0.000	0.000	0.347	0.010	0.000	0.115	0.129	0.094	0.000	0.002	0.000	0.015	0.000	0.273	0.000	0.000	0.000	0.000
FANCI_LOF	0.000	0.000	0.055	0.000	0.025	0.000	0.000	0.000	0.025	0.000	0.000	0.000	0.000	0.385	0.303	0.000	0.000	0.000	0.000	0.000	0.000	0.000	0.128	0.000	-0.098	0.000	0.000	-0.136	0.000	0.000	0.000	0.343	-0.348	0.066	0.000	0.000	-0.031	0.214	0.000	0.232	0.000	0.000	0.000	0.000	0.000	0.000	0.000	0.000	0.000
FANCM_LOF	0.000	-0.356	0.284	0.000	0.305	0.000	0.000	-0.176	0.539	0.544	0.362	0.004	0.000	0.429	0.000	-0.045	0.000	0.270	0.000	0.032	0.000	-0.044	-0.709	-0.095	0.273	-0.077	0.119	0.000	-0.276	0.232	0.000	0.260	0.469	0.249	-0.027	0.221	0.185	0.000	0.000	0.000	0.411	0.000	0.090	0.040	0.053	-0.153	-0.207	0.000	0.551
FASN_LOF	0.000	0.000	0.460	0.000	0.000	0.000	0.000	0.000	0.050	0.000	0.000	0.000	0.000	-0.151	0.000	0.000	0.000	0.000	0.091	0.000	0.000	0.000	0.000	-0.118	-0.175	0.000	0.000	-0.117	-0.004	0.000	-0.101	0.000	0.000	0.000	0.000	0.000	0.000	0.000	0.000	0.000	0.000	0.000	0.623	0.071	0.212	0.000	0.000	0.000	0.000
FASTKD1_LOF	0.028	-0.015	0.000	0.000	0.320	0.000	0.000	0.000	0.339	-0.130	-0.162	0.000	0.000	-0.001	0.352	0.000	0.000	0.000	0.000	0.000	0.000	0.205	0.070	0.000	0.000	0.000	0.000	0.078	0.000	0.178	0.301	0.000	0.000	0.000	0.000	0.000	0.000	0.000	0.000	0.000	0.000	0.000	0.247	0.274	0.108	0.104	0.251	0.000	0.000
FASTKD3_LOF	0.000	0.000	0.171	-0.050	0.000	0.000	0.000	0.000	0.123	0.000	0.000	0.251	0.000	0.000	0.000	0.000	0.000	-0.164	0.000	0.000	0.000	0.000	0.000	0.000	-0.026	0.000	0.000	0.134	0.000	-0.076	0.000	0.000	0.000	-0.280	0.000	0.130	-0.106	0.000	0.000	0.000	0.000	-0.052	-0.208	-0.007	0.134	0.000	0.068	0.000	0.000
FAT1_LOF	-0.458	-0.909	-0.515	-0.561	0.002	0.000	-0.091	-0.184	-0.494	0.000	0.000	0.000	-0.330	-0.796	-0.186	0.000	0.400	-1.026	-0.521	-0.133	-0.206	-0.144	0.000	0.000	-0.353	-0.146	-0.668	0.156	0.000	-0.099	0.624	-0.287	0.000	0.000	-0.029	-0.319	-0.170	-0.414	0.000	0.000	0.000	0.516	-0.142	-0.353	-0.031	-0.376	-0.197	-0.239	-0.205
FAT2_LOF	-0.017	0.039	0.000	0.000	0.000	0.000	0.000	-0.041	0.000	0.409	0.000	0.000	0.000	0.122	-0.017	0.000	0.000	-0.024	0.000	0.000	-0.039	0.000	0.000	0.000	0.000	0.000	0.177	0.000	-0.165	0.000	0.000	0.000	0.179	0.101	0.000	0.139	0.000	0.000	-0.015	0.000	-0.163	-0.326	0.030	0.000	0.000	-0.057	-0.082	0.000	0.055
FAT4_LOF	0.000	-0.511	-0.113	0.000	-0.476	0.000	0.000	-0.028	-0.281	0.007	0.000	0.000	0.000	0.282	0.000	0.000	0.000	-0.253	-0.131	0.000	0.777	-0.013	-0.004	0.000	-0.325	0.000	-0.495	0.000	0.000	0.000	0.337	-0.044	-0.418	0.000	0.000	-0.316	0.000	-0.109	0.000	0.000	0.090	0.000	-0.666	-0.604	-0.269	0.000	0.072	0.000	0.000
FBF1_LOF	0.000	-0.153	0.000	-0.292	-0.139	0.000	0.000	0.000	-0.150	-0.127	0.000	0.000	0.000	0.000	0.000	0.000	0.000	0.255	0.000	0.000	0.000	0.000	0.000	0.035	-0.075	0.027	-0.023	0.000	0.000	0.000	0.000	-0.004	0.000	-0.189	0.000	0.000	-0.012	0.065	0.000	0.000	0.000	-0.118	0.000	0.105	-0.134	0.000	0.000	0.000	0.161
FBN1_LOF	0.000	0.475	0.041	0.000	0.078	0.000	0.000	0.000	0.000	0.000	0.000	0.120	0.000	0.000	-0.130	0.000	0.000	0.011	-0.419	0.047	-0.003	0.000	0.446	0.000	0.000	0.000	0.000	0.000	-0.014	0.214	-0.112	-0.277	0.119	0.192	0.000	0.000	0.030	-0.040	0.000	0.000	-0.119	0.000	0.000	0.000	-0.311	0.000	0.000	0.000	0.000
FBN2_LOF	0.000	0.354	0.000	0.000	-0.279	0.000	0.000	0.000	-0.053	0.153	0.000	0.000	0.000	-0.354	0.000	0.000	0.000	0.131	0.397	0.000	0.000	0.000	-0.129	-0.055	0.039	0.000	0.000	0.000	-0.038	0.000	0.000	0.000	-0.121	-0.145	0.000	-0.144	0.000	0.000	0.000	0.000	-0.047	0.000	0.089	0.000	-0.056	0.000	0.019	0.000	0.000
FBN3_LOF	-0.175	0.182	0.000	0.000	-0.022	0.000	0.000	0.054	0.000	0.068	0.249	0.000	0.000	-0.143	-0.209	0.000	0.000	0.324	-0.002	0.000	0.000	0.000	0.000	0.000	0.000	0.000	-0.026	0.000	-0.046	0.000	0.000	-0.210	0.000	0.377	0.000	0.000	-0.584	-0.155	0.055	0.000	0.000	0.000	-0.172	-0.048	0.055	0.000	-0.163	0.000	-0.006
FBRSL1_LOF	0.111	0.000	-0.087	-0.243	0.000	0.000	0.000	0.000	-0.092	0.000	-0.079	0.000	0.000	0.072	0.000	0.000	0.000	-0.123	-0.102	0.000	0.000	0.000	0.000	0.000	-0.098	0.000	0.000	0.187	0.000	0.000	0.000	-0.140	-0.516	0.000	0.000	0.000	-0.644	0.000	0.000	0.000	0.000	-0.081	0.000	0.000	0.000	0.000	0.000	0.000	0.000
FBXL13_LOF	0.000	0.061	0.579	0.201	0.000	0.000	0.000	0.000	-0.391	0.000	0.000	0.000	0.000	-0.006	0.128	0.217	0.304	0.000	0.000	0.000	0.000	0.000	-0.063	0.000	-0.165	0.000	0.000	0.000	0.000	-0.095	0.000	0.000	-0.000	-0.160	0.000	0.000	0.000	0.000	0.000	0.000	0.000	0.000	0.000	0.132	0.000	0.000	0.000	0.000	0.000
FBXO34_LOF	0.000	0.000	0.000	-0.129	0.000	0.000	0.000	0.000	0.000	-0.066	0.106	0.000	0.000	-0.102	0.000	0.000	0.000	0.000	-0.016	0.000	0.000	0.000	0.000	0.000	-0.033	0.000	0.000	-0.115	0.000	0.000	-0.030	0.000	0.000	0.000	0.000	0.000	-0.030	0.000	0.000	0.000	0.000	0.000	0.000	0.000	0.000	0.000	0.000	0.000	0.000
FBXO38_LOF	0.000	-0.017	0.000	0.000	0.000	0.000	0.000	0.000	0.000	0.000	0.000	0.000	0.000	0.000	0.000	0.000	0.000	0.000	0.000	0.000	0.000	0.000	0.000	0.000	0.000	0.000	0.000	0.000	0.000	0.000	0.000	0.000	0.000	0.000	0.000	0.000	0.000	0.000	0.000	0.000	0.000	0.000	0.000	0.000	0.000	0.000	0.000	0.000	0.000
FBXO4_LOF	0.000	0.174	0.000	0.000	-0.355	0.129	0.000	0.000	0.000	0.990	0.248	0.000	0.000	0.309	0.000	0.000	0.000	0.300	0.208	0.000	0.000	0.000	0.000	0.092	0.262	0.000	0.088	0.518	0.000	0.266	0.000	0.000	0.385	0.595	0.130	-0.215	0.384	0.000	0.000	0.000	0.298	0.000	0.000	0.418	0.347	0.000	0.000	0.000	0.082
FBXW7_LOF	-0.016	0.141	0.000	0.000	0.308	0.000	0.000	0.000	0.227	0.000	-0.161	0.090	0.000	0.877	-0.022	0.000	0.000	0.000	0.000	0.000	0.000	0.000	0.273	0.000	0.000	0.000	0.163	0.321	-0.085	0.000	0.416	0.572	0.555	0.242	0.000	0.603	0.423	0.065	0.000	0.000	0.000	0.000	0.000	0.000	0.000	0.000	0.000	0.000	0.000
FCRL5_LOF	0.000	0.000	0.000	0.000	-0.017	0.000	0.000	0.000	0.000	0.000	-0.185	0.000	0.000	0.000	0.000	0.000	0.000	0.270	0.000	0.000	0.000	0.000	0.208	0.000	0.000	0.000	0.281	-0.036	0.000	-0.160	0.000	0.000	0.000	0.106	0.000	0.000	0.000	0.000	0.000	0.000	0.000	0.000	0.119	0.000	0.056	0.000	0.000	0.000	0.000
FER_LOF	0.000	-0.054	0.000	0.000	-0.022	0.000	0.000	0.000	-0.270	0.000	0.000	0.000	0.000	0.000	0.000	0.000	0.000	-0.082	-0.049	0.000	0.000	0.000	0.000	0.000	-0.210	0.000	0.000	0.121	0.000	-0.001	0.000	0.000	-0.181	-0.163	0.000	0.000	-0.003	-0.009	0.000	0.000	0.000	0.000	0.000	-0.003	-0.377	0.000	0.000	0.000	0.000
FER1L6_LOF	0.253	0.000	0.000	0.412	0.000	0.000	0.000	-0.050	0.526	0.000	0.000	0.000	0.000	0.000	0.000	0.000	0.000	0.000	0.020	0.000	-0.109	0.000	0.194	0.000	-0.140	-0.072	0.000	0.000	-0.208	0.504	-0.040	0.000	0.496	0.354	0.000	-0.191	0.721	0.000	-0.055	0.000	0.000	0.000	0.073	0.000	0.234	0.505	-0.346	0.000	0.000
FERMT2_LOF	0.288	0.757	-0.289	0.000	-0.080	0.000	0.000	0.000	0.645	0.000	-0.119	0.054	0.247	0.212	0.451	0.000	0.000	0.000	0.010	0.000	0.000	0.000	-0.002	0.000	0.404	0.000	-0.029	0.202	0.000	-0.012	0.152	0.000	0.295	0.456	0.000	0.192	0.021	0.000	0.000	0.000	0.000	0.369	0.000	-0.022	0.000	0.000	0.000	0.000	0.111
FES_LOF	0.000	0.000	0.000	0.299	0.220	0.000	0.269	0.000	0.045	-0.170	-0.199	0.000	0.000	0.107	0.000	0.000	0.000	0.880	0.131	0.000	0.000	0.000	0.000	0.000	0.000	0.000	0.000	0.149	0.000	0.000	0.000	0.000	0.337	0.351	0.000	0.000	0.000	0.080	0.339	0.000	0.000	0.000	0.000	0.000	0.042	0.000	0.000	0.000	0.000
FGD6_LOF	0.000	0.000	0.000	0.000	0.000	0.000	0.000	0.060	0.026	0.000	0.000	0.000	0.000	0.000	0.000	0.000	0.000	0.000	0.000	0.000	0.000	0.047	0.000	0.000	0.000	0.000	0.000	0.000	0.000	0.000	0.000	0.000	0.000	-0.013	0.000	0.000	-0.259	-0.122	0.000	0.000	0.000	0.000	0.000	0.000	0.000	0.144	0.058	0.000	0.000
FGL1_LOF	0.000	0.314	0.000	-0.387	0.000	0.000	0.000	0.046	0.000	-0.167	0.126	0.000	0.000	0.000	0.000	0.000	0.000	0.000	-0.152	0.000	0.000	0.186	-0.140	0.000	-0.056	0.000	0.000	0.067	0.000	-0.145	-0.103	0.000	0.017	0.000	0.087	0.000	0.000	0.000	0.011	0.056	0.000	0.276	0.000	0.000	-0.049	0.000	0.000	0.000	0.000
FHDC1_LOF	0.000	0.065	0.000	0.000	0.000	0.000	0.000	0.000	0.000	0.000	0.075	0.000	0.000	0.000	0.171	0.000	0.000	0.000	0.031	0.000	0.000	0.000	0.000	0.000	-0.012	0.000	0.000	0.000	0.000	0.063	0.000	0.000	0.000	0.000	0.000	0.000	0.208	0.000	-0.023	0.000	0.000	0.000	0.000	0.000	0.000	0.000	0.000	0.000	0.000
FHOD3_LOF	-0.047	-0.126	0.319	0.000	-0.235	0.000	0.000	0.000	0.224	-0.049	-0.069	0.000	0.000	-0.142	-0.106	0.000	-0.014	0.000	-0.100	0.000	-0.006	0.000	0.119	0.000	0.000	0.000	0.052	-0.019	0.000	0.000	0.000	0.599	0.192	0.172	0.000	-0.102	0.234	0.000	0.000	0.000	-0.046	0.343	0.109	0.231	0.056	0.010	0.000	0.000	0.000
FIGN_LOF	0.000	-0.003	0.000	0.000	0.000	0.000	0.000	0.000	0.277	0.000	0.020	0.000	0.000	0.037	0.000	0.000	0.000	0.000	-0.176	0.000	0.000	0.000	0.000	0.000	-0.106	0.000	0.000	0.000	0.113	0.000	0.000	0.000	0.000	0.000	0.000	0.000	0.000	-0.136	0.000	0.000	0.000	0.000	0.000	0.000	0.000	0.000	0.104	0.000	0.000
FIGNL1_LOF	0.000	-0.018	0.359	0.000	0.000	0.000	0.000	0.000	0.457	0.014	0.000	0.107	0.000	0.000	0.000	0.000	0.000	0.155	0.000	0.000	-0.067	0.000	0.046	0.323	0.000	0.107	0.329	0.000	0.000	0.000	0.000	0.000	0.000	-0.067	0.000	-0.097	0.000	0.000	0.000	0.000	-0.167	0.000	-0.094	0.000	0.000	0.000	0.000	0.000	0.000
FILIP1_LOF	0.000	-0.327	-0.065	-0.092	0.121	0.000	0.000	0.000	0.000	0.737	0.000	0.206	0.000	-0.020	0.000	0.000	0.000	0.053	0.000	0.000	0.000	0.000	0.129	0.000	0.000	0.000	0.079	0.000	0.000	0.000	-0.006	-0.007	-0.245	0.000	0.000	0.157	-0.235	0.000	0.000	0.000	0.000	0.298	-0.436	-0.017	0.000	0.000	0.000	0.000	0.000
FILIP1L_LOF	0.000	0.000	0.000	0.000	0.000	0.000	0.000	0.209	0.000	0.000	0.000	0.000	0.000	0.000	0.000	0.000	0.000	0.000	-0.021	0.000	-0.008	0.000	0.000	0.000	0.000	0.000	0.000	0.000	0.000	-0.327	0.000	0.000	0.000	0.000	0.000	0.000	0.000	0.000	0.000	0.000	0.000	0.000	0.000	0.000	-0.241	0.000	0.000	0.000	0.000
FIP1L1_LOF	0.000	0.000	0.000	-0.120	-0.127	0.000	0.000	0.000	0.000	-0.039	0.000	0.000	0.000	-0.051	0.000	0.000	0.000	-0.006	-0.142	0.281	0.000	0.000	-0.122	0.232	-0.132	0.000	-0.043	-0.117	0.247	0.000	0.000	-0.178	0.000	0.000	0.000	-0.081	0.000	0.004	0.000	0.000	0.000	0.061	0.000	-0.146	0.121	0.000	-0.192	0.000	0.000
FKBP10_LOF	0.000	-0.034	-0.366	0.000	0.000	0.000	0.000	0.000	-0.150	0.000	0.000	0.000	0.000	-0.279	-0.009	0.000	0.000	0.047	-0.191	0.000	0.000	0.000	-0.048	0.000	-0.175	0.000	0.002	-0.123	0.000	0.000	0.000	0.000	0.000	-0.092	0.000	0.000	0.000	0.000	0.000	0.216	0.000	0.476	0.053	0.083	-0.631	0.000	0.000	0.000	0.000
FKBP15_LOF	0.000	-0.632	0.061	0.128	0.000	0.000	0.000	0.000	0.044	-0.249	0.000	0.000	0.000	-0.046	-0.111	0.000	0.087	-0.403	0.000	0.000	0.000	0.000	0.000	0.000	-0.100	0.000	0.057	0.000	0.000	-0.147	-0.084	-0.271	-0.256	-0.384	0.000	-0.103	0.048	0.000	0.000	0.000	0.000	-0.179	-0.005	0.000	0.027	0.000	0.000	0.000	0.000
FKBP8_LOF	0.000	0.000	0.000	0.000	0.000	0.000	0.000	0.000	0.000	0.000	0.000	0.000	0.000	0.000	0.000	0.000	0.000	0.000	0.000	0.000	0.000	0.000	0.014	0.000	0.000	0.000	0.000	0.000	0.000	0.000	0.000	0.000	0.109	0.021	0.000	0.202	0.000	0.000	0.000	0.000	0.000	0.000	0.000	0.000	0.000	0.000	0.000	0.000	0.000
FLCN_LOF	0.000	-0.034	0.000	0.000	0.000	0.116	0.000	0.000	0.000	0.000	0.000	0.209	0.000	0.000	0.115	0.000	0.000	-0.156	0.000	0.000	0.000	0.000	0.000	0.000	0.000	0.000	0.000	0.000	0.000	-0.207	0.000	0.000	0.000	0.000	0.000	0.000	-0.026	0.000	0.000	0.000	0.000	0.000	0.000	-0.057	0.000	0.000	0.000	0.000	0.000
FLG_LOF	0.000	0.034	0.176	0.000	-0.427	0.000	0.000	-0.105	0.000	-0.003	0.178	0.000	0.000	0.000	-0.318	0.000	-0.021	-0.440	-0.353	0.000	0.000	0.000	0.000	0.336	0.000	-0.031	0.000	-0.363	0.000	0.000	0.000	0.000	0.000	-0.094	0.000	0.000	-0.127	0.000	-0.152	0.000	-0.131	0.000	0.336	0.000	-0.056	0.000	0.000	0.000	-0.051
FLG2_LOF	0.000	0.115	0.000	-0.094	0.282	0.057	0.031	0.000	-0.556	-0.178	-0.030	0.000	0.000	0.000	0.000	0.386	0.000	0.300	-0.061	0.000	0.000	0.000	-0.274	-0.070	0.291	0.000	0.000	-0.120	-0.053	0.005	-0.454	0.000	0.000	0.000	0.451	-0.330	0.000	-0.298	0.000	0.000	0.000	0.026	0.000	0.000	0.010	0.000	-0.116	0.000	0.000
FLNA_LOF	0.000	0.000	0.000	0.000	-0.247	0.000	0.000	0.000	-0.074	-0.162	0.000	0.000	0.000	-0.064	0.312	0.000	0.000	0.000	0.000	0.000	0.000	0.000	-0.318	0.000	-0.036	0.000	0.000	0.121	0.000	0.080	-0.037	0.000	-0.132	0.000	0.000	-0.016	0.000	0.000	0.000	0.000	0.000	-0.189	0.000	-0.083	-0.258	0.000	0.000	0.000	0.085
FLNB_LOF	0.000	0.000	0.000	-0.390	-0.323	0.000	0.000	0.000	0.000	0.000	-0.094	0.000	0.000	-0.160	-0.026	0.000	0.000	-0.226	0.000	0.000	0.000	0.000	-0.295	0.000	-0.286	0.000	-0.322	-0.636	0.000	0.021	0.000	0.000	0.000	-0.429	0.000	-0.047	-0.168	0.000	0.000	0.000	-0.068	-0.051	-0.097	0.000	0.000	0.000	-0.082	0.000	0.000
FLNC_LOF	0.000	0.220	-0.101	-0.241	0.029	0.000	0.000	0.000	-0.162	0.221	0.000	0.000	0.461	0.000	0.000	0.000	0.000	-0.131	-0.240	0.000	0.000	0.000	0.033	0.000	0.035	0.000	0.000	-0.053	0.000	0.000	0.000	0.000	-0.155	0.000	0.368	0.000	-0.127	-0.070	0.000	0.000	0.000	0.000	-0.563	-0.015	-0.006	0.000	0.000	0.000	0.000
FLOT2_LOF	-0.585	0.061	0.000	0.000	-0.288	0.035	0.000	0.000	0.575	-0.116	-0.694	-0.046	-0.040	0.000	0.000	0.000	0.000	0.081	-0.284	0.233	-0.050	0.338	-0.191	-0.378	0.000	0.000	0.185	-0.406	-0.326	0.246	-0.215	0.404	0.000	0.352	0.000	-0.017	0.000	-0.108	-0.176	0.000	-0.253	0.222	0.536	0.320	0.273	0.000	0.405	-0.019	0.374
FLT1_LOF	0.000	0.000	-0.277	0.000	-0.139	0.000	0.000	0.000	0.130	0.085	0.000	0.000	0.000	0.000	-0.067	0.000	0.221	0.000	-0.226	0.000	0.000	0.000	0.000	0.000	0.000	0.000	0.000	0.055	0.000	0.000	0.000	0.000	0.107	0.000	0.000	0.000	0.000	0.000	0.000	0.000	0.000	0.000	0.216	0.000	0.000	0.000	0.093	0.000	0.290
FLT4_LOF	0.000	-0.022	-0.208	0.000	-0.216	0.000	0.000	0.000	0.000	-0.187	0.495	0.000	0.000	0.000	0.000	0.000	0.000	-0.158	-0.125	0.000	0.000	0.000	0.000	0.000	0.386	0.000	0.000	0.250	0.000	0.000	0.031	0.000	0.000	0.000	0.000	0.000	-0.046	-0.065	0.000	0.000	0.141	0.000	-0.363	-0.084	0.053	0.000	0.260	0.000	0.000
FMN1_LOF	0.000	0.045	0.004	0.047	-0.060	0.000	0.000	0.000	0.000	0.000	0.000	0.000	0.714	-0.004	0.432	0.000	0.000	-0.030	0.000	0.000	0.048	0.000	-0.082	0.000	0.293	0.000	0.146	0.000	0.387	0.000	0.306	0.000	-0.087	0.048	0.000	0.000	0.000	0.246	0.000	0.000	0.000	0.000	-0.111	-0.279	0.000	0.000	-0.206	0.248	0.000
FMN2_LOF	-0.092	0.089	-0.129	-0.104	-0.050	0.000	0.000	0.279	0.409	0.596	0.000	0.000	0.089	0.000	0.000	0.000	0.000	0.000	0.000	0.000	0.000	0.291	0.000	0.073	0.000	0.000	-0.243	0.000	0.000	0.191	0.250	0.138	0.161	0.227	0.000	0.000	0.052	0.000	0.000	0.000	0.000	-0.262	0.171	0.000	0.000	0.000	0.000	0.000	0.000
FMO4_LOF	0.000	-0.056	-0.235	-0.013	0.000	0.000	0.000	0.000	-0.074	0.000	0.000	0.286	0.000	0.000	0.000	0.000	0.000	0.000	0.000	0.000	0.000	0.193	0.000	0.000	0.000	0.000	-0.369	-0.301	0.000	0.042	0.000	-0.150	-0.144	-0.012	0.000	0.000	0.000	-0.263	0.000	0.183	0.000	0.000	0.000	0.000	-0.367	0.000	-0.123	0.000	0.000
FN1_LOF	0.289	-0.086	0.009	0.000	0.057	0.000	0.000	-0.031	0.000	0.000	-0.165	0.000	-0.014	0.000	0.000	0.000	0.000	0.000	-0.037	0.000	-0.042	0.000	0.000	0.000	-0.049	0.000	0.000	0.255	0.000	0.000	-0.179	-0.019	0.000	-0.345	0.000	0.000	0.005	0.000	-0.031	0.000	-0.085	0.000	0.000	0.011	0.083	0.000	0.058	0.000	-0.035
FNDC1_LOF	0.000	0.253	0.055	0.197	-0.213	0.000	0.000	0.000	0.000	0.040	-0.103	0.000	0.252	-0.282	-0.058	0.000	0.000	0.000	-0.362	0.000	0.000	0.000	0.197	0.000	0.277	0.000	0.425	0.039	0.000	0.000	0.000	-0.004	0.138	0.242	0.000	0.640	0.000	0.035	0.000	0.000	0.000	0.608	0.000	0.000	0.297	0.000	0.258	0.000	0.000
FNIP1_LOF	0.008	0.000	0.265	0.000	0.000	0.451	0.000	0.000	0.000	0.000	0.172	0.000	0.000	0.000	-0.194	-0.053	0.000	0.000	0.020	0.000	0.000	0.000	0.000	0.000	0.000	0.000	-0.061	0.008	0.000	0.408	-0.093	0.140	0.000	0.000	0.023	0.000	0.000	0.000	-0.041	0.000	0.000	0.000	-0.171	0.000	0.000	0.000	0.000	0.000	-0.064
FOCAD_LOF	0.004	0.198	0.260	0.000	0.000	0.000	0.000	0.000	0.269	0.000	0.000	0.000	0.000	0.459	0.000	0.000	0.000	0.334	0.000	0.000	0.000	0.000	0.000	0.000	0.000	0.000	0.000	0.000	0.000	0.280	0.000	0.000	0.385	0.000	0.000	0.000	0.000	0.163	0.000	0.000	0.000	0.290	0.432	0.000	0.114	0.000	0.501	0.000	0.000
FOXN2_LOF	-0.091	0.000	0.000	0.000	0.357	0.145	0.000	0.457	-0.746	0.058	0.187	0.000	0.000	0.018	0.000	0.374	0.000	0.000	-0.043	0.000	0.000	0.133	0.000	0.000	-0.202	0.000	0.000	0.000	-0.007	0.000	0.000	0.000	-0.118	0.000	0.000	0.000	-0.127	-0.234	0.000	0.000	0.000	0.444	0.373	0.549	0.000	0.020	0.000	0.000	0.000
FOXN3_LOF	0.000	0.000	0.000	0.000	0.000	0.000	0.000	0.000	-0.184	0.000	0.305	0.000	0.000	0.000	0.000	0.000	0.000	-0.032	0.000	0.000	0.000	0.000	0.000	0.204	-0.205	0.000	0.000	0.068	0.000	0.168	0.276	0.000	-0.227	-0.215	0.185	0.000	0.000	0.000	0.000	0.000	0.000	0.000	0.000	-0.025	-0.401	0.000	-0.012	0.000	0.000
FOXP4_LOF	0.000	0.000	0.000	0.000	0.000	0.000	0.000	0.000	0.000	0.000	0.000	0.000	0.000	0.000	0.000	0.000	0.041	0.000	0.000	0.000	0.000	0.000	0.000	0.000	0.000	0.000	0.000	0.000	0.000	0.000	0.000	0.000	0.000	0.000	0.000	0.000	0.000	0.000	0.000	0.000	0.000	0.000	0.000	0.000	0.000	0.000	0.000	0.000	0.000
FRAS1_LOF	0.207	0.591	0.665	0.635	-0.084	0.000	0.000	0.000	0.000	0.093	0.000	0.000	0.000	0.008	-0.045	0.421	0.000	0.446	0.000	0.000	0.065	0.000	0.440	0.047	0.091	0.000	0.653	0.118	0.000	0.013	0.000	0.097	0.000	0.203	-0.001	0.000	0.000	0.000	-0.022	0.000	0.456	0.000	0.107	0.000	0.061	0.000	-0.056	0.000	0.267
FREM1_LOF	0.000	-0.115	0.000	0.000	-0.088	0.000	0.000	0.000	-0.019	0.000	0.000	0.000	0.000	0.000	0.000	0.000	0.000	-0.326	0.000	0.000	0.000	0.000	0.000	0.000	-0.340	0.000	-0.112	0.000	0.000	0.000	0.000	0.000	0.000	0.000	0.000	-0.006	0.000	-0.006	0.000	0.000	0.000	-0.032	0.000	0.000	0.000	0.000	0.000	0.000	0.090
FREM2_LOF	-0.000	0.000	0.000	0.101	0.000	0.000	0.000	0.035	0.014	0.000	-0.171	0.000	0.000	0.516	-0.073	0.000	0.000	0.000	0.091	0.000	0.000	0.000	0.000	0.000	0.488	0.000	0.057	0.000	-0.099	-0.052	0.000	0.324	0.194	0.000	0.000	0.000	0.000	0.000	0.000	0.000	0.536	-0.129	0.000	0.000	0.000	0.000	0.411	0.000	0.000
FRMD4A_LOF	0.000	0.000	-0.039	0.000	0.000	0.000	0.000	0.000	0.026	0.000	0.004	0.000	0.000	0.000	0.000	0.000	0.000	0.032	0.138	0.000	0.000	0.000	0.000	0.000	0.000	0.000	0.000	0.000	0.262	0.000	-0.064	0.000	0.000	-0.000	0.000	0.000	0.000	0.225	0.000	0.000	0.000	0.000	0.000	0.000	0.000	0.000	0.000	0.000	0.000
FRMPD1_LOF	0.000	0.000	0.000	0.000	0.066	0.000	0.000	0.000	-0.169	-0.232	0.000	0.000	0.000	0.000	0.000	0.000	0.000	-0.307	0.000	0.000	0.000	0.000	0.000	0.000	-0.016	0.000	0.000	0.000	0.000	-0.048	0.000	0.001	0.000	-0.118	0.481	0.000	0.087	0.000	0.000	0.000	0.000	0.505	0.000	-0.013	-0.237	0.000	0.000	0.000	0.000
FRMPD2_LOF	-0.029	-0.150	-0.173	0.000	0.000	0.000	0.000	0.000	0.000	0.267	-0.120	0.000	0.800	0.000	0.000	0.000	0.000	0.005	-0.199	0.000	0.000	0.000	0.000	-0.014	-0.280	0.000	0.000	0.017	0.018	0.000	0.000	0.000	-0.653	0.000	0.000	0.000	0.000	0.101	0.000	0.000	0.000	0.032	0.000	0.000	0.000	0.000	0.000	0.000	0.000
FRS3_LOF	0.000	0.000	0.000	0.000	0.138	0.000	0.000	0.000	0.000	0.126	0.000	0.000	0.000	0.000	0.000	0.000	0.000	0.000	0.099	0.000	0.000	0.000	-0.030	0.000	0.000	0.000	0.000	-0.045	0.000	0.000	0.000	0.000	-0.175	0.000	0.048	0.000	0.000	0.000	0.000	0.000	0.000	0.000	0.000	0.000	0.000	0.000	0.000	0.000	0.000
FRY_LOF	0.138	0.070	-0.285	0.522	0.164	0.000	0.000	0.009	0.171	0.921	0.336	0.000	0.000	-0.060	0.000	-0.029	-0.009	0.050	0.000	0.000	-0.092	0.000	-0.051	0.000	0.185	0.000	0.171	0.137	-0.125	0.225	0.639	0.000	0.173	0.000	0.000	0.000	0.000	0.399	-0.001	0.000	0.099	0.000	0.129	0.824	0.039	0.000	0.033	0.000	0.000
FRYL_LOF	0.000	0.000	0.000	-0.141	0.000	-0.009	-0.030	0.000	0.000	0.000	-0.261	-0.045	-0.066	0.000	0.000	0.000	-0.030	0.302	0.110	-0.007	0.301	-0.081	-0.225	0.000	0.000	0.000	-0.195	-0.066	-0.180	-0.492	0.000	0.128	0.000	0.201	0.000	0.000	-0.210	0.000	0.000	-0.050	0.000	0.000	0.000	0.189	0.000	-0.034	-0.183	0.000	0.000
FSIP2_LOF	-0.447	-0.186	0.000	0.284	-0.382	0.000	-0.234	0.234	-0.222	0.075	0.000	0.000	-0.345	0.666	-0.033	0.453	0.000	-0.278	0.000	-0.288	0.000	-0.173	0.000	0.000	0.253	0.097	-0.208	-0.447	0.000	-0.081	-0.304	0.000	-0.418	0.173	-0.138	-0.041	-0.035	0.000	-0.226	0.000	-0.140	-0.850	0.372	0.000	0.000	-0.230	-0.121	-0.249	0.109
FSTL5_LOF	0.000	-0.083	0.000	0.000	-0.040	0.000	0.000	0.000	0.000	0.128	-0.300	0.000	0.000	0.000	0.000	0.000	0.000	0.449	0.000	0.000	-0.082	0.000	0.106	0.000	-0.190	0.214	0.256	0.267	0.000	0.000	-0.126	0.000	0.132	0.000	0.000	-0.082	0.502	0.402	0.000	0.000	-0.139	-0.295	0.123	0.204	0.312	0.000	-0.229	0.069	0.000
FXR1_LOF	0.000	-0.094	0.000	0.000	0.000	0.000	0.000	0.000	0.000	0.000	-0.226	0.000	0.000	0.000	0.000	0.000	0.000	0.277	-0.001	0.000	0.000	0.000	0.431	-0.062	0.000	0.000	0.018	0.000	0.000	0.000	0.000	0.000	0.000	0.077	0.000	0.000	-0.063	0.000	0.000	0.000	0.000	0.000	0.000	-0.330	0.113	0.000	0.000	0.000	0.000
FXR2_LOF	0.000	0.000	-0.070	-0.001	0.000	0.000	0.000	0.000	-0.115	-0.034	0.081	0.000	0.000	0.000	0.000	0.000	0.000	0.000	0.000	0.000	0.000	0.000	0.000	0.000	0.000	0.000	0.000	0.000	0.000	-0.102	0.000	0.000	0.000	0.000	0.000	0.000	0.000	0.000	0.201	0.000	0.000	0.059	0.000	0.000	-0.157	0.000	0.000	0.322	0.000
FZR1_LOF	0.000	0.000	0.000	0.000	0.000	0.000	0.000	0.000	0.000	0.000	0.000	0.000	0.000	0.000	0.000	0.000	0.000	0.000	0.000	0.000	0.000	0.000	0.000	0.000	0.000	0.000	-0.121	0.040	0.000	0.000	0.000	0.000	-0.058	0.000	0.000	0.000	0.000	0.000	0.000	0.000	0.000	0.000	0.021	0.000	0.000	0.000	0.000	0.000	0.000
G2E3_LOF	0.000	0.000	0.000	-0.129	0.000	0.000	0.000	0.000	0.000	-0.177	0.000	0.000	0.000	0.000	0.000	0.000	0.000	0.000	0.000	0.000	0.000	0.000	0.229	0.000	-0.026	0.000	0.000	0.170	0.000	0.008	0.000	-0.027	0.000	0.000	0.000	0.000	0.121	0.000	0.000	0.125	0.000	0.000	-0.180	0.000	0.000	0.000	-0.008	0.000	0.000
GABBR2_LOF	0.000	0.000	-0.063	-0.222	-0.046	0.000	0.000	0.000	-0.053	0.036	0.000	0.000	0.000	0.000	0.000	0.000	0.000	0.000	-0.051	0.000	0.000	0.000	0.000	0.000	-0.075	0.000	0.000	0.000	0.000	0.000	0.000	0.000	-0.299	0.022	0.000	0.000	0.000	-0.077	0.000	0.000	0.000	0.000	-0.221	0.000	-0.017	0.000	0.000	0.000	0.000
GABRA2_LOF	0.000	0.000	0.000	0.381	-0.066	0.000	0.000	0.000	0.000	0.225	0.000	0.000	0.000	0.000	0.000	0.000	0.000	0.204	-0.253	0.000	0.000	0.000	0.000	0.000	0.161	0.000	0.166	0.039	0.000	0.000	0.000	0.000	0.054	0.000	0.127	0.104	0.000	0.186	0.000	0.000	0.000	0.000	0.000	0.000	0.000	0.000	-0.024	0.000	0.000
GABRB3_LOF	0.000	-0.048	-0.393	-0.195	0.000	0.000	0.000	0.193	-0.065	0.103	0.000	0.000	0.238	0.338	0.000	0.000	0.000	0.202	-0.091	0.000	0.000	0.000	0.000	0.000	0.000	0.000	0.000	0.000	0.096	0.262	0.000	0.000	-0.468	0.000	0.000	0.078	-0.500	-0.063	0.000	0.000	0.000	0.000	0.005	-0.229	0.000	0.000	0.000	0.000	0.000
GABRG1_LOF	0.000	0.000	0.000	0.000	0.000	0.000	0.000	0.000	0.000	0.000	0.000	0.000	0.000	0.000	0.000	0.000	0.000	0.149	0.683	0.000	0.000	0.000	0.000	0.000	0.031	0.000	0.000	0.000	0.000	0.000	-0.034	0.000	0.328	0.001	0.000	0.000	0.000	0.000	0.000	0.000	0.000	0.000	0.000	-0.139	0.082	0.000	0.000	0.000	0.000
GABRG3_LOF	0.243	0.000	0.000	0.000	-0.026	0.000	0.000	0.000	0.000	-0.203	-0.026	0.071	0.000	0.000	-0.029	0.000	0.000	-0.070	0.000	0.000	0.000	0.000	0.063	0.000	0.231	0.000	0.000	0.000	0.000	0.085	0.000	-0.094	0.000	0.000	0.000	0.247	0.025	0.000	0.000	0.000	0.000	0.000	0.238	0.000	0.000	0.054	0.000	0.000	0.000
GAD2_LOF	0.000	0.000	-0.262	-0.165	0.000	0.000	0.000	0.000	-0.054	0.000	0.166	0.000	0.407	-0.051	0.000	0.000	0.000	0.000	-0.097	0.000	0.000	0.000	0.000	0.000	0.388	0.000	0.000	-0.199	0.391	0.023	0.000	-0.045	-0.240	0.000	0.000	0.000	-0.164	0.000	0.000	0.000	0.000	0.000	0.000	0.000	-0.052	0.000	0.000	0.000	0.000
GAK_LOF	0.000	0.000	0.603	0.000	0.000	0.000	0.000	0.000	0.112	0.000	0.000	0.000	0.000	0.000	0.000	0.000	0.000	0.324	0.352	0.000	0.000	0.000	0.000	0.000	0.060	0.000	0.000	-0.112	0.000	0.007	0.273	0.000	0.125	-0.083	0.000	0.000	0.027	0.000	0.000	0.000	0.000	0.000	0.019	0.051	0.176	0.142	0.136	0.000	0.000
GALC_LOF	0.000	0.000	0.074	0.000	0.000	0.000	0.000	0.000	0.000	0.000	0.000	0.000	0.000	0.000	0.000	0.000	0.000	0.000	0.000	0.000	0.000	0.000	0.082	0.000	0.000	0.000	0.000	0.000	0.047	0.000	0.000	0.000	0.000	0.000	0.000	0.000	0.000	-0.046	0.000	0.000	0.000	0.000	-0.148	0.000	0.000	0.000	0.000	0.000	0.000
GALNT13_LOF	0.000	-0.055	-0.127	0.088	-0.015	0.000	0.000	0.053	0.068	0.000	0.000	0.000	0.000	0.000	0.000	0.000	0.000	0.000	0.000	0.000	0.000	0.040	0.013	0.000	0.000	0.000	0.053	0.000	0.000	0.000	0.000	0.000	0.252	0.238	0.000	0.000	-0.071	0.000	0.000	0.000	0.000	0.000	-0.352	-0.001	-0.073	0.000	0.000	0.000	0.000
GALNT8_LOF	-0.019	0.000	-0.076	0.000	-0.004	0.000	0.000	0.297	0.000	0.151	0.411	0.000	0.000	0.000	-0.057	0.000	0.000	0.418	-0.217	0.000	0.000	0.000	-0.119	0.000	-0.230	0.000	0.153	-0.430	0.000	-0.334	-0.179	0.000	0.000	0.472	0.000	0.000	0.000	0.000	0.000	0.000	0.000	0.000	0.290	0.259	-0.072	0.000	-0.069	0.000	0.000
GANAB_LOF	0.000	0.000	0.063	0.152	0.000	0.000	0.000	0.000	0.000	0.000	0.147	0.000	0.000	0.000	0.000	0.000	0.000	0.000	0.206	0.000	0.000	0.000	0.000	0.000	0.000	0.000	0.000	0.246	0.000	0.000	0.000	-0.082	0.000	0.000	0.000	-0.189	0.067	0.000	0.000	0.000	0.032	0.000	-0.050	0.000	0.000	0.000	0.268	0.000	0.000
GANC_LOF	0.000	0.188	0.000	0.218	0.006	0.000	0.000	0.000	0.000	-0.040	-0.108	0.000	0.000	0.000	0.458	0.000	0.355	0.027	0.000	0.000	0.000	0.000	0.000	0.000	0.000	0.000	0.000	0.000	0.000	0.045	0.000	0.000	0.000	0.000	0.000	0.000	0.345	0.365	0.000	0.000	0.000	0.103	-0.160	-0.110	0.000	0.000	-0.150	0.000	0.000
GAPVD1_LOF	0.000	0.000	0.000	0.000	0.000	0.000	0.000	0.000	0.000	-0.047	0.000	0.000	0.000	0.000	0.000	0.000	0.108	-0.226	0.000	0.000	0.000	0.000	-0.096	0.000	0.000	0.000	-0.006	0.000	0.000	-0.173	-0.011	0.000	0.000	-0.128	0.000	0.000	0.000	0.000	0.000	0.000	0.000	0.000	0.000	-0.185	0.000	0.000	0.000	0.000	0.000
GARNL3_LOF	0.000	0.299	0.000	-0.011	0.085	0.000	0.000	0.000	-0.018	0.000	0.000	0.000	0.000	0.000	0.000	0.000	0.000	0.000	0.000	0.207	0.000	0.000	0.205	0.000	0.000	0.000	0.000	0.000	0.000	0.000	0.000	0.000	0.269	0.000	0.000	0.000	0.000	0.000	0.000	0.000	0.000	0.000	0.000	0.000	0.000	0.000	-0.013	0.000	0.000
GAS2L3_LOF	0.000	0.146	0.000	-0.044	-0.038	0.000	0.000	0.000	-0.439	0.046	-0.151	0.000	0.000	0.000	-0.010	0.000	0.000	-0.439	0.000	0.000	0.000	0.000	0.000	0.000	-0.210	0.000	-0.070	0.045	0.000	0.116	0.000	0.069	0.000	0.000	0.343	0.000	-0.061	-0.157	0.000	0.000	0.000	0.195	-0.098	0.000	-0.144	0.000	-0.009	0.000	0.000
GAS6_LOF	0.000	0.000	0.000	0.000	0.000	0.000	0.000	0.000	0.000	-0.059	0.000	0.000	0.000	0.000	0.000	0.000	0.000	0.000	0.000	0.000	0.000	0.000	0.000	0.000	0.000	0.000	0.000	0.000	0.000	0.000	0.000	0.216	0.082	0.267	0.000	0.000	0.000	0.000	0.000	0.000	0.265	0.000	0.000	0.000	0.000	0.000	0.000	0.000	0.000
GATA3_LOF	0.000	-0.022	0.000	0.052	0.000	0.000	0.000	0.000	0.000	0.000	0.080	0.000	0.000	0.000	0.000	0.000	0.000	-0.025	0.089	0.000	0.000	0.000	0.000	0.000	0.000	0.000	0.000	0.000	0.000	0.000	0.000	0.000	0.000	0.000	0.000	0.000	0.000	0.000	0.000	0.000	0.000	0.000	0.000	0.000	0.000	0.000	0.000	0.000	0.000
GBA2_LOF	0.000	0.000	-0.017	0.000	0.000	0.000	0.000	0.000	0.000	0.119	0.000	0.000	0.000	0.000	0.000	0.000	0.000	0.000	0.000	0.000	0.000	0.000	-0.018	0.000	-0.049	0.000	-0.150	0.000	0.000	-0.589	0.000	0.000	-0.264	-0.433	0.000	0.000	-0.282	0.000	0.000	0.000	0.000	0.119	-0.087	0.000	0.000	0.000	0.000	0.000	0.000
GBF1_LOF	-0.003	0.138	-0.147	0.000	0.182	0.000	0.000	0.000	0.000	0.557	0.000	0.000	0.000	0.000	-0.026	0.000	0.210	0.113	-0.229	0.000	1.175	0.000	0.000	0.526	-0.006	0.000	0.000	0.284	0.000	0.441	0.468	0.000	0.000	-0.045	0.000	-0.158	0.000	0.099	0.000	0.289	0.000	0.081	0.015	0.000	-0.400	0.000	0.000	0.053	0.000
GBP1_LOF	0.000	-0.116	0.000	0.000	0.000	0.000	0.000	0.139	0.195	0.000	0.000	0.173	0.000	0.265	0.000	0.000	0.000	0.063	0.000	0.000	0.000	0.263	0.000	0.000	0.000	0.000	0.339	0.159	0.000	0.000	0.000	-0.037	0.405	0.134	0.000	0.000	0.000	0.000	0.000	0.000	0.000	0.337	-0.052	-0.100	0.235	0.000	-0.122	0.000	0.000
GCC2_LOF	-0.134	0.284	0.386	0.000	0.020	0.000	0.000	0.000	0.026	-0.024	0.327	0.000	0.000	-0.078	0.000	0.000	0.000	0.279	0.089	0.000	0.000	0.000	0.000	0.000	-0.019	0.000	0.075	0.119	-0.015	0.080	-0.037	0.000	0.172	0.022	0.000	0.030	0.000	0.000	0.000	0.000	0.000	-0.056	0.000	0.000	0.000	0.164	-0.165	0.000	0.000
GCFC2_LOF	-0.153	0.201	0.000	-0.245	-0.054	0.000	0.000	0.000	-0.073	-0.661	0.000	0.000	0.000	0.000	-0.221	0.000	0.000	0.000	0.000	0.000	0.000	0.000	-0.094	0.000	-0.383	0.000	-0.441	0.037	0.065	0.000	0.000	-0.013	-0.286	-0.684	0.000	-0.098	-0.535	-0.538	0.121	0.000	0.000	0.167	0.000	0.045	-0.399	0.000	-0.379	0.000	0.000
GDF5_LOF	0.000	0.000	0.070	0.000	0.000	0.000	0.000	0.000	0.000	-0.110	0.000	0.000	0.000	0.000	0.000	0.000	0.243	0.000	0.000	0.000	0.000	0.000	0.000	0.000	0.000	0.000	-0.053	0.000	0.000	0.000	0.000	0.000	0.000	0.000	0.000	0.000	0.000	0.000	0.000	0.000	0.000	0.000	0.000	0.000	0.000	0.000	0.000	0.000	0.000
GDPD2_LOF	0.000	0.000	0.000	0.000	0.000	0.000	0.000	0.000	0.000	-0.182	0.000	0.000	0.000	-0.068	0.000	0.000	0.000	0.000	0.000	0.000	0.000	0.000	0.000	0.000	0.000	0.000	0.000	0.000	0.000	0.000	0.000	0.000	0.000	0.000	0.000	0.000	0.000	0.000	0.000	0.000	0.000	0.000	0.000	0.000	0.000	0.000	0.000	0.000	0.000
GDPD4_LOF	0.000	-0.346	-0.014	-0.153	-0.166	0.000	0.000	0.000	-0.196	0.181	0.000	0.000	0.000	0.000	0.000	0.000	0.000	0.156	0.000	0.000	0.000	0.000	0.000	0.000	0.000	0.000	-0.033	0.000	0.000	0.000	0.000	0.000	0.000	-0.207	0.000	0.000	-0.181	0.000	0.000	0.039	0.000	0.000	0.000	0.000	0.000	0.000	-0.017	0.000	0.000
GEMIN5_LOF	0.000	0.000	0.265	0.604	0.154	0.248	0.000	0.059	0.032	0.000	0.015	0.000	0.000	0.000	0.000	0.180	0.000	0.788	0.000	0.000	0.000	0.204	0.119	0.065	0.322	0.000	0.571	0.260	0.000	0.000	0.301	-0.019	0.345	0.000	0.000	0.000	0.168	0.512	0.000	0.000	0.135	0.000	0.184	0.627	0.229	0.071	0.501	0.000	0.000
GEN1_LOF	-0.049	0.000	0.000	0.290	-0.114	0.000	0.000	0.000	0.000	0.000	0.000	0.000	0.000	-0.080	0.000	0.000	0.000	0.000	0.000	0.163	0.000	0.000	-0.039	0.000	-0.411	0.000	-0.112	-0.210	0.000	0.000	0.000	0.000	0.000	0.000	0.064	-0.083	0.000	0.000	0.000	0.000	0.000	-0.199	0.072	-0.016	-0.714	0.000	0.000	0.000	0.000
GGNBP2_LOF	0.000	0.000	0.000	0.000	0.000	0.000	0.000	0.000	0.112	0.000	0.000	0.000	0.000	0.000	0.000	0.000	0.000	0.000	0.000	0.000	0.000	0.000	0.000	0.000	0.000	0.000	0.041	0.000	0.000	0.136	0.000	0.246	0.054	0.000	0.000	0.000	0.211	0.191	0.000	0.000	0.000	0.000	0.000	0.000	0.000	0.000	0.000	0.000	0.000
GGPS1_LOF	0.000	0.218	0.000	0.000	0.000	0.000	0.000	0.000	0.000	0.000	0.314	0.000	0.000	0.000	0.000	0.000	0.000	0.000	0.000	0.000	0.000	0.083	-0.024	0.000	0.000	0.000	0.324	0.262	0.000	0.000	0.000	0.000	0.000	0.000	0.006	0.000	0.000	0.000	0.000	0.000	0.000	0.112	0.000	-0.041	0.000	0.000	0.000	0.000	0.000
GHSR_LOF	0.000	-0.164	-0.098	0.033	0.000	0.000	0.000	0.000	0.000	0.047	-0.007	0.000	0.000	0.000	0.039	0.000	0.000	0.000	0.000	0.000	0.000	0.000	0.000	0.000	0.011	0.000	-0.062	-0.089	0.000	0.000	0.000	0.000	0.222	0.009	0.000	0.000	0.000	0.000	0.000	0.000	0.000	0.000	0.000	0.029	0.000	0.000	0.000	0.000	0.000
GIGYF2_LOF	-0.170	0.363	0.318	0.000	0.327	0.000	0.000	-0.017	-0.145	0.032	0.217	0.000	0.000	0.000	-0.109	-0.031	0.000	0.000	0.136	0.000	-0.064	0.000	0.000	0.000	0.354	0.089	0.231	0.346	-0.136	0.000	-0.170	-0.182	0.000	0.000	0.000	-0.011	0.158	0.217	0.000	0.000	0.086	0.623	-0.161	0.222	-0.011	-0.021	0.000	0.000	-0.011
GIN1_LOF	0.000	-0.027	0.000	-0.154	0.000	0.000	0.000	0.000	0.094	0.160	0.000	0.202	0.000	-0.068	0.000	0.000	0.042	0.000	-0.157	0.000	0.000	0.160	0.000	0.000	0.000	0.000	0.000	0.000	0.000	0.147	0.000	0.000	0.000	0.250	0.000	0.000	0.140	0.000	0.000	0.000	0.000	0.000	0.000	0.000	0.000	0.121	0.000	0.000	0.000
GLI1_LOF	0.007	0.000	0.000	0.278	0.000	0.000	0.000	0.000	0.000	0.013	0.088	0.000	0.000	0.000	0.000	0.000	0.000	0.000	0.000	0.000	0.000	0.000	0.000	0.000	0.000	0.000	-0.154	0.000	0.051	-0.100	0.000	0.000	0.000	0.000	0.000	-0.096	0.000	0.227	0.000	0.000	0.000	-0.033	-0.224	0.000	0.000	0.000	0.000	0.000	0.000
GLI3_LOF	0.000	0.000	0.000	-0.115	0.000	0.000	0.000	0.000	0.000	0.006	0.000	0.000	0.000	-0.070	0.000	0.000	0.000	0.000	0.000	0.000	0.000	0.000	0.271	0.000	0.000	0.000	0.000	0.210	0.000	-0.128	0.000	-0.027	0.000	-0.069	0.000	0.000	0.051	0.000	0.000	0.000	0.000	-0.097	-0.233	0.000	0.000	0.000	0.000	0.000	0.000
GLRA3_LOF	0.000	0.000	0.000	-0.157	0.000	0.000	0.000	0.075	0.000	0.000	0.000	0.000	0.000	0.000	0.000	0.000	0.000	0.000	0.119	0.000	0.000	0.000	0.000	0.009	-0.190	0.000	0.000	0.000	0.000	0.000	0.000	0.000	0.275	0.074	0.000	0.000	0.159	0.000	0.000	0.000	0.000	0.075	0.299	0.000	0.000	0.000	0.000	0.000	0.075
GLYR1_LOF	0.000	0.011	0.000	0.070	0.000	0.000	0.000	0.000	-0.012	0.000	0.445	0.000	0.000	0.000	0.008	0.000	0.000	0.000	0.000	0.000	0.000	0.000	0.000	0.000	0.000	0.000	0.000	0.000	0.000	0.000	-0.004	0.032	0.000	0.000	0.000	0.000	0.000	0.000	0.000	0.140	0.000	0.000	0.000	0.000	0.000	0.000	0.000	0.000	0.000
GNAI1_LOF	0.013	0.000	0.639	0.021	0.000	0.140	0.000	0.000	-0.143	0.149	0.480	0.000	0.203	0.346	0.000	0.000	0.000	-0.096	0.000	0.000	0.000	0.000	-0.345	0.000	0.450	0.000	0.014	0.026	-0.032	0.151	0.000	0.492	0.000	-0.022	0.000	0.004	0.000	0.000	0.000	0.000	-0.089	0.743	-0.138	0.000	0.056	0.000	0.000	0.000	0.000
GNAS_LOF	0.000	0.000	-0.268	-0.095	0.000	0.182	0.000	0.000	-0.006	0.000	0.073	0.000	0.000	-0.234	0.000	0.000	0.141	-0.200	0.000	0.000	0.000	0.000	0.000	0.000	0.298	0.000	0.000	0.000	-0.015	-0.149	-0.205	-0.196	0.000	0.000	0.339	0.000	-0.117	-0.033	0.000	0.108	-0.043	0.000	-0.241	-0.016	-0.049	0.000	-0.207	0.000	0.038
GNL2_LOF	0.000	0.000	-0.047	0.000	0.000	0.000	0.000	0.000	0.000	0.000	0.000	0.000	0.000	0.227	0.000	0.000	0.000	-0.061	0.000	0.000	0.000	0.000	0.000	0.000	0.000	0.000	0.024	-0.178	0.000	0.000	0.000	0.000	0.000	0.000	0.000	0.000	0.000	0.000	0.000	0.000	0.000	-0.124	0.000	0.000	0.000	0.000	0.000	0.000	0.000
GNL3_LOF	0.000	0.000	-0.168	-0.167	0.000	0.000	0.000	0.000	0.000	0.000	0.000	0.000	0.000	0.416	0.233	0.000	0.000	-0.352	0.215	0.000	0.000	0.000	0.000	0.220	0.544	0.000	0.000	0.000	0.000	0.037	0.500	0.000	-0.015	0.000	0.000	-0.004	0.000	0.000	0.000	0.000	0.000	0.116	0.000	0.000	0.000	0.000	0.000	0.000	0.000
GNPTAB_LOF	0.000	-0.010	0.020	0.378	0.000	0.000	0.000	0.000	0.539	0.000	0.104	0.000	0.000	-0.325	0.000	0.000	0.098	0.022	0.000	0.000	0.000	0.000	0.131	0.000	0.068	0.000	0.445	0.117	0.000	0.000	0.000	-0.076	0.285	0.000	0.000	0.000	0.000	0.000	0.000	0.000	-0.007	0.026	0.000	0.000	0.044	0.000	0.000	0.115	0.000
GOLGA1_LOF	0.000	0.000	0.468	-0.216	0.000	0.000	0.000	0.000	-0.176	0.000	0.000	0.000	0.000	0.000	-0.278	0.000	0.235	0.000	0.004	0.000	0.000	0.000	0.000	0.000	0.000	0.120	-0.362	-0.138	0.000	0.000	-0.091	-0.005	-0.352	-0.260	0.014	0.000	0.000	0.000	0.000	0.000	0.000	0.000	0.000	-0.038	0.000	0.000	0.000	0.000	0.000
GOLGA2_LOF	0.000	0.000	-0.035	0.000	0.015	0.000	0.000	0.000	0.117	0.000	0.000	0.000	0.123	-0.002	0.000	0.000	0.000	0.237	0.000	0.000	0.000	0.000	0.000	0.000	0.153	0.000	0.251	0.198	0.000	0.136	0.236	0.000	0.000	0.197	0.000	0.699	0.359	0.000	0.000	0.000	0.000	-0.125	0.000	0.000	0.000	0.000	-0.026	0.000	0.000
GOLGA3_LOF	0.048	0.511	0.000	0.000	0.015	0.000	0.000	0.000	0.000	0.214	0.345	0.000	0.000	0.000	0.000	0.000	0.000	-0.186	0.000	0.268	0.000	0.000	0.000	0.000	0.323	0.000	0.000	0.000	0.000	0.141	-0.056	0.000	0.073	0.370	0.000	0.000	0.000	0.000	0.000	0.000	0.000	0.632	0.098	0.000	0.000	0.000	0.000	0.000	0.000
GOLGA4_LOF	0.000	0.428	0.173	0.000	0.000	0.000	0.000	0.000	0.000	-0.121	0.000	0.000	0.000	-0.104	0.260	0.000	0.000	0.000	0.102	0.000	0.000	0.000	-0.058	-0.200	0.060	0.000	0.000	0.000	0.017	0.004	-0.133	-0.098	0.084	0.000	0.000	0.326	-0.306	0.000	0.000	0.000	0.000	0.190	0.000	0.100	0.187	0.000	0.264	0.000	0.000
GOLGB1_LOF	0.000	-0.425	-0.159	-0.248	-0.192	0.000	0.000	0.000	0.000	0.000	-0.506	0.000	0.000	0.000	0.000	0.000	0.000	-0.035	0.000	0.000	0.000	0.000	-0.183	-0.224	0.000	0.000	0.000	-0.342	-0.042	-0.080	-0.130	0.000	-0.186	0.000	0.000	0.000	-0.304	-0.107	0.000	0.000	0.000	-0.010	0.000	0.000	0.100	0.000	0.139	0.000	0.000
GON4L_LOF	0.000	0.192	-0.013	0.000	0.000	0.000	0.000	0.000	0.000	0.098	-0.053	0.000	0.000	0.000	0.000	0.000	0.000	-0.190	-0.003	0.000	0.000	0.000	0.000	0.000	0.000	0.000	0.133	0.039	0.000	0.000	0.000	-0.177	0.000	0.000	0.000	-0.047	-0.062	0.000	0.000	0.000	0.000	0.000	0.000	-0.105	0.000	0.000	0.000	0.000	0.000
GP1BA_LOF	0.000	0.041	0.863	1.049	0.000	0.000	0.000	0.000	0.012	0.000	0.000	0.000	0.000	0.331	0.003	0.583	0.000	0.503	0.524	0.000	0.000	0.148	-0.206	0.252	0.260	0.000	0.393	0.591	0.000	0.186	0.000	0.000	0.484	0.467	0.000	-0.102	0.867	0.301	0.000	0.000	0.000	0.000	0.470	0.000	0.035	0.000	0.000	0.000	0.000
GPAM_LOF	0.367	0.067	0.000	0.000	0.220	0.000	0.285	0.000	0.053	0.306	0.017	0.000	0.000	0.000	0.000	0.000	0.000	0.000	0.383	0.000	0.000	0.000	0.000	0.000	0.548	0.000	0.000	0.369	0.000	0.000	0.000	0.000	0.046	0.175	0.000	-0.067	-0.148	-0.057	0.082	0.000	0.000	0.388	0.061	0.173	0.000	0.000	0.000	0.000	0.000
GPANK1_LOF	0.400	0.100	-0.273	-0.206	-0.325	0.000	0.000	0.000	0.000	0.007	-0.198	0.000	0.000	0.000	-0.033	0.000	0.000	-0.453	0.000	0.000	0.008	0.000	0.000	0.000	0.000	0.000	0.000	0.000	0.000	0.000	0.000	0.227	0.345	0.000	0.000	0.000	-0.469	-0.055	0.000	0.000	0.000	-0.149	-0.171	0.000	-0.250	0.000	-0.281	0.000	0.000
GPATCH8_LOF	0.000	0.110	0.000	0.209	0.000	0.000	0.000	0.000	0.000	0.000	0.000	0.000	0.000	0.000	0.000	0.000	0.000	0.097	0.000	0.000	0.000	0.000	0.051	0.000	0.000	0.000	0.000	0.000	0.000	0.000	0.000	0.000	0.072	0.000	0.000	0.087	0.153	0.000	0.000	0.000	0.000	0.000	0.000	0.000	0.000	0.000	0.166	0.000	0.000
GPBP1_LOF	0.000	0.000	0.048	0.000	0.000	0.000	0.000	0.000	0.160	0.000	-0.104	0.000	0.000	0.000	0.000	0.000	0.000	0.000	0.059	0.000	0.063	0.000	0.000	0.000	0.000	0.000	0.154	-0.005	0.000	-0.059	-0.012	-0.059	0.000	0.000	0.000	0.000	0.000	0.000	0.000	0.143	0.043	0.000	-0.527	0.000	0.000	0.000	0.000	0.000	0.000
GPC2_LOF	0.000	0.000	0.000	0.147	0.000	0.000	0.000	0.000	0.000	0.000	0.000	0.000	0.000	0.079	0.000	0.036	0.000	-0.059	0.000	0.000	0.000	0.000	0.000	0.000	0.000	0.000	0.363	0.003	0.000	0.036	0.000	0.000	0.190	0.200	0.000	0.013	0.000	0.000	0.000	0.000	0.000	0.000	0.428	0.000	0.096	0.000	0.000	0.000	0.000
GPR149_LOF	0.000	0.000	0.000	-0.239	0.000	0.000	0.000	0.000	-0.006	-0.071	-0.055	0.000	0.000	0.000	0.000	0.000	0.000	0.000	0.000	0.000	0.000	0.000	0.000	0.000	0.000	0.000	0.000	0.000	0.000	-0.107	-0.069	0.000	0.000	0.000	0.000	0.000	-0.299	-0.025	0.000	0.000	0.082	0.000	0.000	0.000	0.000	0.000	0.000	0.000	0.000
GPR158_LOF	0.000	0.000	-0.045	0.000	0.000	0.000	0.000	0.000	-0.266	-0.110	0.000	0.000	0.000	0.000	0.000	0.000	0.000	-0.008	0.000	0.000	0.000	0.000	0.000	0.000	-0.020	0.000	0.000	0.000	0.000	-0.415	0.000	0.000	0.171	0.000	0.000	0.000	-0.094	0.000	0.000	0.000	0.035	0.000	0.000	0.000	-0.240	0.000	-0.152	0.000	0.000
GPR161_LOF	0.000	-0.082	-0.128	0.000	0.000	0.000	0.000	0.000	-0.359	0.000	0.000	0.000	0.000	0.000	0.000	0.000	0.000	0.000	-0.079	0.000	0.000	0.000	0.068	0.000	-0.103	0.000	-0.195	0.000	0.000	-0.253	0.000	0.000	-0.002	-0.276	0.000	0.000	-0.039	0.000	0.000	0.000	0.000	-0.026	-0.064	0.000	0.000	0.000	0.000	0.000	0.000
GPR179_LOF	-0.047	0.000	0.000	0.000	0.000	0.000	0.000	0.000	0.000	-0.053	0.000	0.000	0.000	0.000	0.000	0.000	0.000	-0.088	0.000	0.000	0.000	0.000	0.000	0.000	0.000	0.000	0.000	0.000	-0.034	0.000	0.000	0.000	-0.055	0.000	0.000	0.000	0.086	0.000	0.000	0.286	0.000	0.000	0.000	0.000	0.081	0.000	0.000	0.000	0.000
GPR19_LOF	0.000	-0.053	0.620	0.000	0.000	0.000	0.000	0.000	-0.191	-0.254	0.018	0.000	0.000	0.000	0.087	0.000	0.262	0.000	0.254	0.000	0.000	0.000	0.000	0.000	0.000	0.555	-0.238	0.000	0.000	0.000	0.000	0.000	0.000	-0.058	0.000	0.000	0.224	-0.010	0.000	0.000	0.000	0.419	0.114	0.152	0.000	0.000	0.000	0.000	0.000
GPR75_LOF	-0.114	-0.438	-0.028	0.229	-0.031	0.000	0.000	0.000	-0.172	0.000	0.000	0.000	0.222	-0.174	0.259	0.000	0.412	-0.084	0.012	0.000	0.000	0.000	0.343	0.000	-0.316	0.000	0.255	0.112	0.151	0.261	0.289	0.030	-0.004	0.453	0.000	-0.179	0.000	-0.233	0.000	0.000	0.519	0.000	0.063	0.000	-0.049	0.000	0.000	0.000	0.000
GRAMD1B_LOF	0.000	0.156	0.088	0.000	-0.004	0.000	0.000	0.000	0.000	0.000	-0.114	0.000	0.000	0.000	0.000	0.000	0.000	0.000	-0.097	0.000	0.000	0.000	0.224	0.000	0.000	0.000	-0.061	-0.330	0.000	0.000	0.000	0.000	0.000	0.000	0.000	0.000	-0.161	-0.022	0.000	0.000	0.000	0.000	0.000	-0.099	0.052	0.000	0.000	0.000	0.000
GRB14_LOF	-0.022	0.000	-0.175	0.000	0.113	0.000	0.000	0.000	0.315	0.211	0.000	0.000	0.000	-0.104	-0.111	0.000	0.000	-0.484	0.000	0.000	0.214	0.000	-0.110	0.000	-0.105	0.000	0.091	-0.241	0.000	-0.120	0.000	0.000	0.000	0.000	0.000	-0.193	0.000	-0.027	0.384	0.000	0.000	-0.147	0.000	0.139	0.000	0.000	-0.163	0.000	0.000
GREB1_LOF	0.000	0.000	-0.214	-0.131	0.038	0.000	0.000	0.006	0.000	0.000	0.000	0.000	0.000	0.000	0.000	0.000	0.000	0.000	0.000	0.000	0.000	0.057	0.018	0.000	0.038	0.000	0.000	-0.057	0.000	0.000	0.000	0.000	0.166	0.000	0.000	0.000	-0.370	-0.072	0.000	0.000	0.000	0.000	-0.152	0.000	0.000	0.000	0.045	0.000	0.000
GREB1L_LOF	0.000	-0.082	-0.335	0.000	0.000	0.000	0.000	0.000	-0.092	0.000	0.000	0.000	0.000	0.000	0.000	0.000	0.000	0.000	0.000	0.000	0.000	0.000	0.000	0.000	0.000	0.000	0.000	-0.159	0.000	0.012	0.000	0.000	0.000	0.000	0.000	0.000	-0.061	0.000	0.000	0.000	0.000	0.000	-0.143	-0.109	0.000	0.000	0.000	0.000	0.000
GRHL1_LOF	0.466	0.000	0.049	-0.055	-0.071	0.000	0.000	0.355	0.000	0.000	-0.255	0.000	0.000	0.000	0.000	0.000	0.000	0.064	0.166	0.000	0.000	0.000	0.000	0.000	-0.179	0.000	0.000	0.251	0.000	0.000	0.000	0.000	-0.204	0.000	0.000	-0.058	0.000	-0.077	0.000	0.000	0.000	0.000	0.000	0.000	0.000	0.000	0.113	0.000	0.000
GRIA1_LOF	0.158	0.000	-0.317	-0.431	-0.196	0.000	0.000	0.000	-0.160	-0.138	-0.220	0.000	0.000	0.000	-0.077	0.000	0.000	-0.230	-0.035	0.000	0.000	0.000	-0.188	0.000	-0.296	0.000	0.000	-0.118	0.000	-0.150	-0.077	0.000	-0.150	-0.212	0.000	0.000	-0.041	-0.097	0.000	0.000	-0.027	-0.109	-0.364	0.000	-0.003	0.000	-0.218	0.000	0.144
GRIA2_LOF	0.000	0.000	0.000	0.000	0.000	0.020	0.000	0.000	0.000	-0.123	0.000	0.000	0.000	0.000	0.000	0.000	0.000	0.000	0.000	0.000	0.000	0.000	0.000	0.000	0.000	0.000	0.000	0.000	0.000	0.000	0.000	0.000	-0.031	0.000	0.000	0.000	0.000	0.000	0.000	0.000	0.000	0.000	0.094	0.000	0.000	0.000	0.000	0.000	0.000
GRID2_LOF	0.000	0.000	0.000	0.000	0.000	0.000	0.000	0.000	0.000	0.000	0.000	0.000	0.000	0.463	0.000	0.000	0.000	-0.015	0.082	0.000	0.061	0.000	-0.147	0.000	0.000	0.000	0.000	0.000	0.000	0.000	-0.028	0.101	0.000	0.008	0.000	0.000	0.000	-0.087	0.000	0.000	0.178	0.000	0.000	0.000	0.000	0.000	-0.019	0.000	0.000
GRID2IP_LOF	0.000	0.000	0.044	0.000	-0.033	0.000	0.000	0.000	0.000	0.000	0.000	0.000	0.000	0.000	0.000	0.000	0.000	0.105	0.000	0.000	0.000	0.000	0.000	0.505	0.087	0.000	0.153	0.000	0.210	0.000	0.000	0.000	0.000	0.235	0.000	0.000	0.000	0.418	0.000	0.000	0.031	0.000	0.224	0.204	0.000	0.000	0.000	0.000	0.000
GRIK2_LOF	0.000	-0.207	-0.220	0.000	-0.231	-0.001	0.000	0.000	-0.036	0.093	0.000	-0.039	-0.018	-0.189	-0.110	0.000	0.000	-0.243	-0.179	0.000	0.000	-0.020	0.000	0.000	0.000	-0.050	-0.018	0.000	0.000	0.000	-0.093	0.000	-0.398	0.000	0.000	0.000	0.000	0.045	-0.026	0.000	0.000	0.049	-0.095	0.000	-0.221	0.000	-0.163	0.000	0.000
GRIK3_LOF	0.000	0.000	0.487	0.062	0.126	0.000	0.000	0.000	0.000	0.000	0.000	0.000	0.000	0.000	0.000	0.000	0.000	0.000	0.000	0.000	0.000	0.011	0.528	0.000	0.000	0.000	0.000	0.171	0.000	0.209	0.000	0.000	0.000	-0.315	0.000	-0.068	0.322	0.000	0.000	0.000	-0.011	-0.153	0.000	0.000	0.000	0.000	0.000	0.000	0.000
GRIN2A_LOF	0.000	0.000	0.000	0.000	0.000	0.000	0.000	0.101	0.007	0.000	-0.020	0.000	0.000	-0.070	0.000	0.000	0.000	0.258	0.000	0.000	0.000	0.000	0.000	0.000	0.130	0.000	0.266	0.000	0.000	0.000	-0.025	0.000	0.000	0.101	0.000	0.004	0.168	0.095	0.000	0.000	-0.064	0.000	0.230	0.036	0.000	0.000	-0.087	0.000	0.000
GRIN2B_LOF	0.000	0.000	0.000	0.000	0.000	0.000	0.060	0.000	0.021	0.000	0.000	0.021	0.000	0.000	0.000	0.113	0.000	0.000	0.000	0.000	0.000	-0.003	0.000	0.000	0.000	0.000	-0.228	-0.013	0.000	-0.045	0.000	0.000	0.000	-0.173	0.000	0.000	0.000	0.000	0.077	0.000	0.000	0.000	0.000	0.000	0.000	0.000	0.000	0.000	0.000
GRIN2D_LOF	0.000	0.000	0.000	0.000	0.372	0.000	0.000	0.000	0.000	0.000	0.000	0.000	0.000	0.000	0.000	0.000	0.000	0.000	-0.003	0.000	0.000	0.000	0.000	0.000	0.000	0.000	0.000	-0.020	0.000	0.000	0.000	0.000	0.000	0.000	0.000	0.000	-0.177	0.000	0.000	0.000	0.000	0.141	0.000	-0.110	0.000	0.000	0.000	0.000	0.000
GRINA_LOF	0.000	0.044	0.000	0.000	0.000	0.171	0.000	0.000	0.000	0.000	0.000	0.000	0.000	0.000	0.000	0.000	0.000	0.000	0.000	0.000	0.000	0.000	0.000	0.000	0.000	0.000	0.000	0.000	0.186	0.000	0.000	0.000	0.363	0.000	0.000	-0.143	0.000	0.000	0.000	0.000	0.000	0.000	0.000	0.000	0.039	0.000	0.000	0.000	0.000
GRM1_LOF	0.000	-0.051	0.000	0.000	0.000	0.000	0.000	0.000	0.000	-0.004	0.000	0.000	0.000	0.000	0.000	0.000	0.000	0.000	0.000	0.000	0.000	0.000	0.000	0.000	-0.031	0.000	0.024	0.001	0.000	-0.110	-0.031	0.000	0.000	0.142	0.000	-0.012	0.000	-0.058	0.000	0.000	0.000	0.217	0.000	0.000	0.000	0.000	0.000	0.000	0.092
GRM3_LOF	0.032	0.000	0.046	0.483	0.000	0.000	0.000	0.000	0.090	-0.054	0.000	0.000	0.000	0.000	0.000	0.000	0.000	0.000	0.000	0.000	0.000	0.000	0.000	0.000	0.000	0.000	0.075	0.000	0.000	0.000	0.000	0.000	0.167	0.000	0.000	0.000	0.039	0.000	0.000	0.000	0.000	0.000	0.000	0.000	0.000	0.000	0.000	0.000	0.000
GRM5_LOF	-0.005	0.000	0.000	0.000	0.000	0.000	0.000	0.000	0.000	0.353	0.010	0.000	0.008	0.000	0.000	0.000	0.000	0.080	-0.043	0.000	0.000	0.000	-0.048	0.250	0.000	0.066	0.000	0.074	0.000	0.051	0.000	-0.099	0.000	0.000	0.000	0.000	-0.074	0.225	0.000	0.189	0.000	-0.006	0.000	0.000	0.000	0.000	-0.128	0.000	0.000
GRM7_LOF	0.006	0.153	0.818	0.000	0.201	0.000	0.000	0.000	0.000	0.000	0.540	0.000	0.000	0.031	-0.029	0.000	0.000	0.000	0.000	0.000	0.000	0.000	-0.140	-0.007	-0.011	0.000	0.268	0.000	-0.014	0.276	0.000	0.248	0.108	0.273	0.042	0.000	0.412	0.157	0.375	0.000	-0.003	0.000	0.292	0.087	0.000	0.000	0.000	0.000	0.000
GRM8_LOF	0.000	0.000	-0.149	0.000	0.000	0.000	0.000	0.243	-0.010	0.029	-0.104	0.000	0.000	0.000	0.093	0.000	0.000	0.000	-0.157	0.108	0.092	0.000	0.000	0.000	0.000	0.000	0.000	0.000	-0.020	0.000	0.000	0.106	0.128	-0.037	0.000	0.000	0.000	0.000	0.000	0.000	-0.072	-0.028	0.000	0.000	-0.140	0.000	-0.219	0.000	0.000
GSE1_LOF	0.000	0.000	0.000	0.000	0.000	0.000	0.000	0.000	0.000	0.000	0.000	0.000	0.000	0.000	0.000	0.000	0.000	0.000	0.000	0.000	0.000	0.000	0.023	0.069	0.000	0.000	0.000	0.000	0.000	0.023	0.000	0.000	0.000	0.000	0.000	0.193	-0.067	0.000	0.026	0.000	0.000	0.000	0.000	-0.100	0.000	0.000	0.000	0.000	0.000
GTF2E1_LOF	0.145	0.206	0.000	0.000	0.232	0.108	0.000	0.000	0.956	0.367	0.214	0.001	0.000	0.000	0.000	0.000	0.000	0.135	-0.035	0.000	0.000	0.000	-0.143	0.133	0.166	0.000	0.407	-0.066	0.054	0.088	0.325	-0.295	0.990	0.387	0.000	0.058	0.362	-0.187	0.000	0.000	-0.129	0.000	0.000	-0.004	0.093	0.000	-0.071	0.187	0.000
GTF3C1_LOF	0.000	-0.023	-0.239	-0.014	0.000	0.000	0.000	0.000	0.000	0.148	0.000	0.000	0.000	0.000	0.000	0.000	0.000	0.000	0.000	0.000	0.000	0.000	0.000	0.000	-0.136	0.000	-0.166	-0.028	0.000	0.000	0.000	-0.055	-0.171	-0.081	0.000	0.000	-0.044	-0.046	0.000	0.000	0.010	-0.043	0.000	0.000	0.000	0.000	0.000	0.000	0.000
GTF3C2_LOF	0.023	0.000	0.000	0.000	0.073	0.000	0.000	0.000	0.000	0.000	0.000	0.000	0.000	0.015	0.000	0.000	0.000	0.000	0.006	0.000	0.000	0.000	0.000	0.000	0.000	0.000	0.000	0.000	0.000	0.000	0.000	0.000	0.000	0.000	0.000	0.000	0.000	0.000	0.000	0.000	0.000	0.000	0.000	0.000	0.000	0.000	0.000	0.000	0.000
GUCY2C_LOF	0.009	0.000	0.000	0.000	0.000	0.000	0.000	0.125	0.000	0.000	0.000	0.000	0.000	0.369	0.000	0.000	0.000	-0.179	-0.098	0.000	0.000	0.000	-0.196	0.000	-0.084	0.000	-0.179	0.000	0.000	-0.282	-0.176	-0.160	0.000	-0.009	0.000	0.000	-0.158	-0.002	0.000	0.000	0.333	0.050	0.000	0.000	0.107	0.000	-0.027	0.000	0.000
GUF1_LOF	0.000	0.326	-0.121	0.000	0.000	0.000	0.000	0.000	0.000	-0.116	0.000	0.000	0.000	0.000	-0.000	0.000	0.000	0.000	-0.271	0.000	0.000	0.000	0.000	0.000	0.000	0.000	0.000	0.000	0.000	0.000	0.000	0.130	0.000	0.000	0.000	-0.060	-0.028	0.000	0.000	-0.046	0.000	0.000	0.096	0.063	0.000	0.000	-0.039	0.000	0.000
GYS2_LOF	0.000	-0.053	0.000	-0.101	0.000	0.000	0.000	0.000	0.000	0.000	0.000	0.035	0.000	0.000	-0.051	0.000	0.000	0.000	0.075	0.000	0.000	0.000	0.000	0.000	0.000	0.000	-0.247	-0.026	0.000	0.000	0.000	0.000	-0.098	-0.112	0.000	0.000	-0.175	0.000	0.000	0.000	0.000	0.059	-0.462	-0.140	0.000	0.089	0.000	0.000	0.000
HAUS3_LOF	0.000	0.000	0.177	0.000	0.000	0.082	0.000	0.000	0.000	0.000	0.000	0.000	0.000	0.000	0.000	0.000	0.000	0.000	0.000	0.000	0.000	0.000	0.027	0.000	0.000	0.000	0.000	0.000	0.000	0.000	-0.179	0.000	-0.011	0.000	0.000	0.000	0.000	0.000	0.000	0.000	0.000	0.000	0.042	0.000	0.000	0.000	0.000	0.000	0.000
HAUS6_LOF	0.000	-0.262	-0.018	0.000	0.000	0.000	0.000	0.000	0.000	0.000	0.000	0.000	0.000	0.000	0.000	0.000	0.000	0.092	0.000	0.000	0.000	0.000	0.000	0.000	0.000	0.000	0.000	-0.496	0.000	0.000	-0.024	0.000	0.000	0.000	0.000	0.000	-0.248	0.000	0.000	0.000	0.365	0.000	-0.165	0.000	-0.278	0.000	-0.045	0.000	0.000
HCFC1_LOF	-0.266	-0.161	0.192	-0.167	0.000	0.000	0.000	0.000	0.000	0.202	0.000	0.000	0.000	0.043	-0.062	0.000	0.047	0.000	0.000	0.110	0.000	0.000	0.000	0.390	0.236	0.000	0.112	0.000	0.000	0.000	0.670	-0.005	0.095	-0.137	0.000	-0.178	0.154	-0.032	0.000	0.156	0.000	0.000	0.000	0.144	0.139	0.000	0.000	0.000	0.013
HCFC2_LOF	-0.044	0.272	0.000	-0.471	0.000	0.080	0.000	0.077	0.000	0.359	-0.138	0.000	0.000	0.000	-0.069	0.000	0.000	0.000	-0.344	0.000	0.000	0.000	-0.053	0.256	-0.068	0.000	0.344	-0.382	0.000	0.062	-0.181	0.043	-0.118	0.133	0.000	0.477	-0.307	-0.319	0.000	0.000	-0.074	0.000	0.000	-0.000	0.106	0.000	-0.051	0.000	0.000
HCN1_LOF	0.000	0.000	-0.198	-0.007	-0.222	0.000	0.000	0.000	0.000	0.000	-0.247	0.000	0.000	0.000	-0.056	0.000	0.000	0.000	0.000	0.429	0.000	0.000	0.066	0.000	-0.568	0.000	-0.321	-0.331	0.080	-0.301	0.000	-0.092	0.000	0.000	0.000	0.000	-0.545	0.000	0.000	0.000	0.000	0.406	0.191	0.000	0.000	0.000	0.285	0.000	0.000
HCN4_LOF	0.000	-0.093	-0.175	0.000	0.000	0.000	0.000	0.000	0.000	0.000	-0.059	0.000	0.000	0.000	0.000	0.000	0.000	-0.214	0.000	0.000	0.000	0.000	-0.032	0.000	0.000	0.000	-0.251	0.000	0.000	0.000	0.000	0.000	0.000	0.000	0.000	0.000	-0.025	0.000	0.000	0.000	0.000	0.000	0.000	0.000	0.000	0.000	0.000	0.000	0.000
HDAC10_LOF	0.000	-0.212	0.014	-0.199	0.366	0.000	0.000	0.000	0.094	-0.046	-0.281	0.000	0.506	-0.048	0.000	0.000	0.000	-0.179	-0.010	0.000	0.000	-0.023	0.029	0.211	0.229	0.000	0.362	0.000	0.000	0.000	0.000	-0.065	0.000	0.011	0.000	0.000	0.000	0.232	0.000	0.000	0.000	-0.170	0.000	0.000	0.000	0.366	0.000	0.096	0.000
HDAC4_LOF	0.027	0.000	0.000	0.019	-0.061	0.000	0.000	0.000	0.000	0.000	0.000	0.000	0.000	0.000	-0.100	0.000	0.000	0.000	0.000	0.000	0.000	0.000	0.000	0.000	0.000	0.000	0.000	0.000	0.098	0.000	0.000	0.000	0.000	-0.238	0.000	0.000	0.164	0.000	0.000	0.000	-0.075	0.163	0.000	-0.103	0.024	0.087	0.250	0.000	0.000
HDAC5_LOF	0.000	0.113	0.000	0.000	0.000	0.000	0.000	0.000	0.000	0.000	0.000	0.000	0.000	-0.015	0.000	0.000	0.000	0.000	-0.049	0.000	0.000	0.000	0.000	0.000	0.000	0.000	0.068	-0.084	0.000	0.000	0.000	0.000	0.000	0.125	0.000	0.000	-0.199	0.000	0.000	0.000	0.000	0.347	0.000	0.120	0.000	0.000	0.000	0.000	0.000
HDAC7_LOF	0.000	0.000	0.000	0.000	0.000	0.142	0.000	0.000	0.000	0.000	0.000	0.000	0.000	-0.001	0.000	0.000	0.000	0.000	0.000	0.000	0.000	0.000	0.000	0.000	0.000	0.000	0.000	0.000	0.000	0.000	0.000	0.000	0.000	0.000	0.000	0.000	0.000	0.000	0.000	0.000	0.002	0.000	-0.000	0.000	0.000	0.000	0.000	0.000	0.000
HDAC9_LOF	0.000	0.000	-0.027	0.000	0.248	0.000	0.079	0.017	0.046	0.000	0.000	0.000	0.000	0.000	0.000	0.016	0.000	0.083	-0.057	0.000	0.052	0.000	0.402	0.000	0.000	0.000	0.000	0.000	0.000	0.005	-0.124	-0.244	0.000	0.000	0.000	-0.067	0.000	0.000	0.000	0.000	0.000	0.000	0.000	0.000	0.036	0.000	-0.080	0.000	0.070
HDC_LOF	0.000	-0.096	0.000	0.000	0.000	0.000	0.000	0.000	-0.044	0.000	0.000	0.000	0.000	0.000	0.000	0.000	0.000	0.000	0.000	0.000	0.000	0.000	0.000	0.000	0.000	0.000	0.000	-0.137	0.000	0.000	0.000	0.000	0.000	-0.034	0.000	0.000	0.000	0.000	0.000	0.179	0.000	0.000	0.000	0.000	-0.003	0.000	0.000	0.000	0.000
HDLBP_LOF	0.000	0.000	0.000	0.000	0.000	0.000	0.000	0.000	0.035	0.152	0.000	0.000	0.064	0.000	0.000	0.000	0.000	0.000	0.000	0.000	0.000	0.000	0.000	0.000	0.000	0.000	0.000	0.000	0.000	0.000	0.000	0.000	0.000	0.036	0.000	0.000	0.000	0.170	0.000	0.142	0.000	0.000	0.118	0.000	0.000	0.000	0.000	0.000	0.000
HEATR1_LOF	0.000	0.000	0.000	0.091	0.000	0.000	0.000	0.000	0.020	0.178	-0.117	0.000	0.000	0.536	0.000	0.000	0.000	0.000	0.000	0.000	0.000	0.000	-0.287	0.000	0.475	0.000	-0.290	0.000	0.000	0.000	0.199	-0.157	0.000	0.132	0.000	0.316	-0.108	-0.079	0.000	0.000	0.000	0.000	0.000	0.071	0.000	0.000	0.086	0.000	0.000
HEATR3_LOF	0.000	0.000	0.676	0.464	0.138	0.207	0.000	0.228	0.136	0.000	0.369	0.303	0.000	-0.026	0.000	0.000	0.000	0.146	0.117	0.000	0.000	0.000	-0.105	0.000	0.000	0.000	0.177	0.000	0.000	0.000	-0.144	0.391	0.137	0.402	0.000	0.169	0.274	0.397	0.000	0.000	0.000	0.287	0.243	0.002	0.001	0.000	0.000	0.000	0.000
HEATR5B_LOF	0.226	-0.016	0.000	-0.171	-0.164	0.000	0.000	-0.029	0.000	0.000	0.314	0.000	0.000	0.282	0.000	0.000	0.000	1.036	0.191	0.000	0.526	0.000	0.000	0.000	-0.026	0.000	0.118	0.462	-0.251	-0.003	-0.266	-0.142	-0.139	0.011	0.000	-0.177	-0.017	-0.116	-0.037	0.000	0.000	-0.013	0.644	0.515	0.000	-0.151	-0.094	0.000	0.000
HEATR6_LOF	-0.040	0.000	-0.222	-0.148	0.000	0.000	0.000	0.000	0.000	0.594	0.000	0.000	0.000	0.000	0.000	0.000	0.000	0.000	0.220	0.000	0.000	0.000	0.000	0.000	0.000	0.000	-0.033	0.000	0.000	0.341	0.000	0.000	0.000	0.000	0.162	0.000	0.291	-0.076	0.000	0.000	0.000	-0.122	-0.033	0.069	0.018	0.000	0.000	0.000	0.000
HECTD1_LOF	0.000	-0.276	-0.199	-0.309	-0.392	0.000	0.000	0.273	-0.117	-0.272	0.602	0.000	0.000	0.000	-0.113	0.000	0.000	0.201	-0.027	0.000	0.000	0.000	-0.185	0.000	0.000	0.000	0.000	-0.295	-0.100	0.000	0.000	-0.135	0.000	-0.153	0.000	0.000	-0.183	-0.121	0.000	0.000	-0.013	0.000	-0.276	-0.371	-0.254	0.000	0.000	0.000	0.000
HECTD2_LOF	0.000	0.066	0.280	0.000	0.258	0.000	0.000	0.000	-0.294	0.000	0.227	0.000	0.000	0.000	0.000	0.000	0.000	0.025	0.000	0.000	0.000	0.000	0.000	0.000	-0.211	0.000	0.000	0.000	0.000	0.020	0.000	0.228	0.000	0.000	0.000	0.000	0.000	0.000	0.000	0.000	0.000	0.000	0.000	0.000	0.000	0.000	0.000	0.000	0.000
HECW1_LOF	0.000	0.166	0.000	0.104	0.000	0.000	0.000	0.028	0.211	0.000	0.000	0.000	0.000	0.000	0.000	0.000	0.000	0.000	0.000	0.000	0.000	0.006	0.000	0.000	0.000	0.000	0.014	0.478	0.000	0.000	0.000	0.000	0.249	0.238	0.000	-0.021	0.216	0.000	0.000	0.000	0.000	-0.065	0.146	0.000	0.257	0.000	0.336	0.000	0.000
HECW2_LOF	0.000	0.000	0.000	0.000	0.000	0.000	0.000	0.024	0.000	0.000	0.000	0.000	0.000	0.000	0.000	0.000	0.000	0.000	0.000	0.000	0.000	0.044	0.000	0.000	0.000	0.000	0.000	-0.016	0.000	0.000	0.000	0.000	0.000	0.000	0.000	0.000	0.000	0.026	0.000	0.000	0.000	0.000	-0.008	0.000	0.000	0.000	0.000	0.000	0.000
HELLS_LOF	0.483	0.000	-0.130	0.000	0.000	0.000	0.000	0.000	0.000	0.000	0.205	0.000	0.000	-0.074	0.000	0.000	0.000	0.000	-0.076	0.000	0.000	0.000	0.000	0.000	0.000	0.133	-0.010	0.000	0.000	0.000	0.000	0.000	-0.314	0.000	0.000	0.000	-0.214	-0.003	0.000	0.000	0.023	0.071	0.000	-0.050	-0.038	0.000	0.000	0.000	0.000
HELQ_LOF	0.000	-0.130	-0.023	0.000	0.000	0.000	0.000	0.000	0.117	0.000	0.000	0.000	0.000	0.000	0.000	0.000	0.000	-0.199	-0.127	0.000	0.000	0.000	0.000	0.000	-0.143	0.000	0.000	0.000	0.000	0.000	0.000	0.000	-0.023	0.011	0.000	0.000	-0.170	-0.023	0.000	0.000	0.000	-0.150	0.000	-0.030	0.000	0.000	-0.173	0.000	0.000
HELZ_LOF	0.000	-0.388	-0.031	-0.001	0.000	0.000	0.000	0.000	0.045	0.000	0.000	0.000	0.000	0.000	0.000	0.040	0.000	-0.110	0.039	0.000	0.000	0.000	0.000	0.000	0.266	0.000	0.000	0.000	0.000	-0.079	0.779	0.000	0.000	-0.181	0.000	-0.002	0.000	0.032	0.000	0.000	0.000	-0.088	0.000	0.000	0.000	0.000	0.000	0.000	0.000
HELZ2_LOF	0.000	0.000	0.020	0.086	0.102	0.000	0.000	0.000	0.000	-0.113	-0.220	0.000	0.000	0.000	0.000	0.469	0.000	0.000	-0.024	0.000	0.000	0.122	0.000	-0.011	-0.142	0.000	0.005	0.000	0.000	0.000	0.000	0.000	0.000	0.000	0.000	0.000	0.071	0.000	0.000	0.000	0.000	0.000	0.034	0.000	0.000	0.000	-0.017	0.000	0.000
HEPHL1_LOF	0.176	0.000	0.000	0.000	0.000	0.000	0.212	0.000	0.145	-0.064	-0.052	0.000	0.000	-0.046	-0.026	0.000	0.000	0.546	0.168	0.000	0.000	0.000	0.060	-0.008	-0.125	0.000	0.000	0.122	0.000	0.000	0.000	-0.094	0.000	0.000	0.000	0.078	0.000	0.542	0.000	0.000	0.000	0.000	0.000	0.218	0.056	0.000	0.000	0.000	0.000
HERC1_LOF	-0.012	0.000	-0.233	-0.438	-0.237	-0.023	0.165	0.000	0.134	0.115	-0.087	-0.058	0.000	-0.361	0.268	0.000	-0.029	-0.054	0.110	-0.030	0.538	0.000	-0.281	0.000	-0.052	0.000	0.000	0.000	0.000	0.151	0.000	-0.470	0.076	0.231	0.070	0.000	0.000	-0.245	0.000	0.000	0.000	-0.099	0.000	0.082	0.341	-0.119	-0.108	-0.028	-0.069
HERC2_LOF	-0.090	0.175	0.000	-0.040	-0.008	0.000	0.000	0.217	0.000	0.042	-0.076	0.000	0.000	0.000	0.000	0.000	0.000	0.075	-0.177	0.000	0.003	0.182	0.000	-0.097	-0.048	0.000	0.000	0.000	0.010	0.000	0.038	-0.069	-0.153	0.173	0.000	-0.024	-0.024	-0.160	0.000	0.000	-0.015	0.162	0.018	0.017	0.000	0.000	0.466	0.000	0.000
HERC5_LOF	0.198	0.241	0.000	-0.184	0.412	0.000	0.000	0.000	0.337	-0.219	0.000	0.000	0.000	0.000	0.000	0.000	0.000	0.000	0.002	0.000	0.085	0.000	0.000	0.000	0.000	0.000	0.000	-0.605	0.000	0.000	0.000	0.037	0.000	-0.094	0.000	0.000	0.000	0.000	0.000	0.000	0.000	0.000	-0.076	-0.109	0.152	0.000	0.000	0.000	0.130
HFM1_LOF	0.000	0.220	0.000	0.000	0.000	0.000	0.000	0.000	0.000	-0.121	0.000	0.028	0.000	0.000	0.000	0.000	0.000	0.000	0.000	0.000	0.000	0.000	0.000	-0.063	0.000	0.000	0.000	0.000	0.000	0.000	0.370	0.000	0.000	0.000	0.000	0.274	0.006	0.000	0.000	0.000	0.000	0.327	0.000	0.000	0.000	0.000	0.535	0.000	0.057
HGD_LOF	-0.186	0.000	0.000	-0.265	-0.522	0.000	0.000	0.000	-0.652	0.037	0.137	0.000	0.000	0.000	0.000	0.000	0.000	0.032	-0.277	0.000	0.000	0.000	-0.297	0.000	0.000	0.000	0.000	-0.456	0.000	-0.659	-0.126	-0.216	0.101	0.077	0.344	0.000	-0.115	-0.148	0.000	0.407	0.000	-0.460	0.000	0.316	-0.242	0.000	-0.335	0.000	0.000
HGF_LOF	0.000	-0.272	-0.017	0.000	0.033	0.000	0.000	0.000	0.000	0.023	0.000	0.000	0.000	0.495	-0.134	0.000	0.000	0.000	0.030	0.000	0.000	0.000	0.364	0.000	0.000	0.000	-0.057	0.000	0.000	0.141	0.000	0.198	0.000	0.000	0.000	-0.091	0.000	0.000	0.040	0.000	0.228	-0.030	0.180	-0.112	0.000	0.000	-0.168	0.000	0.000
HGSNAT_LOF	0.000	0.160	-0.011	0.000	0.361	0.000	0.000	0.000	0.000	0.000	0.000	0.000	0.000	0.000	0.000	0.000	0.000	0.000	0.000	0.000	0.000	0.000	0.000	0.000	0.000	0.000	0.000	0.000	0.000	0.000	0.000	0.000	0.000	0.070	0.000	0.000	-0.049	0.000	0.000	0.000	0.000	0.000	-0.008	0.000	0.000	0.000	0.000	0.000	0.000
HHIPL2_LOF	0.000	0.058	0.585	0.109	0.182	0.000	0.000	0.000	0.000	0.472	-0.142	0.000	0.000	-0.090	0.108	0.000	0.000	-0.141	0.000	0.000	0.000	0.003	0.000	0.083	0.232	0.000	0.000	-0.320	0.140	0.000	0.000	0.000	0.000	0.013	0.000	0.101	0.000	0.222	0.000	0.000	0.000	0.000	0.000	-0.164	0.000	0.000	0.026	0.000	0.000
HHLA2_LOF	0.000	0.609	0.387	0.000	0.376	0.000	0.000	0.000	0.000	0.050	-0.063	0.054	0.000	0.000	0.000	0.000	0.000	0.331	0.066	0.000	0.669	0.000	0.190	-0.006	-0.527	0.000	0.773	0.044	0.000	0.161	0.000	0.589	0.000	0.146	0.000	-0.172	0.188	-0.110	0.000	0.000	0.012	0.676	-0.133	0.000	0.555	0.000	-0.224	0.000	0.000
HIF1A_LOF	-0.058	-0.251	-0.459	-0.181	-0.012	0.028	0.020	0.101	0.000	0.197	0.000	0.000	0.000	0.209	0.000	0.000	0.000	0.000	-0.071	0.000	0.027	0.000	-0.023	-0.015	0.000	0.000	-0.112	0.228	-0.037	0.000	0.000	0.006	0.000	0.000	0.000	-0.194	0.000	0.147	0.023	0.000	0.000	-0.311	0.600	0.091	0.666	0.000	0.000	0.000	0.000
HIP1_LOF	0.000	0.000	-0.107	0.112	0.000	0.000	0.000	0.000	0.000	-0.252	0.000	0.000	0.000	0.000	-0.123	0.000	0.000	0.343	0.000	0.000	0.188	0.000	0.000	0.000	0.000	0.000	0.000	0.000	-0.104	-0.039	0.400	0.000	0.000	0.000	0.000	-0.000	0.177	0.076	0.000	0.000	0.000	0.297	-0.304	-0.214	0.000	0.000	-0.060	0.000	0.000
HIP1R_LOF	0.000	0.050	0.000	0.000	0.000	0.000	0.000	0.000	0.000	0.000	0.000	0.000	0.000	0.000	0.000	0.000	0.000	0.000	0.000	0.175	0.000	0.000	0.000	0.000	-0.093	0.000	0.000	0.000	0.000	0.054	0.000	0.000	0.000	0.000	0.000	0.000	0.000	-0.053	0.000	0.000	0.000	0.000	0.356	0.000	-0.211	0.000	0.000	0.000	0.000
HIPK3_LOF	0.000	0.000	0.000	-0.101	0.000	0.000	0.000	0.000	-0.370	0.000	0.000	0.000	0.000	0.000	0.000	0.000	0.000	0.000	0.000	0.000	0.000	0.000	0.000	0.000	0.000	0.000	-0.208	-0.064	0.000	0.000	0.000	0.000	-0.027	0.000	0.000	0.000	-0.263	0.000	0.000	0.000	0.000	0.000	0.000	0.000	-0.077	0.000	0.000	0.000	0.000
HIVEP1_LOF	0.000	0.255	0.000	0.000	0.000	-0.008	0.000	0.000	0.094	-0.190	0.000	0.000	-0.001	-0.243	0.092	-0.015	0.000	0.056	0.000	0.000	-0.046	0.000	0.000	-0.128	0.095	0.000	0.000	0.453	0.000	0.000	-0.047	0.000	0.000	0.219	0.000	0.000	0.000	0.000	-0.042	-0.014	0.410	0.000	-0.071	-0.026	0.000	-0.047	0.000	0.000	0.000
HIVEP2_LOF	0.000	0.000	-0.048	-0.154	-0.026	0.000	0.000	0.000	0.000	0.300	0.000	0.000	0.000	0.000	0.000	0.000	0.000	0.000	0.000	0.000	0.000	0.000	0.000	0.000	-0.029	0.000	-0.165	0.227	0.000	0.000	0.000	0.000	-0.260	0.000	0.000	0.000	0.000	0.000	0.000	0.000	0.000	0.011	-0.097	0.000	0.000	0.000	0.000	0.000	0.000
HIVEP3_LOF	0.000	-0.214	-0.016	-0.061	-0.054	0.000	0.000	0.000	0.000	0.000	0.000	0.000	0.000	0.000	0.369	0.000	0.000	0.000	0.081	0.000	0.132	0.000	-0.203	-0.022	-0.239	0.000	0.000	0.000	0.000	-0.182	-0.001	0.076	-0.117	-0.217	0.000	0.000	0.000	0.000	0.000	0.167	0.000	0.000	-0.002	0.000	0.000	0.000	-0.026	0.000	0.000
HKDC1_LOF	-0.175	-0.244	0.031	0.195	-0.048	0.092	0.000	0.032	-0.275	-0.051	0.000	0.000	0.000	-0.126	0.004	0.000	0.000	0.000	0.000	0.000	-0.009	0.000	0.875	0.000	0.315	0.000	0.000	0.000	-0.078	-0.277	0.000	-0.028	0.000	-0.038	0.000	-0.072	0.000	-0.007	0.000	0.000	0.144	0.000	-0.123	0.000	-0.449	0.000	0.172	0.000	0.000
HLA-A_LOF	0.000	-0.222	0.000	0.000	-0.154	0.000	0.154	0.000	0.146	0.000	0.000	0.000	0.000	0.000	0.000	0.080	0.000	0.000	0.243	0.000	0.000	0.000	-0.005	0.000	0.237	0.000	0.216	0.332	0.000	0.000	0.000	0.000	0.018	0.428	0.000	0.000	0.000	0.000	0.212	0.000	0.000	0.064	0.542	-0.113	0.254	0.000	-0.219	0.000	0.000
HLA-B_LOF	-0.019	0.000	0.092	-0.182	0.000	0.147	0.000	0.000	-0.125	0.294	0.111	0.000	0.000	-0.088	-0.073	0.000	0.000	0.000	0.000	0.000	0.000	0.000	0.000	0.000	-0.134	0.000	-0.239	0.000	0.000	0.000	-0.067	0.194	0.000	-0.015	0.000	-0.149	-0.134	-0.335	0.007	0.000	0.000	0.366	0.000	0.000	0.375	0.009	0.000	0.031	0.000
HLA-DQB2_LOF	-0.095	-0.290	-0.206	0.000	0.016	0.136	0.215	0.065	-0.148	0.000	-0.060	0.000	0.000	0.000	0.000	0.000	0.000	-0.300	0.243	0.000	0.705	0.000	0.000	0.036	-0.187	0.000	-0.277	-0.411	0.000	-0.551	-0.262	-0.342	-0.086	-0.351	0.000	-0.164	0.000	-0.011	0.000	0.166	-0.136	0.000	0.035	0.007	-0.267	0.000	0.000	0.000	0.024
HLA-G_LOF	-0.047	0.000	-0.213	-0.080	0.000	0.000	0.000	0.000	0.034	0.160	0.000	0.282	0.000	-0.018	0.000	0.000	0.000	0.000	-0.050	0.000	0.000	0.000	-0.081	0.000	0.000	0.000	0.000	0.000	0.000	0.084	-0.025	0.000	0.245	0.018	0.000	0.000	-0.128	0.000	0.000	0.000	0.000	0.000	-0.031	-0.254	0.323	0.000	0.000	0.000	0.000
HLCS_LOF	0.000	0.000	0.000	0.000	-0.230	0.000	0.000	0.000	0.000	-0.230	0.140	0.000	0.000	0.000	0.000	0.000	0.000	0.000	0.000	0.000	0.000	0.000	-0.048	0.000	0.157	0.102	0.000	0.167	0.000	0.000	0.000	0.000	0.196	0.000	0.000	0.000	0.000	0.000	0.000	0.000	0.000	0.000	0.078	0.202	0.000	0.000	0.000	0.000	0.000
HMCN1_LOF	-0.201	-0.521	-0.253	-0.255	-0.271	0.000	-0.183	0.000	-0.818	-0.603	0.000	0.000	0.000	-0.001	0.069	0.000	-0.191	0.000	-0.536	-0.222	-0.387	-0.123	0.000	-0.325	-0.110	-0.063	-0.044	-0.127	0.000	-0.446	-0.448	-0.224	-0.339	-0.418	-0.028	-0.372	-0.324	-0.501	0.000	-0.364	-0.340	-0.172	-0.610	-0.079	-0.500	-0.240	-0.994	-0.224	0.746
HMGCR_LOF	0.000	-0.102	0.000	0.000	0.000	0.000	0.000	0.000	0.000	0.000	0.000	0.000	0.000	0.000	0.016	0.000	0.000	0.000	0.000	0.000	0.000	0.000	0.000	0.000	0.000	0.000	0.033	0.000	0.000	0.000	0.000	0.000	0.000	-0.023	0.000	0.000	0.000	0.103	0.000	0.000	0.000	0.000	0.000	0.000	0.000	0.000	0.000	0.000	0.000
HNF1A_LOF	0.000	0.258	0.000	0.000	0.000	0.000	0.000	0.000	0.000	0.000	0.000	0.000	0.000	0.000	0.000	0.000	0.000	-0.066	-0.051	0.000	0.194	0.000	0.000	0.000	-0.040	0.244	0.095	-0.180	0.000	0.000	0.000	0.203	0.186	0.000	0.000	0.000	0.000	0.000	0.000	0.000	0.000	0.000	0.000	0.000	0.000	0.000	-0.049	0.000	0.000
HNRNPUL1_LOF	0.000	-0.119	-0.131	-0.040	-0.118	0.000	0.000	0.000	0.000	0.000	0.000	0.000	0.000	0.000	0.000	0.000	0.000	0.000	-0.103	0.000	0.000	0.000	0.000	0.000	-0.004	0.000	0.000	-0.209	0.000	0.018	0.000	0.000	-0.027	0.000	0.000	0.000	0.000	0.000	0.000	0.000	0.000	-0.126	0.000	0.000	0.000	0.000	0.000	0.000	0.000
HNRNPUL2_LOF	0.000	0.000	0.000	-0.195	0.000	0.000	0.000	0.000	0.000	-0.349	0.000	0.000	0.000	-0.147	0.000	0.000	0.000	0.388	-0.121	0.000	0.568	0.000	-0.076	0.230	0.000	0.000	-0.112	0.000	0.000	-0.240	-0.002	0.000	0.013	0.000	0.000	0.000	-0.003	-0.109	0.000	0.000	0.000	0.304	0.000	0.000	0.066	0.000	0.000	0.181	0.000
HOOK1_LOF	-0.093	0.000	-0.139	0.094	0.070	0.000	0.000	0.160	0.041	-0.099	-0.192	0.000	0.000	0.000	0.000	0.000	0.131	-0.066	0.000	0.000	0.000	0.000	0.246	0.000	0.000	0.000	0.000	0.154	0.037	0.000	0.438	0.000	0.424	0.017	0.000	0.035	0.273	0.193	0.000	0.000	0.000	0.000	-0.008	-0.020	0.175	0.000	0.220	0.000	0.000
HOXB3_LOF	0.000	0.000	0.000	0.000	0.000	0.000	0.000	0.000	0.000	0.000	0.000	0.000	0.000	0.000	0.000	0.000	0.000	0.000	0.000	0.000	0.000	0.000	0.021	0.000	0.000	0.000	0.000	0.000	0.000	0.047	0.000	0.000	0.000	0.000	0.000	0.000	0.000	0.000	0.000	0.000	0.000	0.000	0.000	0.000	0.000	0.000	0.000	0.000	0.000
HPS3_LOF	0.738	-0.490	0.815	0.229	0.160	0.000	0.000	0.000	0.000	0.000	0.086	0.000	0.000	-0.221	0.000	0.155	0.000	0.000	0.000	0.000	0.000	0.000	0.026	0.000	0.000	0.000	-0.117	0.586	0.031	0.000	0.000	-0.181	0.000	0.000	0.000	-0.042	0.000	0.000	0.000	0.000	0.113	-0.016	0.051	0.000	0.006	0.200	-0.226	0.000	-0.036
HPS5_LOF	0.000	0.000	0.000	0.029	0.000	0.000	0.000	0.000	0.051	0.000	0.000	0.000	0.000	0.000	0.000	0.000	0.000	0.000	0.083	0.000	0.000	0.000	0.000	0.000	0.000	0.000	0.115	0.000	0.000	0.000	0.000	0.000	0.034	0.125	0.000	0.000	0.000	-0.031	0.000	0.000	0.000	0.000	0.098	-0.053	0.068	0.000	0.260	0.000	0.000
HR_LOF	0.387	0.000	0.232	0.000	0.000	0.000	0.136	0.000	0.030	0.000	0.124	0.000	0.000	-0.031	0.000	0.014	0.300	0.000	0.094	0.000	0.000	0.000	0.000	0.000	0.104	0.000	0.000	0.053	0.000	0.000	0.000	0.000	0.000	0.060	0.000	0.000	0.023	0.000	0.000	0.000	0.000	0.024	0.002	0.000	0.000	0.000	0.000	0.000	0.000
HRNR_LOF	0.000	-0.157	0.000	0.168	0.000	0.000	0.000	0.000	-0.252	0.000	-0.038	0.000	0.000	-0.042	0.000	0.000	0.000	0.000	0.000	0.000	0.000	0.000	0.000	0.000	0.000	0.000	0.000	0.000	0.000	0.143	0.000	0.000	0.000	0.000	0.000	0.000	0.000	0.000	0.000	0.000	0.000	0.000	-0.013	0.000	0.000	0.000	-0.001	0.000	0.000
HSPG2_LOF	0.000	-0.034	0.000	-0.162	0.000	0.000	0.000	-0.025	0.000	0.000	0.008	0.102	0.000	-0.250	0.000	0.000	0.000	0.248	-0.096	0.000	0.000	0.000	-0.181	0.000	-0.188	0.000	0.000	-0.349	-0.042	-0.333	-0.040	-0.016	-0.258	0.000	0.000	-0.206	-0.122	-0.132	-0.029	-0.013	-0.122	0.000	0.000	0.000	0.000	0.000	0.088	0.000	-0.032
HSPH1_LOF	0.000	0.000	0.000	0.000	0.000	0.000	0.000	0.000	0.000	0.000	0.000	0.000	0.000	0.000	0.000	0.000	0.000	0.000	0.000	0.000	0.000	0.000	0.000	0.000	0.000	0.000	0.000	0.000	0.000	0.000	0.000	0.000	0.000	0.000	0.000	0.000	0.000	0.000	0.000	0.000	0.000	0.000	0.000	0.000	0.000	0.000	0.000	0.000	0.000
HTT_LOF	-0.134	-0.351	0.000	-0.453	-0.262	0.000	0.000	0.000	-0.609	-0.275	0.000	0.000	0.000	-0.062	-0.002	0.000	0.000	-0.180	-0.407	0.000	0.000	0.000	0.000	0.000	0.254	0.000	-0.477	-0.422	0.000	-0.164	-0.095	0.000	-0.425	-0.109	0.000	0.000	-0.628	-0.252	0.267	0.000	0.000	-0.028	-0.554	-0.007	-0.638	0.000	-0.031	0.000	0.000
HUWE1_LOF	0.277	0.000	0.200	0.000	0.000	0.000	0.000	0.000	0.000	0.000	0.000	0.000	0.000	0.000	-0.121	0.000	0.000	-0.035	0.259	0.000	0.000	0.000	0.000	0.000	0.471	0.000	0.100	-0.235	0.000	0.000	0.068	-0.040	0.000	0.100	0.000	0.079	0.000	-0.110	0.158	0.000	0.000	0.000	0.000	0.000	0.000	0.000	-0.145	0.000	0.000
HYDIN_LOF	-0.203	0.149	0.000	0.000	0.459	0.000	0.000	0.000	0.000	0.000	0.000	0.000	0.000	0.000	0.000	0.000	0.000	0.080	-0.135	0.000	0.000	0.000	0.000	0.000	0.000	0.000	0.021	0.000	0.000	0.000	0.000	-0.198	0.000	-0.252	0.000	0.000	0.000	0.000	0.057	0.000	0.000	0.000	0.000	-0.028	0.000	0.000	0.000	0.000	0.000
IARS2_LOF	0.000	0.351	0.214	0.180	-0.073	0.147	0.000	0.000	0.000	-0.116	0.000	0.000	0.000	0.432	0.000	0.000	0.000	-0.025	0.191	0.000	0.000	0.000	0.000	0.000	0.000	0.000	-0.146	0.000	0.000	0.000	0.000	0.253	0.000	0.000	0.000	0.054	0.000	0.000	0.000	0.000	0.000	0.000	0.128	0.000	0.000	0.000	0.000	0.000	0.000
IBTK_LOF	0.000	-0.159	-0.251	0.000	-0.049	0.000	0.000	0.000	0.000	0.000	-0.097	0.000	0.000	0.000	0.000	0.000	0.000	0.000	-0.005	0.000	0.000	0.000	0.000	0.000	0.000	0.000	0.000	0.000	0.000	-0.217	0.000	-0.295	-0.381	-0.541	0.000	0.000	-0.101	0.000	0.000	0.000	0.198	-0.174	-0.418	0.000	-0.142	0.146	0.000	0.000	0.000
IDE_LOF	0.000	0.158	0.000	0.204	0.000	0.000	0.000	0.000	0.309	0.036	0.000	0.000	0.000	0.000	0.000	0.000	0.000	0.218	0.000	0.091	0.000	0.000	0.096	0.000	0.000	0.000	0.000	0.274	0.092	0.120	0.212	0.046	0.212	0.031	0.000	0.341	0.000	0.000	0.000	0.000	-0.002	0.604	0.211	-0.142	0.277	0.000	0.021	0.000	0.000
IDH1_LOF	0.000	0.000	0.000	0.000	-0.165	0.000	0.000	0.000	0.000	0.000	-0.045	0.000	0.000	0.000	0.026	0.000	0.000	-0.103	0.000	0.000	0.000	0.000	0.000	0.000	0.000	0.000	0.000	0.184	0.000	0.000	0.000	0.000	0.000	0.000	0.000	0.023	0.032	-0.020	0.134	0.000	0.000	-0.141	0.068	0.000	0.000	0.000	0.000	0.000	0.000
IFFO1_LOF	0.000	0.000	0.000	0.000	0.000	0.000	0.000	0.000	0.000	0.000	0.000	0.000	0.000	0.000	0.000	0.000	0.000	0.000	0.000	0.000	0.000	0.000	-0.069	0.000	0.000	0.000	-0.030	-0.081	0.000	-0.082	0.000	0.000	0.000	0.000	0.000	0.000	0.000	0.000	0.000	0.000	0.000	0.000	0.000	0.000	0.000	0.000	0.000	0.000	0.000
IFI16_LOF	0.000	0.000	-0.005	0.000	0.000	0.000	0.000	0.000	0.148	0.000	0.000	0.000	0.000	0.000	0.000	0.000	0.000	0.148	0.064	0.000	0.000	0.000	-0.029	0.206	-0.154	0.000	0.000	0.411	0.000	-0.068	0.000	-0.021	0.000	0.000	0.000	0.000	0.000	0.000	0.000	0.000	0.000	0.031	-0.052	-0.024	0.018	0.000	0.000	0.000	0.000
IFIH1_LOF	-0.311	0.000	0.000	-0.327	0.419	0.000	0.000	0.000	-0.575	0.020	0.486	0.000	0.000	0.000	-0.093	0.000	0.000	-0.075	-0.106	0.083	0.000	0.010	-0.257	0.000	0.000	0.143	-0.649	-0.110	0.000	0.000	0.032	0.000	-0.128	0.000	0.000	0.000	-0.042	0.000	0.000	0.000	-0.058	0.000	0.000	0.000	0.138	-0.009	-0.224	0.100	0.000
IFRD1_LOF	0.000	0.325	0.000	0.088	0.000	0.000	0.000	0.000	0.000	0.000	0.151	0.000	0.249	0.174	0.000	0.000	0.000	0.000	0.000	0.000	0.000	0.000	0.000	0.000	0.000	0.000	0.141	-0.050	0.000	0.000	0.020	0.436	0.205	0.182	0.000	0.000	0.078	0.000	0.000	0.000	0.000	0.380	0.026	0.000	0.000	0.000	0.000	0.000	0.169
IFT172_LOF	0.000	-0.054	0.000	0.000	-0.011	0.000	0.000	0.000	0.000	-0.253	0.142	0.000	0.000	0.000	0.000	0.014	0.024	0.000	0.000	0.000	0.000	0.000	0.000	0.000	0.000	0.000	0.000	-0.123	0.000	-0.509	0.000	-0.004	-0.107	0.000	0.000	0.000	0.000	0.000	0.000	0.000	0.000	0.000	-0.127	-0.039	0.000	0.000	0.000	0.000	0.000
IFT74_LOF	0.000	0.000	0.452	0.000	0.000	0.000	0.000	0.000	-0.435	-0.052	0.305	0.000	0.000	0.000	0.018	0.000	0.000	-0.267	0.345	0.000	0.000	0.000	0.000	0.000	0.000	0.317	0.000	-0.209	0.000	0.040	0.000	0.000	0.000	-0.519	0.000	0.000	0.000	-0.058	0.000	0.000	0.000	0.157	0.000	0.000	0.000	0.000	-0.033	0.049	0.000
IGF2R_LOF	-0.177	0.403	0.137	-0.242	-0.179	0.000	0.000	-0.061	0.016	0.019	-0.009	0.000	0.000	0.000	0.000	-0.037	-0.003	0.000	0.000	-0.018	0.000	-0.027	-0.298	0.053	-0.308	0.000	0.000	0.165	0.000	0.244	-0.302	0.000	-0.484	0.000	0.000	0.000	-0.079	-0.105	-0.175	0.000	0.066	0.000	0.000	0.000	0.227	-0.016	0.595	0.000	0.000
IGFN1_LOF	-0.256	0.000	-0.353	0.000	0.000	0.000	0.000	0.000	0.183	-0.124	-0.029	0.000	0.000	0.000	0.153	0.000	0.000	0.147	0.000	0.000	0.000	0.008	0.000	0.000	0.372	0.000	0.000	0.276	0.000	0.000	0.000	0.000	0.110	0.248	0.000	-0.034	0.326	0.000	0.000	0.000	0.395	-0.325	0.001	-0.361	0.194	0.000	0.271	0.000	0.000
IGHMBP2_LOF	0.000	0.288	0.000	0.203	-0.031	0.000	0.000	0.000	0.053	0.087	0.000	0.000	0.000	-0.052	0.326	0.000	0.000	0.000	0.134	0.000	0.000	0.000	0.069	-0.006	0.310	0.000	0.094	0.626	0.056	0.054	0.000	0.000	0.000	0.000	0.000	0.000	0.006	0.140	0.000	0.000	0.000	0.000	0.242	0.000	0.081	0.000	0.000	0.000	0.053
IGSF1_LOF	0.379	0.038	0.000	0.097	0.000	0.000	0.000	0.000	0.155	0.052	-0.206	0.000	0.000	0.419	0.000	0.000	0.000	0.000	0.000	0.000	0.000	0.000	0.000	0.000	0.122	0.000	0.000	0.000	0.254	0.112	0.000	0.000	0.287	0.105	0.000	0.003	0.077	0.000	0.000	0.000	0.000	-0.076	0.000	0.057	0.032	0.000	0.000	0.000	0.000
IGSF10_LOF	0.228	-0.521	-0.395	-0.105	0.001	0.000	0.000	-0.044	-0.490	0.000	0.000	0.000	0.000	-0.054	-0.327	-0.037	0.000	-0.304	0.000	0.033	0.000	0.000	-0.182	0.000	-0.183	0.000	-0.183	-0.387	0.000	0.103	0.000	-0.047	-0.523	-0.034	0.000	0.000	-0.641	-0.421	-0.044	0.000	-0.103	0.000	-0.017	0.000	0.000	0.000	-0.243	0.000	0.000
IGSF9_LOF	0.000	0.000	0.000	0.000	0.000	0.000	0.000	0.000	0.000	0.000	0.000	0.000	0.000	0.000	0.000	0.000	0.000	0.000	0.000	0.000	0.000	0.000	0.000	0.000	0.000	0.000	0.000	0.000	0.000	0.000	0.000	0.000	0.000	0.000	0.000	0.000	0.000	0.062	0.000	0.000	0.000	0.000	0.000	0.000	-0.184	0.000	0.000	0.000	0.000
IGSF9B_LOF	0.000	0.229	0.127	0.000	0.000	0.000	0.000	0.000	0.000	0.000	0.000	0.000	0.000	0.000	0.000	0.000	0.000	0.141	0.000	0.000	0.000	0.000	0.000	0.000	0.000	0.000	0.208	-0.233	0.000	0.143	0.000	0.000	-0.010	0.038	0.000	0.000	0.000	0.000	0.000	0.000	0.000	0.000	0.000	0.135	0.033	0.000	0.000	0.000	0.000
[truncated: 1,656 more rows]
[truncated: 2,938 more columns]
