# Supplementary material for: Dynamic rewiring of biological activity across genotype and lineage revealed by context-dependent functional interactions
Source: Genome Biol. 2022 Jun 29;23:140. doi: 10.1186/s13059-022-02712-z (PMC9241233; doi:10.1186/s13059-022-02712-z)
Supplement: Supplementary file 3 — Additional file 3. Tab-delimited table of top 2644 hits from differential PCC analysis. [file 13059_2022_2712_MOESM3_ESM.txt]

Condition	Gene1	Gene2	PCC_all	PCC_L1out	dPCC	Pval
ABCA13_LOF	BATF3	IKZF1	0.352	0.201	0.151	0.000
ABCA13_LOF	IKZF1	STAT3	0.254	0.116	0.138	0.000
ABCA8_LOF	DCST2	PCDHB2	0.256	0.132	0.124	0.001
ABCA8_LOF	FLT1	SETD7	0.321	0.222	0.100	0.000
ABCA8_LOF	RXRB	TCEAL4	0.249	0.121	0.128	0.000
ABCA8_LOF	SKOR2	TCEAL4	0.249	0.138	0.111	0.000
ABCB5_LOF	IL13RA1	STAT6	0.349	0.131	0.218	0.001
ABCB5_LOF	SMIM12	TMEM35B	0.289	0.130	0.159	0.000
ACOX1_LOF	NEUROD1	OTX2	0.339	0.233	0.106	0.001
AIMP1_LOF	AK9	PURB	0.276	0.172	0.104	0.001
ALL	ATP6V0A2	MYB	0.267	0.163	0.104	0.000
ALL	ATP6V0A2	PAX5	0.262	0.102	0.160	0.000
ALL	BCL2	EBF1	0.272	0.149	0.123	0.000
ALL	BCL2	MYB	0.254	0.131	0.123	0.000
ALL	DHODH	MEF2C	0.268	0.148	0.119	0.000
ALL	DHODH	MYB	0.375	0.265	0.110	0.000
ALL	DHODH	PAX5	0.304	0.181	0.123	0.000
ALL	DHODH	RUNX1	0.260	0.125	0.136	0.000
ALL	EBF1	MEF2C	0.286	0.159	0.127	0.000
ALL	GCLC	MYB	0.370	0.252	0.118	0.000
ALL	GCLC	PAX5	0.307	0.190	0.116	0.000
ALL	GCLC	RUNX1	0.318	0.214	0.104	0.000
ALL	GCLC	SLC25A19	0.280	0.138	0.142	0.000
ALL	MEF2C	MYB	0.282	0.175	0.107	0.000
ALL	MEF2C	PAX5	0.272	0.110	0.162	0.000
ALL	MYB	RUNX1	0.440	0.340	0.100	0.000
ALL	PAX5	PPCS	0.300	0.196	0.104	0.000
AML	ABL1	LMO2	0.281	0.391	-0.111	0.000
AML	ABLIM1	IL18	0.356	0.246	0.110	0.001
AML	ABLIM1	SAR1B	0.370	0.270	0.100	0.000
AML	ACSL4	SIK3	0.282	0.164	0.118	0.000
AML	ALAD	IRF8	0.264	0.090	0.173	0.000
AML	ALAD	MED13L	0.249	0.134	0.115	0.000
AML	ALAD	SIK3	0.279	0.158	0.121	0.000
AML	ARHGAP45	IRF8	0.250	0.120	0.129	0.000
AML	BTBD10	RUNX2	0.251	0.149	0.102	0.000
AML	C2orf76	P2RY12	0.384	0.279	0.105	0.001
AML	C2orf76	RUNX2	0.279	0.165	0.115	0.001
AML	CBFB	GFI1	0.263	0.159	0.104	0.000
AML	CBFB	LMO2	0.297	0.096	0.201	0.000
AML	CBFB	MICU1	0.269	0.128	0.141	0.000
AML	CBFB	MYB	0.496	0.356	0.141	0.000
AML	CBFB	ZEB2	0.251	0.124	0.127	0.000
AML	CEBPA	DENND4A	0.253	0.088	0.165	0.000
AML	CEBPA	GFI1	0.272	0.050	0.223	0.000
AML	CEBPA	IRF8	0.249	0.037	0.213	0.000
AML	CEBPA	MICU1	0.253	0.048	0.205	0.000
AML	CEBPA	MYB	0.282	0.086	0.197	0.000
AML	CIBAR1	PHKB	0.250	0.148	0.103	0.000
AML	CITED2	STAT5B	0.291	0.179	0.112	0.000
AML	CSF2RA	CSF2RB	0.362	0.003	0.360	0.000
AML	CSF2RA	JAK2	0.280	-0.107	0.387	0.000
AML	CSF2RA	RUNX1	0.277	0.088	0.189	0.000
AML	CSF2RB	JAK2	0.376	-0.001	0.377	0.000
AML	CSF2RB	KRT72	0.152	0.253	-0.101	0.000
AML	DENND4A	IRF8	0.288	0.149	0.139	0.000
AML	EBF1	IRF8	0.200	0.318	-0.119	0.000
AML	EBF1	SPI1	0.178	0.281	-0.102	0.000
AML	FAM227B	PDK3	0.305	0.203	0.102	0.000
AML	FLI1	ZEB2	0.259	0.159	0.100	0.000
AML	GATA1	LMO2	0.382	0.278	0.104	0.000
AML	GATA1	ZFPM1	0.272	0.149	0.123	0.000
AML	GCLC	SPI1	0.256	0.155	0.101	0.000
AML	GFI1	MED13L	0.267	0.102	0.165	0.000
AML	GFI1	MICU1	0.303	0.111	0.192	0.000
AML	GFI1	MYB	0.355	0.177	0.178	0.000
AML	GFI1	SPI1	0.263	0.107	0.156	0.000
AML	GFI1	WSB1	0.256	0.074	0.181	0.000
AML	GFI1B	MPL	0.351	0.150	0.201	0.000
AML	GFI1B	ZFPM1	0.314	0.208	0.105	0.000
AML	GNG5	PREX1	0.261	0.153	0.107	0.000
AML	GPR82	IL18	0.369	0.268	0.101	0.000
AML	GSE1	LDB1	0.254	0.136	0.118	0.000
AML	GSE1	LMO2	0.252	0.000	0.252	0.000
AML	GSE1	MYB	0.248	0.057	0.191	0.000
AML	GSE1	RUNX1	0.275	0.106	0.169	0.000
AML	H4C7	PIP4P1	0.270	0.170	0.100	0.001
AML	IRF2BP2	MYB	0.265	0.106	0.159	0.000
AML	IRF8	MDH2	0.267	0.046	0.221	0.000
AML	IRF8	MEF2B	0.238	0.379	-0.141	0.000
AML	IRF8	MEF2D	0.393	0.024	0.369	0.000
AML	IRF8	MICU1	0.262	0.034	0.227	0.000
AML	IRF8	MYB	0.278	0.005	0.273	0.000
AML	IRF8	PPCS	0.292	0.183	0.109	0.000
AML	IRF8	SIK3	0.322	0.086	0.236	0.000
AML	IRF8	SPI1	0.389	0.104	0.286	0.000
AML	IRF8	STAT5B	0.262	0.055	0.206	0.000
AML	JAK2	LMO2	0.319	0.069	0.250	0.000
AML	LDB1	LMO2	0.419	0.237	0.183	0.000
AML	LDB1	MYB	0.320	0.200	0.120	0.000
AML	LDB1	RUNX1	0.313	0.191	0.122	0.000
AML	LMO2	LYL1	0.268	0.136	0.132	0.000
AML	LMO2	MYB	0.362	0.187	0.176	0.000
AML	LMO2	RUNX1	0.342	0.130	0.212	0.000
AML	LRP1B	PDK3	0.268	0.165	0.103	0.000
AML	LYL1	MYB	0.332	0.200	0.132	0.000
AML	LYL1	SPI1	0.262	0.105	0.157	0.000
AML	MED13L	MYB	0.339	0.218	0.121	0.000
AML	MED13L	SIK3	0.288	0.157	0.131	0.000
AML	MED13L	WSB1	0.275	0.162	0.114	0.000
AML	MED13L	ZEB2	0.303	0.201	0.103	0.000
AML	MEF2B	SPI1	0.196	0.322	-0.126	0.000
AML	MEF2D	SPI1	0.277	0.007	0.270	0.000
AML	MICU1	MYB	0.343	0.130	0.213	0.000
AML	MICU1	SPI1	0.297	0.032	0.265	0.000
AML	MPL	TMEM125	0.141	0.277	-0.136	0.001
AML	MYB	PREX1	0.285	0.137	0.148	0.000
AML	MYB	RPS6KA1	0.288	0.147	0.141	0.000
AML	MYB	SIK3	0.281	0.119	0.162	0.000
AML	MYB	SPI1	0.354	0.033	0.321	0.000
AML	MYB	STK17B	0.376	0.263	0.112	0.000
AML	MYB	TMEM164	0.284	0.172	0.112	0.000
AML	MYB	WSB1	0.344	0.224	0.121	0.000
AML	MYB	ZEB2	0.300	0.121	0.180	0.000
AML	P2RY12	RUNX2	0.292	0.188	0.104	0.001
AML	PAX5	SPI1	0.207	0.324	-0.117	0.000
AML	PDK3	PHKB	0.258	0.153	0.105	0.000
AML	PDK3	PROP1	0.254	0.146	0.108	0.001
AML	PDK3	SLC27A2	0.366	0.258	0.108	0.000
AML	PDK3	TMTC2	0.298	0.194	0.104	0.001
AML	PDK3	TRIM9	0.300	0.199	0.102	0.000
AML	PREX1	RLN2	0.285	0.167	0.118	0.000
AML	RLN2	STK17B	0.311	0.186	0.125	0.000
AML	RUNX1	ZFPM1	0.253	0.137	0.117	0.000
AML	RUNX2	STK17B	0.312	0.207	0.106	0.000
AML	SPI1	ZEB2	0.260	0.044	0.216	0.000
AP2M1_LOF	ADTRP	UBE2U	0.273	0.140	0.133	0.000
APC_LOF	ACOX3	APOO	0.254	0.090	0.164	0.000
APC_LOF	ACOX3	PORCN	0.249	0.133	0.116	0.001
APC_LOF	ADGRL4	APOO	0.248	0.082	0.166	0.000
APC_LOF	AKIP1	ZNF69	0.279	0.131	0.148	0.000
APC_LOF	C16orf91	CA7	0.251	0.145	0.106	0.001
APC_LOF	C16orf91	GPR35	0.281	0.159	0.122	0.000
APC_LOF	C16orf91	GSDMB	0.293	0.193	0.100	0.001
APC_LOF	C9orf50	HID1	0.257	0.125	0.132	0.000
APC_LOF	CAPN2	EMB	0.248	0.072	0.176	0.001
APC_LOF	CAPN2	PIP5K1B	0.251	0.022	0.230	0.000
APC_LOF	CDX2	SATB2	0.277	0.144	0.133	0.000
APC_LOF	CEP104	PIK3R3	0.261	0.132	0.129	0.001
APC_LOF	CTNNB1	KLF5	0.268	0.165	0.103	0.000
APC_LOF	CTNNB1	SATB2	0.364	0.239	0.125	0.000
APC_LOF	CTNNB1	TCF7L2	0.664	0.564	0.100	0.000
APC_LOF	FUOM	SPHK1	0.265	0.130	0.134	0.000
APC_LOF	GPR35	SNX22	0.249	0.144	0.106	0.000
APC_LOF	GRIK4	INMT	0.293	0.161	0.132	0.000
APC_LOF	IDH2	MT3	0.255	0.125	0.130	0.000
APC_LOF	KIAA0586	SPHK1	0.292	0.188	0.104	0.001
APC_LOF	KIF16B	KNG1	0.257	0.152	0.105	0.000
APC_LOF	KLLN	ZFP57	0.257	0.157	0.100	0.000
APC_LOF	MAMDC4	SCGB3A1	0.278	0.160	0.118	0.001
APC_LOF	MARCHF6	TMEM245	0.258	0.134	0.124	0.000
APC_LOF	MT3	ZNF845	0.323	0.218	0.105	0.000
APC_LOF	OR8B3	ST13	0.276	0.172	0.103	0.001
APC_LOF	PLD1	TMEM240	0.260	0.160	0.100	0.000
APC_LOF	PRR5	TNFSF11	0.269	0.120	0.149	0.001
APC_LOF	RABL6	SPHK1	0.266	0.162	0.104	0.000
APC_LOF	SATB2	TCF7L2	0.259	0.123	0.136	0.000
APC_LOF	SCARF1	SPHK1	0.253	0.135	0.118	0.000
APC_LOF	SPHK1	STAG3	0.266	0.147	0.119	0.001
ARID1A_LOF	ARID1A	ARID1B	0.160	0.340	-0.180	0.000
ARID1A_LOF	ARID1B	SMARCC1	0.189	0.321	-0.132	0.000
ARID1A_LOF	MECOM	PAX8	0.364	0.236	0.128	0.000
ARID1A_LOF	RPL22L1	WRN	0.282	0.167	0.115	0.000
ARMC4_LOF	CCDC50	TAFA5	0.249	0.132	0.117	0.000
ARMC4_LOF	DDC	TAFA5	0.298	0.183	0.115	0.000
ARMC4_LOF	HOXB7	LCK	0.262	0.143	0.119	0.000
ARMC4_LOF	LCK	SPHK1	0.291	0.162	0.129	0.001
ASXL1_LOF	ABL1	BCR	0.602	0.492	0.111	0.000
ASXL1_LOF	ABL1	GAB2	0.313	0.198	0.115	0.000
ASXL1_LOF	ABL1	STAT5B	0.405	0.260	0.145	0.000
ASXL1_LOF	ABLIM1	IL18	0.356	0.253	0.103	0.001
ASXL1_LOF	ABLIM1	SAR1B	0.370	0.265	0.105	0.000
ASXL1_LOF	AGL	CRABP2	0.256	0.152	0.104	0.000
ASXL1_LOF	ANGPTL6	QRFPR	0.271	0.165	0.106	0.000
ASXL1_LOF	BCR	GAB2	0.365	0.221	0.144	0.000
ASXL1_LOF	BCR	SOS1	0.373	0.269	0.104	0.000
ASXL1_LOF	BCR	STAT5B	0.487	0.338	0.149	0.000
ASXL1_LOF	C2orf76	RUNX2	0.279	0.177	0.102	0.001
ASXL1_LOF	CIBAR1	H4C7	0.266	0.142	0.124	0.000
ASXL1_LOF	CNOT6	MT3	0.280	0.167	0.113	0.000
ASXL1_LOF	CNOT6	NWD2	0.262	0.154	0.107	0.001
ASXL1_LOF	CNOT6	OR52W1	0.285	0.159	0.126	0.000
ASXL1_LOF	DLX1	MT3	0.274	0.174	0.100	0.000
ASXL1_LOF	FBXO36	SH3BGRL	0.273	0.172	0.102	0.000
ASXL1_LOF	GAB2	STAT5B	0.361	0.258	0.103	0.000
ASXL1_LOF	GPR87	TAS2R43	0.317	0.193	0.124	0.000
ASXL1_LOF	GSE1	MT3	0.265	0.143	0.123	0.000
ASXL1_LOF	KCNQ2	STMN3	0.269	0.168	0.101	0.001
ASXL1_LOF	MT3	PRDM6	0.294	0.191	0.104	0.000
ASXL1_LOF	NWD2	OR52W1	0.345	0.227	0.118	0.000
ASXL1_LOF	OR52W1	P2RY12	0.321	0.203	0.118	0.000
ASXL1_LOF	PHKB	TAS2R43	0.272	0.169	0.103	0.000
ASXL1_LOF	RHOD	STMN3	0.278	0.143	0.134	0.001
ASXL1_LOF	SETD7	STMN3	0.251	0.150	0.101	0.001
ASXL1_LOF	SLC6A3	TBC1D1	0.285	0.172	0.113	0.001
ATM_LOF	ABCB6	SMIM29	0.275	0.136	0.139	0.000
ATM_LOF	CAPN2	PIP5K1B	0.251	0.032	0.220	0.001
ATM_LOF	ITPRID1	MUC17	0.290	0.138	0.152	0.001
ATM_LOF	MTF2	RBM38	0.259	0.149	0.110	0.000
ATM_LOF	OR8B3	TNFSF11	0.273	0.062	0.211	0.001
ATM_LOF	SMIM29	ZNF79	0.280	0.175	0.105	0.000
ATP9B_LOF	BATF	DOCK2	0.283	0.173	0.110	0.000
ATP9B_LOF	DOCK2	RBPJ	0.248	0.129	0.119	0.000
BCOR_LOF	AKIP1	GSTK1	0.268	0.161	0.107	0.000
BCOR_LOF	CELF2	LCK	0.256	0.134	0.122	0.000
BRAF_GOF	AHR	MITF	0.251	0.119	0.132	0.000
BRAF_GOF	BRAF	CRTC3	0.251	0.022	0.229	0.000
BRAF_GOF	BRAF	DUSP4	0.477	-0.003	0.480	0.000
BRAF_GOF	BRAF	MAP2K2	0.317	0.168	0.149	0.000
BRAF_GOF	BRAF	MAPK1	0.664	0.416	0.247	0.000
BRAF_GOF	BRAF	MITF	0.438	0.139	0.299	0.000
BRAF_GOF	BRAF	NFATC2	0.294	0.016	0.277	0.000
BRAF_GOF	BRAF	NRAS	0.139	0.263	-0.125	0.000
BRAF_GOF	BRAF	PEA15	0.367	0.034	0.333	0.000
BRAF_GOF	BRAF	PPP2R2A	0.267	0.003	0.265	0.000
BRAF_GOF	BRAF	RAF1	0.124	0.487	-0.363	0.000
BRAF_GOF	BRAF	SHOC2	0.010	0.408	-0.399	0.000
BRAF_GOF	BRAF	SOX10	0.591	0.173	0.417	0.000
BRAF_GOF	BRAF	SOX9	0.367	0.155	0.212	0.000
BRAF_GOF	BRAF	ZEB2	0.299	0.084	0.214	0.000
BRAF_GOF	CRTC3	MITF	0.310	0.117	0.193	0.000
BRAF_GOF	CRTC3	SOX10	0.339	0.125	0.213	0.000
BRAF_GOF	CRTC3	TFAP2A	0.327	0.189	0.138	0.000
BRAF_GOF	DNAJC13	MTMR6	0.338	0.220	0.118	0.000
BRAF_GOF	DUSP10	DUSP4	0.260	0.136	0.124	0.000
BRAF_GOF	DUSP4	LCMT1	0.291	0.120	0.172	0.000
BRAF_GOF	DUSP4	MAPK1	0.328	0.029	0.299	0.000
BRAF_GOF	DUSP4	MITF	0.396	0.064	0.333	0.000
BRAF_GOF	DUSP4	NFATC2	0.270	0.054	0.216	0.000
BRAF_GOF	DUSP4	PEA15	0.403	0.121	0.283	0.000
BRAF_GOF	DUSP4	SOX10	0.526	0.159	0.367	0.000
BRAF_GOF	DUSP4	SOX9	0.356	0.160	0.195	0.000
BRAF_GOF	DUSP4	TFAP2A	0.268	0.086	0.181	0.000
BRAF_GOF	ELOA	MITF	0.291	0.132	0.159	0.000
BRAF_GOF	ELOA	SOX10	0.267	0.045	0.222	0.000
BRAF_GOF	ELOA	ZEB2	0.256	0.153	0.103	0.000
BRAF_GOF	GPR3	MITF	0.248	0.143	0.104	0.000
BRAF_GOF	LCMT1	SOX10	0.248	0.049	0.199	0.000
BRAF_GOF	LIF	SLC39A1	0.376	0.250	0.126	0.000
BRAF_GOF	MAP2K2	MAPK1	0.366	0.224	0.142	0.000
BRAF_GOF	MAPK1	MDM2	0.258	0.090	0.168	0.000
BRAF_GOF	MAPK1	MITF	0.368	0.133	0.235	0.000
BRAF_GOF	MAPK1	NFATC2	0.300	0.130	0.170	0.000
BRAF_GOF	MAPK1	PPP2R2A	0.262	0.094	0.169	0.000
BRAF_GOF	MAPK1	RAF1	0.263	0.467	-0.204	0.000
BRAF_GOF	MAPK1	SHOC2	0.205	0.475	-0.270	0.000
BRAF_GOF	MAPK1	SOX10	0.456	0.143	0.313	0.000
BRAF_GOF	MAPK1	SOX9	0.294	0.140	0.155	0.000
BRAF_GOF	MDM2	SOX10	0.296	0.156	0.140	0.000
BRAF_GOF	MITF	MTMR6	0.253	0.081	0.173	0.000
BRAF_GOF	MITF	NFATC2	0.298	0.068	0.229	0.000
BRAF_GOF	MITF	PAX3	0.249	0.088	0.161	0.000
BRAF_GOF	MITF	PPP2R2A	0.248	0.081	0.167	0.000
BRAF_GOF	MITF	RASA4B	0.261	0.140	0.121	0.000
BRAF_GOF	MITF	SOX10	0.578	0.389	0.189	0.000
BRAF_GOF	MITF	SOX9	0.263	0.116	0.147	0.000
BRAF_GOF	MITF	TFAP2A	0.429	0.250	0.179	0.000
BRAF_GOF	MITF	ZEB2	0.261	0.057	0.203	0.000
BRAF_GOF	NFATC2	SOX10	0.300	0.129	0.171	0.000
BRAF_GOF	PEA15	SOX10	0.337	0.083	0.255	0.000
BRAF_GOF	PPM1G	SOX10	0.259	0.063	0.196	0.000
BRAF_GOF	PPP2R2A	SOX10	0.299	0.096	0.203	0.000
BRAF_GOF	SLC39A1	SOX10	0.254	0.086	0.168	0.000
BRAF_GOF	SOX10	SOX9	0.458	0.318	0.140	0.000
BRAF_GOF	SOX10	TFAP2A	0.414	0.254	0.160	0.000
BRAF_GOF	SOX10	ZEB2	0.266	0.053	0.213	0.000
BRCA2_LOF	ANKRD34A	CIBAR1	0.269	0.165	0.104	0.001
BTBD7_LOF	AK9	PURB	0.276	0.166	0.110	0.000
BTBD7_LOF	AK9	VWA5B2	0.263	0.150	0.113	0.000
CCDC160_LOF	ADAMTSL3	FLT1	0.303	0.196	0.106	0.000
CCDC160_LOF	ARHGEF38	ZNF419	0.253	0.098	0.155	0.001
CCDC160_LOF	CDH22	ZNF419	0.265	0.150	0.115	0.000
CCDC160_LOF	CRAT	ZNF419	0.252	0.114	0.138	0.000
CCDC160_LOF	KCNK4	SLC17A3	0.267	0.159	0.108	0.001
CCDC160_LOF	RHOB	TFAP2C	0.271	0.134	0.137	0.001
CCDC160_LOF	RTN4RL2	TSGA10	0.307	0.180	0.127	0.000
CCDC160_LOF	SLC17A3	TSGA10	0.272	0.172	0.100	0.001
CCDC160_LOF	ZNF419	ZNF770	0.280	0.171	0.109	0.001
CEP164_LOF	CASP14	MPL	0.291	0.185	0.107	0.000
CEP164_LOF	GFI1B	MPL	0.351	0.166	0.184	0.000
CEP164_LOF	MAF	SLC38A5	0.275	0.165	0.109	0.000
CEP164_LOF	MPL	TMEM125	0.141	0.259	-0.118	0.000
CIC_LOF	ARL16	GOLGA5	0.253	0.152	0.100	0.001
CIC_LOF	ARL16	NFKBID	0.275	0.160	0.115	0.000
CIC_LOF	ATP11A	OR2K2	0.298	0.160	0.138	0.001
CIC_LOF	CDON	GHR	0.273	0.163	0.110	0.001
CIC_LOF	FTHL17	SUCLA2	0.262	0.159	0.103	0.000
CIC_LOF	GOLGA5	SLC22A2	0.257	0.156	0.101	0.000
CIC_LOF	KIAA0586	MAT2B	0.273	0.151	0.122	0.001
CIC_LOF	KIAA0586	TYMP	0.259	0.157	0.102	0.000
CIC_LOF	LCTL	NFKBID	0.272	0.160	0.112	0.001
CIC_LOF	LMNB2	ST3GAL4	0.266	0.052	0.214	0.001
CIC_LOF	LMNTD2	NFKBID	0.282	0.170	0.112	0.001
CIC_LOF	MAT2B	USP13	0.292	0.183	0.108	0.000
CIC_LOF	NFKBID	SPINK9	0.254	0.149	0.106	0.000
CML	ABL1	BCR	0.602	0.099	0.504	0.000
CML	ABL1	GAB2	0.313	-0.005	0.318	0.000
CML	ABL1	GATA1	0.269	0.005	0.264	0.000
CML	ABL1	LMO2	0.281	-0.018	0.299	0.000
CML	ABL1	QRFP	0.315	0.141	0.175	0.000
CML	ABL1	SOS1	0.295	-0.054	0.350	0.000
CML	ABL1	STAT5B	0.405	0.004	0.401	0.000
CML	ABL1	ZFPM1	0.349	0.095	0.254	0.000
CML	BCR	GAB2	0.365	-0.001	0.366	0.000
CML	BCR	GATA1	0.293	-0.009	0.302	0.000
CML	BCR	LDB1	0.293	0.078	0.215	0.000
CML	BCR	LMO2	0.375	0.078	0.297	0.000
CML	BCR	MYB	0.313	0.141	0.172	0.000
CML	BCR	QRFP	0.325	0.108	0.217	0.000
CML	BCR	SOS1	0.373	0.020	0.353	0.000
CML	BCR	STAT5B	0.487	0.099	0.388	0.000
CML	BCR	TMEM189	0.283	0.169	0.113	0.000
CML	BCR	ZFPM1	0.312	0.046	0.267	0.000
CML	GAB2	LMO2	0.284	0.114	0.170	0.000
CML	GAB2	SOS1	0.367	0.201	0.166	0.000
CML	GAB2	STAT5B	0.361	0.156	0.205	0.000
CML	GATA1	ZFPM1	0.272	0.152	0.120	0.000
CML	LMO2	SOS1	0.350	0.195	0.155	0.000
CML	LMO2	STAT5B	0.347	0.155	0.192	0.000
CML	LMO2	ZFPM1	0.287	0.160	0.127	0.000
CML	MYB	STAT5B	0.341	0.228	0.112	0.000
CML	SOS1	STAT5B	0.342	0.130	0.212	0.000
CML	SOS1	ZFPM1	0.286	0.148	0.138	0.000
CML	STAT5B	ZFPM1	0.313	0.129	0.184	0.000
CRTC1_LOF	CYRIA	LDAH	0.248	0.146	0.101	0.001
CRTC1_LOF	MYOD1	SOX8	0.291	0.150	0.141	0.001
CUX1_LOF	CELF2	MARCHF9	0.297	0.189	0.109	0.001
CUX1_LOF	CERCAM	MARCHF9	0.286	0.173	0.113	0.000
CUX1_LOF	CRACR2B	KBTBD6	0.249	0.140	0.109	0.000
CUX1_LOF	CRACR2B	MTURN	0.256	0.140	0.116	0.000
CUX1_LOF	CRACR2B	TTC33	0.273	0.172	0.100	0.000
CUX1_LOF	CRACR2B	TYMP	0.285	0.169	0.116	0.001
CUX1_LOF	DPYD	MARCHF9	0.248	0.114	0.134	0.000
CUX1_LOF	DPYD	PACSIN1	0.281	0.158	0.122	0.000
CUX1_LOF	MARCHF9	MTURN	0.286	0.176	0.109	0.000
CUX1_LOF	MARCHF9	PACSIN1	0.252	0.150	0.102	0.001
DMD_LOF	ARL16	NICN1	0.329	0.223	0.106	0.000
DMD_LOF	CDON	SERPING1	0.289	0.178	0.111	0.001
DMD_LOF	CYP7B1	NICN1	0.278	0.136	0.141	0.001
DMD_LOF	EIF4A2	GOLIM4	0.254	0.090	0.163	0.001
DMD_LOF	FAM135B	GOLIM4	0.265	0.115	0.151	0.001
DMD_LOF	GOLIM4	TBXA2R	0.254	0.046	0.208	0.000
DMD_LOF	KIAA0586	MAT2B	0.273	0.144	0.129	0.001
DSP_LOF	AKIP1	ZNF69	0.279	0.162	0.117	0.000
EGFR_GOF	ADTRP	TMEM170B	0.354	0.107	0.246	0.000
ENTPD2_LOF	ABCA5	PRSS8	0.276	0.149	0.126	0.001
ENTPD2_LOF	ABCA5	SERPINB7	0.257	0.137	0.120	0.001
ENTPD2_LOF	ABCA5	TCTN2	0.327	0.202	0.125	0.000
ENTPD2_LOF	AMPD2	TMEM154	0.249	0.121	0.129	0.001
ENTPD2_LOF	CIB2	TYW5	0.250	0.146	0.105	0.001
ENTPD2_LOF	HELB	LMBRD1	0.303	0.193	0.110	0.000
ENTPD2_LOF	LMBRD1	NHLRC3	0.260	0.156	0.104	0.000
ENTPD2_LOF	LRRC4	ZNF439	0.261	0.155	0.105	0.000
ENTPD2_LOF	PTPN3	TMEM154	0.260	0.153	0.107	0.001
ENTPD2_LOF	SERPINB7	TMEM210	0.267	0.147	0.120	0.000
EP300_LOF	ABCB6	RGCC	0.259	0.096	0.163	0.000
EP300_LOF	ABCB6	SMIM29	0.275	0.147	0.128	0.001
EP300_LOF	C17orf58	SNX33	0.270	0.170	0.100	0.000
EP300_LOF	C17orf58	SPHK1	0.364	0.264	0.100	0.000
EP300_LOF	C17orf97	PNPLA7	0.264	0.156	0.108	0.001
EP300_LOF	CASTOR1	SPHK1	0.258	0.102	0.156	0.001
EP300_LOF	COPS9	SPHK1	0.264	0.158	0.106	0.000
EP300_LOF	FBXL6	SPHK1	0.332	0.229	0.102	0.000
EP300_LOF	FUOM	SPHK1	0.265	0.141	0.124	0.000
EP300_LOF	GALNT12	SPHK1	0.312	0.204	0.108	0.000
EP300_LOF	HID1	SNX33	0.257	0.125	0.132	0.000
EP300_LOF	HOXB8	SPHK1	0.326	0.224	0.102	0.001
EP300_LOF	KIAA0586	SPHK1	0.292	0.190	0.103	0.001
EP300_LOF	MAP3K11	VCPKMT	0.251	0.147	0.104	0.000
EP300_LOF	MARCHF9	VCPKMT	0.287	0.188	0.100	0.000
EP300_LOF	MEF2B	POU2F2	0.350	0.230	0.120	0.001
EP300_LOF	MT1X	SPHK1	0.330	0.224	0.106	0.000
EP300_LOF	MT1X	VCPKMT	0.324	0.205	0.119	0.000
EP300_LOF	RABL6	SPHK1	0.266	0.163	0.104	0.000
EP300_LOF	SCTR	VCPKMT	0.300	0.200	0.100	0.000
EP300_LOF	SELENOH	SPHK1	0.259	0.158	0.100	0.000
EP300_LOF	SPHK1	SWSAP1	0.326	0.202	0.124	0.000
EPG5_LOF	EXTL2	HARBI1	0.263	0.127	0.136	0.000
EPG5_LOF	EXTL2	TMEM99	0.264	0.145	0.120	0.000
ERpos_HER2neg	ESR1	FOXA1	0.394	0.128	0.266	0.000
ERpos_HER2neg	ESR1	GATA3	0.322	0.172	0.150	0.000
ERpos_HER2neg	ESR1	SPDEF	0.402	0.224	0.178	0.000
ERpos_HER2neg	FOXA1	GATA3	0.262	0.136	0.125	0.000
ERpos_HER2neg	FOXA1	SPDEF	0.412	0.309	0.103	0.000
ERpos_HER2neg	SPDEF	TRPS1	0.254	0.144	0.110	0.000
Ewing_sarcoma	BLK	FLI1	0.149	0.248	-0.100	0.000
Ewing_sarcoma	CAD	FLI1	0.200	0.310	-0.110	0.000
Ewing_sarcoma	ETV6	FLI1	0.313	0.037	0.276	0.000
Ewing_sarcoma	ETV6	TRIM8	0.321	0.015	0.306	0.000
Ewing_sarcoma	FLI1	LIPT1	0.190	0.297	-0.107	0.000
Ewing_sarcoma	FLI1	MED24	0.165	0.266	-0.101	0.000
Ewing_sarcoma	FLI1	RFK	0.163	0.277	-0.114	0.000
Ewing_sarcoma	FLI1	TRIM8	0.333	0.000	0.333	0.000
Ewing_sarcoma	IGF2BP1	IRS2	0.353	0.248	0.105	0.000
Ewing_sarcoma	IGF2BP1	PREX1	0.264	0.149	0.115	0.000
Ewing_sarcoma	IGF2BP1	TRIM8	0.280	-0.031	0.311	0.000
Ewing_sarcoma	RNF216	TRIM8	0.304	0.086	0.217	0.000
Ewing_sarcoma	STAG1	TRIM8	0.281	0.089	0.192	0.000
FBXW7_GOF	AKIP1	DPYD	0.294	0.192	0.102	0.000
FBXW7_GOF	AKIP1	GSTK1	0.268	0.155	0.113	0.000
FBXW7_GOF	LCK	MRM1	0.260	0.159	0.101	0.000
HGD_LOF	NEUROD1	OTX2	0.339	0.234	0.105	0.000
HLA-DQB2_LOF	CELF2	IRAK2	0.252	0.147	0.105	0.000
HLA-DQB2_LOF	LCK	SPHK1	0.291	0.160	0.131	0.001
IBTK_LOF	ABCB6	GSDMB	0.288	0.184	0.104	0.000
IBTK_LOF	ABCB6	RGCC	0.259	0.114	0.146	0.000
IBTK_LOF	ACOT13	IGF2R	0.257	0.141	0.117	0.001
IBTK_LOF	ADGRL4	APOO	0.248	0.101	0.147	0.001
IBTK_LOF	ANKRD10	FSCN1	0.265	0.157	0.108	0.001
IBTK_LOF	APOO	FUT5	0.251	0.058	0.193	0.001
IBTK_LOF	AZU1	PIK3R3	0.264	0.163	0.100	0.000
IBTK_LOF	C17orf97	MUC17	0.265	0.141	0.124	0.001
IBTK_LOF	C17orf97	RGCC	0.271	0.159	0.112	0.001
IBTK_LOF	C4orf36	FUT5	0.253	0.063	0.190	0.001
IBTK_LOF	CCDC14	NID1	0.264	0.148	0.116	0.001
IBTK_LOF	CCDC14	TNFSF11	0.279	0.141	0.138	0.001
IBTK_LOF	CFAP46	PIK3R3	0.249	0.080	0.169	0.001
IBTK_LOF	EHD4	FUT5	0.265	0.134	0.131	0.001
IBTK_LOF	FSCN1	HSPA6	0.266	0.162	0.104	0.000
IBTK_LOF	FSCN1	PLD1	0.253	0.128	0.124	0.000
IBTK_LOF	FSCN1	SIGLEC6	0.265	0.141	0.124	0.000
IBTK_LOF	FSCN1	ZNF579	0.259	0.145	0.114	0.000
IBTK_LOF	FUT5	GRXCR2	0.278	0.179	0.100	0.000
IBTK_LOF	FUT5	ZNF845	0.277	0.166	0.112	0.001
IBTK_LOF	GATD1	SMIM29	0.256	0.153	0.103	0.000
IBTK_LOF	GPR35	GSDMB	0.248	0.146	0.101	0.001
IBTK_LOF	GPR35	MCF2L2	0.251	0.097	0.154	0.000
IBTK_LOF	HSD17B14	IGIP	0.255	0.147	0.108	0.001
IBTK_LOF	IGIP	OR8B3	0.340	0.216	0.125	0.001
IBTK_LOF	ITPRID1	MAMDC4	0.282	0.162	0.120	0.000
IBTK_LOF	LTK	MAMDC4	0.254	0.138	0.116	0.000
IBTK_LOF	MAMDC4	PIK3R3	0.290	0.161	0.129	0.001
IBTK_LOF	MIEF1	STAG3	0.276	0.164	0.113	0.001
IBTK_LOF	MUC17	OSGIN2	0.257	0.143	0.114	0.001
IBTK_LOF	MUC17	PIK3R3	0.271	0.111	0.160	0.000
IBTK_LOF	MUC17	SCGB3A1	0.248	0.134	0.114	0.000
IBTK_LOF	MUC17	ZNF845	0.267	0.162	0.105	0.001
IBTK_LOF	PIK3R3	SIGLEC6	0.277	0.154	0.123	0.000
IBTK_LOF	PIK3R3	ZNF845	0.296	0.191	0.105	0.001
INVS_LOF	BCAS3	C1orf100	0.309	0.206	0.102	0.000
KDM6A_LOF	CCND2	MAF	0.266	0.156	0.110	0.000
KDM6A_LOF	IRF2	MAF	0.289	0.163	0.126	0.000
KDM6A_LOF	MAF	PIM2	0.337	0.206	0.131	0.000
KDM6A_LOF	MAF	SLC38A5	0.275	0.127	0.148	0.000
KDM6A_LOF	SLC38A5	ZBTB38	0.256	0.150	0.106	0.000
KEAP1_LOF	SMIM12	TMEM35B	0.289	0.131	0.158	0.001
KIF15_LOF	ABCA5	PTPRT	0.257	0.125	0.132	0.001
KIF15_LOF	GATA1	LMO2	0.382	0.271	0.112	0.000
KIF15_LOF	H2BU1	TMEM154	0.263	0.155	0.109	0.000
KIF15_LOF	H2BU1	TYW5	0.249	0.134	0.115	0.000
KIF15_LOF	HMX1	PDGFB	0.282	0.135	0.147	0.001
KMT2A_LOF	BMP7	RHOB	0.259	0.144	0.115	0.000
KMT2C_LOF	RASSF8	TULP3	0.256	0.153	0.103	0.001
KRAS_GOF	ADGRE5	RNF34	0.312	0.203	0.108	0.001
KRAS_GOF	ARHGAP45	FDX1	0.183	0.289	-0.106	0.000
KRAS_GOF	ARL16	FHL3	0.316	0.187	0.129	0.001
KRAS_GOF	ARL16	LRRCC1	0.249	0.145	0.103	0.000
KRAS_GOF	ARL16	TBXA2R	0.248	0.096	0.152	0.001
KRAS_GOF	BANK1	PAIP2	0.141	0.248	-0.107	0.000
KRAS_GOF	C17orf97	FGFBP3	0.250	0.127	0.124	0.001
KRAS_GOF	C1QC	OR1K1	0.165	0.266	-0.100	0.000
KRAS_GOF	C1QC	ZNF169	0.143	0.249	-0.106	0.001
KRAS_GOF	CAPN2	PKN3	0.250	0.037	0.213	0.000
KRAS_GOF	CASC1	KRAS	0.342	0.153	0.189	0.000
KRAS_GOF	CCDC14	GALNT7	0.254	0.059	0.195	0.001
KRAS_GOF	CCDC14	SPHK1	0.259	0.119	0.140	0.001
KRAS_GOF	CENPA	FDX1	0.310	0.210	0.100	0.000
KRAS_GOF	CFAP161	ST3GAL4	0.267	0.013	0.253	0.001
KRAS_GOF	CHGA	KCNK13	0.144	0.257	-0.113	0.000
KRAS_GOF	CLDN19	PIK3R3	0.153	0.285	-0.131	0.001
KRAS_GOF	CPN2	CYP4B1	0.254	0.147	0.108	0.000
KRAS_GOF	DBNDD2	FGFBP3	0.281	0.168	0.113	0.000
KRAS_GOF	DBNDD2	ITPRID1	0.325	0.223	0.102	0.000
KRAS_GOF	DBNDD2	MAMDC4	0.253	0.115	0.138	0.000
KRAS_GOF	DBNDD2	MT3	0.360	0.250	0.111	0.000
KRAS_GOF	DBNDD2	ZNF845	0.373	0.268	0.105	0.000
KRAS_GOF	DDC	FDX1	0.439	0.273	0.165	0.000
KRAS_GOF	DDC	KCNK13	0.617	0.421	0.196	0.000
KRAS_GOF	DDC	NAT8L	0.425	0.155	0.271	0.000
KRAS_GOF	DDC	RDH10	0.324	0.147	0.176	0.000
KRAS_GOF	DDC	TNFRSF19	0.369	0.234	0.134	0.000
KRAS_GOF	DEF8	NAT8L	0.252	0.079	0.172	0.000
KRAS_GOF	DGKE	WDR83OS	0.266	0.148	0.118	0.000
KRAS_GOF	DOCK5	KRAS	0.367	0.181	0.186	0.000
KRAS_GOF	EED	ING5	0.173	0.276	-0.104	0.000
KRAS_GOF	EGFLAM	PGF	0.268	0.161	0.106	0.000
KRAS_GOF	EHD1	ZNF597	0.250	0.043	0.207	0.001
KRAS_GOF	EIF2S1	ZNF202	0.192	0.309	-0.117	0.000
KRAS_GOF	ELMO3	FERMT1	0.322	0.207	0.115	0.000
KRAS_GOF	ELMO3	ITGA3	0.329	0.218	0.111	0.000
KRAS_GOF	FDX1	KCNK13	0.510	0.271	0.239	0.000
KRAS_GOF	FDX1	LIPT2	0.137	0.249	-0.112	0.000
KRAS_GOF	FDX1	NAT8L	0.425	0.213	0.212	0.000
KRAS_GOF	FDX1	RDH10	0.285	0.145	0.140	0.000
KRAS_GOF	FDX1	SLC5A12	0.255	0.147	0.108	0.000
KRAS_GOF	FDX1	TNFRSF19	0.251	0.127	0.124	0.000
KRAS_GOF	FERMT1	KRAS	0.272	0.144	0.128	0.000
KRAS_GOF	FZD5	TMEM254	0.153	0.269	-0.117	0.000
KRAS_GOF	FZD5	WLS	0.254	0.016	0.238	0.000
KRAS_GOF	GCFC2	PTGES	0.261	0.145	0.116	0.000
KRAS_GOF	GOLPH3L	P4HTM	0.265	0.164	0.101	0.001
KRAS_GOF	GOLPH3L	PSMC2	0.158	0.257	-0.100	0.000
KRAS_GOF	GTF3C2	OR8B3	0.215	0.322	-0.108	0.000
KRAS_GOF	KCNK13	NAT8L	0.556	0.193	0.363	0.000
KRAS_GOF	KCNK13	PIK3CG	0.256	0.153	0.102	0.000
KRAS_GOF	KCNK13	RDH10	0.416	0.199	0.217	0.000
KRAS_GOF	KCNK13	SLC5A12	0.317	0.182	0.135	0.001
KRAS_GOF	KCNK13	TNFRSF19	0.391	0.217	0.174	0.000
KRAS_GOF	KCNK13	UCKL1	0.348	0.186	0.162	0.000
KRAS_GOF	KRAS	RAB10	0.261	0.132	0.130	0.000
KRAS_GOF	KRAS	RAF1	0.390	0.239	0.151	0.000
KRAS_GOF	KRAS	TCF7L2	0.250	0.114	0.136	0.000
KRAS_GOF	KRAS	TDG	0.257	0.115	0.142	0.000
KRAS_GOF	LBX1	MT3	0.276	0.171	0.105	0.001
KRAS_GOF	MAMDC4	MT3	0.292	0.146	0.147	0.001
KRAS_GOF	MAP1B	SLC15A3	0.265	0.151	0.113	0.000
KRAS_GOF	MT3	ZNF845	0.323	0.211	0.112	0.000
KRAS_GOF	NAT8L	RDH10	0.281	0.044	0.237	0.000
KRAS_GOF	NAT8L	SLC5A12	0.277	0.138	0.140	0.000
KRAS_GOF	NAT8L	TNFRSF19	0.281	0.097	0.184	0.000
KRAS_GOF	NFKBID	RNF34	0.364	0.230	0.134	0.000
KRAS_GOF	NRAS	RAF1	0.305	0.472	-0.167	0.000
KRAS_GOF	PGF	THBD	0.263	0.139	0.125	0.001
KRAS_GOF	PSMD14	TMTC1	0.173	0.278	-0.104	0.001
KRAS_GOF	RDH10	UCKL1	0.267	0.120	0.147	0.000
KRAS_GOF	TCF7L2	TTC7A	0.278	0.176	0.103	0.001
KRAS_GOF	ZNF112	ZNF845	0.255	0.113	0.142	0.000
KRT14_LOF	SMIM12	TMEM35B	0.289	0.130	0.159	0.000
LAMA5_LOF	SPHK1	VCPKMT	0.315	0.214	0.101	0.000
LONP2_LOF	AREL1	CLEC1A	0.292	0.146	0.145	0.000
LONP2_LOF	COLEC11	PPP1R35	0.256	0.150	0.105	0.000
LONP2_LOF	SAMD5	TMEM178B	0.274	0.174	0.100	0.000
LRP2_LOF	ABCA5	MBOAT2	0.329	0.205	0.124	0.000
LRP2_LOF	ABCA5	PTPRT	0.257	0.132	0.125	0.001
LRP2_LOF	ABCA5	TMEM210	0.267	0.103	0.164	0.000
LRP2_LOF	ABCA5	ZNF439	0.306	0.203	0.104	0.001
LRP2_LOF	ABHD13	SERPINB7	0.268	0.166	0.102	0.000
LRP2_LOF	ABLIM1	IL18	0.356	0.256	0.100	0.001
LRP2_LOF	ADGRF3	TMEM210	0.256	0.115	0.141	0.000
LRP2_LOF	AMPD2	DECR1	0.280	0.120	0.160	0.001
LRP2_LOF	AMPD2	EFNA2	0.298	0.133	0.165	0.001
LRP2_LOF	AMPD2	FGF22	0.252	0.059	0.194	0.000
LRP2_LOF	AMPD2	KLHL35	0.257	0.133	0.123	0.001
LRP2_LOF	AMPD2	PRSS8	0.259	0.121	0.138	0.001
LRP2_LOF	AP4S1	CCDC91	0.304	0.204	0.100	0.000
LRP2_LOF	AP4S1	MACC1	0.319	0.199	0.120	0.000
LRP2_LOF	AP4S1	SLN	0.310	0.209	0.101	0.000
LRP2_LOF	BHLHE23	FGF22	0.262	0.135	0.127	0.000
LRP2_LOF	BHLHE23	LMBRD1	0.266	0.132	0.134	0.001
LRP2_LOF	BTBD10	MACC1	0.284	0.175	0.109	0.000
LRP2_LOF	C10orf67	OTP	0.267	0.164	0.103	0.001
LRP2_LOF	CACNA2D3	DECR1	0.274	0.167	0.107	0.001
LRP2_LOF	CACNA2D3	FGF22	0.263	0.143	0.120	0.000
LRP2_LOF	CCDC91	MACC1	0.277	0.172	0.106	0.000
LRP2_LOF	CDC20B	ZNF227	0.254	0.145	0.109	0.001
LRP2_LOF	CEP76	MBOAT2	0.257	0.151	0.106	0.001
LRP2_LOF	CEP76	TMEM210	0.248	0.127	0.121	0.001
LRP2_LOF	CYP21A2	FGF22	0.271	0.121	0.150	0.000
LRP2_LOF	CYP21A2	TCTN2	0.297	0.164	0.133	0.000
LRP2_LOF	DECR1	DUSP3	0.285	0.182	0.102	0.000
LRP2_LOF	DECR1	EFNA2	0.316	0.153	0.163	0.001
LRP2_LOF	DECR1	FGF22	0.260	0.033	0.227	0.000
LRP2_LOF	DECR1	LRRC4	0.255	0.098	0.157	0.001
LRP2_LOF	DECR1	MVP	0.257	0.127	0.130	0.001
LRP2_LOF	DECR1	NHLRC3	0.248	0.109	0.138	0.000
LRP2_LOF	DENND5B	LMTK3	0.248	0.100	0.148	0.000
LRP2_LOF	EFNA2	FGF22	0.335	0.152	0.183	0.001
LRP2_LOF	EFNA2	KCNJ16	0.281	0.123	0.159	0.000
LRP2_LOF	EFNA2	KLHL35	0.290	0.159	0.131	0.000
LRP2_LOF	EFNA2	LMTK3	0.265	0.084	0.180	0.000
LRP2_LOF	EFNA2	MBOAT2	0.357	0.243	0.115	0.001
LRP2_LOF	EFNA2	NHLRC3	0.293	0.165	0.128	0.001
LRP2_LOF	EFNA2	P2RX2	0.308	0.182	0.126	0.001
LRP2_LOF	EFNA2	TMEM210	0.315	0.166	0.149	0.000
LRP2_LOF	EFNA2	ZNF439	0.332	0.230	0.103	0.000
LRP2_LOF	EML4	LMTK3	0.272	0.169	0.103	0.001
LRP2_LOF	EML4	MACC1	0.252	0.145	0.108	0.000
LRP2_LOF	EML4	SERPINB7	0.282	0.155	0.127	0.000
LRP2_LOF	ERO1A	KCNJ16	0.248	0.146	0.101	0.001
LRP2_LOF	FGF22	GOLM2	0.272	0.130	0.142	0.001
LRP2_LOF	FGF22	HES1	0.260	0.149	0.111	0.000
LRP2_LOF	FGF22	MTERF2	0.329	0.203	0.126	0.000
LRP2_LOF	FGF22	NHLRC3	0.313	0.162	0.151	0.000
LRP2_LOF	FGF22	NUDT16L1	0.296	0.194	0.101	0.001
LRP2_LOF	FGF22	PTPRT	0.321	0.185	0.136	0.001
LRP2_LOF	FGF22	RPRML	0.263	0.116	0.147	0.001
LRP2_LOF	FGF22	SIRT7	0.276	0.163	0.113	0.001
LRP2_LOF	FGF22	SYDE2	0.279	0.166	0.113	0.001
LRP2_LOF	FGF22	TCTN2	0.273	0.107	0.166	0.000
LRP2_LOF	FGF22	TULP1	0.264	0.157	0.107	0.001
LRP2_LOF	FGF22	ZNF439	0.257	0.135	0.121	0.000
LRP2_LOF	GAL	PDGFB	0.263	0.129	0.133	0.001
LRP2_LOF	GAL	ZNF667	0.257	0.153	0.104	0.001
LRP2_LOF	HELB	TMEM210	0.285	0.144	0.141	0.001
LRP2_LOF	HMX1	ZNF114	0.254	0.151	0.103	0.001
LRP2_LOF	HMX1	ZNF667	0.257	0.141	0.116	0.000
LRP2_LOF	IL18	MACC1	0.369	0.261	0.108	0.000
LRP2_LOF	IL31	SERPINB7	0.279	0.139	0.140	0.000
LRP2_LOF	ITGA9	SERPINB7	0.265	0.150	0.115	0.000
LRP2_LOF	LMBRD1	TCTN2	0.266	0.155	0.112	0.000
LRP2_LOF	LMBRD1	ZNF106	0.271	0.147	0.124	0.000
LRP2_LOF	LMTK3	OTOR	0.284	0.172	0.112	0.000
LRP2_LOF	LMTK3	SERPINB7	0.253	0.039	0.214	0.000
LRP2_LOF	MACC1	THAP2	0.376	0.265	0.111	0.000
LRP2_LOF	MBOAT2	TMEM210	0.305	0.185	0.121	0.000
LRP2_LOF	NHLRC3	PTPRT	0.294	0.191	0.102	0.000
LRP2_LOF	OTOR	SERPINB7	0.287	0.162	0.125	0.000
LRP2_LOF	PRSS8	TCTN2	0.313	0.190	0.123	0.000
LRP2_LOF	SERPINB7	TMEM210	0.267	0.109	0.158	0.000
LRP2_LOF	SLN	THAP2	0.349	0.243	0.106	0.000
MACF1_LOF	GAB2	STAT5B	0.361	0.245	0.116	0.000
MAP1B_LOF	ADTRP	UBE2U	0.273	0.131	0.142	0.001
MAP1B_LOF	SLC38A5	ZBTB38	0.256	0.154	0.103	0.000
MAP3K2_LOF	BTN3A3	DDC	0.352	0.252	0.100	0.000
MAP3K2_LOF	NPY5R	SLC25A47	0.267	0.146	0.121	0.001
MAP3K2_LOF	SLC28A1	ZNF17	0.271	0.168	0.102	0.000
MS4A1_LOF	BCL6	CYB561A3	0.286	0.074	0.211	0.000
MS4A1_LOF	BCL6	EBF1	0.270	0.102	0.168	0.000
MS4A1_LOF	BCL6	MEF2B	0.369	0.241	0.129	0.000
MS4A1_LOF	BCL6	PAX5	0.248	0.070	0.178	0.000
MS4A1_LOF	BCL6	SH3GL1	0.265	0.160	0.105	0.000
MS4A1_LOF	CD19	CD79A	0.303	0.187	0.116	0.000
MS4A1_LOF	CD19	CYB561A3	0.285	0.172	0.113	0.000
MS4A1_LOF	CD79A	EBF1	0.268	0.117	0.150	0.000
MS4A1_LOF	CD79A	PAX5	0.323	0.170	0.153	0.000
MS4A1_LOF	CD79A	SYK	0.299	0.199	0.100	0.000
MS4A1_LOF	CYB561A3	EBF1	0.382	0.214	0.168	0.000
MS4A1_LOF	CYB561A3	MEF2B	0.380	0.193	0.188	0.000
MS4A1_LOF	CYB561A3	PAX5	0.387	0.172	0.215	0.000
MS4A1_LOF	CYB561A3	POU2AF1	0.296	0.176	0.119	0.000
MS4A1_LOF	CYB561A3	SH3GL1	0.307	0.150	0.157	0.000
MS4A1_LOF	CYB561A3	TMEM138	0.290	0.400	-0.110	0.000
MS4A1_LOF	DOCK2	EBF1	0.450	0.350	0.100	0.000
MS4A1_LOF	EBF1	MEF2B	0.387	0.254	0.133	0.000
MS4A1_LOF	EBF1	POU2AF1	0.391	0.275	0.115	0.000
MS4A1_LOF	MEF2B	PAX5	0.358	0.217	0.141	0.000
MS4A1_LOF	PAX5	POU2AF1	0.320	0.212	0.108	0.000
MYH14_LOF	ALOX5AP	OR8B3	0.258	0.114	0.145	0.001
MYH14_LOF	ALOX5AP	STAG3	0.260	0.140	0.120	0.001
MYH14_LOF	AZU1	PIK3R3	0.264	0.160	0.104	0.000
MYH14_LOF	BACE2	TNFSF11	0.282	0.180	0.102	0.000
MYH14_LOF	C17orf97	MAMDC4	0.260	0.151	0.109	0.001
MYH14_LOF	CCDC14	HSD17B14	0.249	0.126	0.123	0.000
MYH14_LOF	CCDC14	TNFSF11	0.279	0.139	0.141	0.001
MYH14_LOF	CCDC3	MUC17	0.252	0.129	0.123	0.000
MYH14_LOF	CLPSL1	MUC17	0.255	0.154	0.100	0.001
MYH14_LOF	FUT5	SCGB3A1	0.268	0.153	0.115	0.001
MYH14_LOF	FUT5	ZNF845	0.277	0.167	0.110	0.000
MYH14_LOF	GPR35	GSDMB	0.248	0.146	0.102	0.000
MYH14_LOF	HBG1	OR8B3	0.294	0.397	-0.102	0.001
MYH14_LOF	LCE1E	OR8B3	0.249	0.360	-0.111	0.000
MYH14_LOF	MAGEB6	MUC17	0.262	0.159	0.104	0.000
MYH14_LOF	MEGF6	PIK3R3	0.274	0.124	0.150	0.000
MYH14_LOF	MUC17	SIGLEC6	0.340	0.240	0.101	0.000
MYH14_LOF	NUDT21	OR8B3	0.184	0.295	-0.111	0.000
MYH14_LOF	PIK3R3	PNPLA7	0.280	0.165	0.115	0.000
MYH14_LOF	PIK3R3	STAG3	0.258	0.103	0.154	0.000
MYH14_LOF	PIK3R3	TNFSF11	0.287	0.124	0.163	0.000
MYH14_LOF	PIP5K1B	TAAR1	0.276	0.136	0.139	0.000
NRAS_GOF	BTBD10	PHF10	0.267	0.161	0.106	0.001
NRAS_GOF	CSF2RA	CSF2RB	0.362	0.131	0.231	0.001
NRAS_GOF	CSF2RA	JAK2	0.280	0.040	0.240	0.001
NRAS_GOF	DMXL1	PRDM1	0.290	0.179	0.111	0.001
NRAS_GOF	ESYT1	H4C7	0.281	0.161	0.120	0.001
NRAS_GOF	GOLGA7	NRAS	0.296	0.083	0.212	0.000
NRAS_GOF	GRB2	SHOC2	0.172	0.306	-0.134	0.000
NRAS_GOF	H2BC12	PPARGC1A	0.306	0.201	0.105	0.000
NRAS_GOF	H4C7	RHOD	0.262	0.134	0.128	0.001
NRAS_GOF	IRF4	NFKB1	0.449	0.345	0.105	0.000
NRAS_GOF	JAK2	LMO2	0.319	0.207	0.112	0.001
NRAS_GOF	KRAS	RAF1	0.390	0.498	-0.108	0.000
NRAS_GOF	NRAS	RAF1	0.305	-0.077	0.382	0.000
NRAS_GOF	NRAS	SHOC2	0.296	0.003	0.293	0.000
NRAS_GOF	PDK3	TEX14	0.314	0.194	0.120	0.000
NRAS_GOF	POU2AF1	PRDM1	0.455	0.355	0.100	0.000
NRAS_GOF	PPARGC1A	SVOPL	0.281	0.152	0.130	0.001
NRAS_GOF	PRDM1	SIK3	0.293	0.171	0.122	0.000
NRAS_GOF	PRDM1	UBE2J1	0.255	0.150	0.105	0.000
NRAS_GOF	PRDM6	SMARCD2	0.251	0.132	0.119	0.001
NRAS_GOF	PTPN11	SHOC2	0.226	0.345	-0.119	0.000
NRAS_GOF	RHOD	TEX14	0.249	0.124	0.125	0.001
NSCLC_adenocarcinoma	ADTRP	TMEM170B	0.354	0.108	0.246	0.000
NSCLC_adenocarcinoma	FDX1	KCNK13	0.510	0.401	0.109	0.000
NSCLC_adenocarcinoma	FDX1	NAT8L	0.425	0.321	0.104	0.000
OC90_LOF	KLLN	THBD	0.294	0.191	0.103	0.000
OGFRL1_LOF	IGFBP3	SLC66A1L	0.272	0.163	0.109	0.000
OR8I2_LOF	GRIK4	INMT	0.293	0.179	0.114	0.000
PHF20_LOF	BATF3	IKZF1	0.352	0.251	0.101	0.001
PHF20_LOF	BATF3	STAT3	0.302	0.192	0.110	0.000
PHF20_LOF	IKZF1	STAT3	0.254	0.145	0.109	0.000
PIK3CA_GOF	BTBD9	MT3	0.345	0.243	0.102	0.000
PIK3CA_GOF	CA8	HSPA6	0.249	0.134	0.116	0.001
PIK3CA_GOF	CLMP	LRRC73	0.262	0.153	0.109	0.000
PIK3CA_GOF	CNPY2	PIK3CA	0.179	0.279	-0.100	0.000
PIK3CA_GOF	CSNK1G2	MT3	0.271	0.170	0.101	0.000
PIK3CA_GOF	CXCL12	GSDMB	0.287	0.166	0.122	0.000
PIK3CA_GOF	CXCL12	MT3	0.258	0.141	0.118	0.000
PIK3CA_GOF	DLX1	MT3	0.274	0.146	0.128	0.001
PIK3CA_GOF	DUSP8	SIGLEC6	0.267	0.149	0.118	0.000
PIK3CA_GOF	EHD4	SLC48A1	0.255	0.153	0.102	0.000
PIK3CA_GOF	FGFBP3	ITPRID1	0.261	0.138	0.123	0.000
PIK3CA_GOF	FOXD4	OR8B3	0.174	0.277	-0.102	0.000
PIK3CA_GOF	FURIN	PIK3CA	0.198	0.299	-0.100	0.000
PIK3CA_GOF	GID4	LRRC73	0.272	0.158	0.115	0.000
PIK3CA_GOF	GSDMB	IDH2	0.262	0.146	0.116	0.000
PIK3CA_GOF	IDH2	MT3	0.255	0.102	0.153	0.000
PIK3CA_GOF	IGF1R	PIK3CA	0.290	0.409	-0.119	0.000
PIK3CA_GOF	IRS2	PIK3CA	0.238	0.361	-0.123	0.000
PIK3CA_GOF	KBTBD2	PIK3CA	0.293	0.400	-0.107	0.000
PIK3CA_GOF	KLLN	NWD2	0.302	0.149	0.153	0.000
PIK3CA_GOF	KLLN	RGS12	0.279	0.173	0.107	0.001
PIK3CA_GOF	LRRC73	NPTXR	0.299	0.197	0.102	0.000
PIK3CA_GOF	LRRC73	PCDHGC3	0.281	0.177	0.104	0.000
PIK3CA_GOF	LTK	TNFSF11	0.248	0.088	0.160	0.000
PIK3CA_GOF	MUC17	ZNF211	0.285	0.162	0.123	0.000
PIK3CA_GOF	NIPA2	NWD2	0.257	0.151	0.106	0.000
PIK3CA_GOF	NUGGC	ZNF623	0.254	0.147	0.107	0.001
PIK3CA_GOF	OR8B3	RBM4B	0.276	0.405	-0.128	0.001
PIK3CA_GOF	PAQR3	TESK1	0.265	0.164	0.100	0.000
PIK3CA_GOF	SPDEF	TRPS1	0.254	0.149	0.105	0.000
PIK3CA_GOF	STAG3	ZNF845	0.260	0.118	0.142	0.001
PIK3CA_GOF	TBC1D24	ZNF845	0.310	0.207	0.103	0.000
PIK3CA_GOF	TMEM30B	ZNF845	0.256	0.155	0.101	0.000
PLCH1_LOF	EIF4A2	GOLIM4	0.254	0.092	0.162	0.000
PLCH1_LOF	EIF4A2	VGF	0.270	0.151	0.119	0.001
PLCH1_LOF	INTU	SENP5	0.257	0.140	0.116	0.000
PLCH1_LOF	INTU	VGF	0.267	0.147	0.120	0.001
PLCH1_LOF	SLC4A4	TMEM106C	0.263	0.124	0.139	0.000
PPM1D_LOF	CEP126	KCTD16	0.280	0.177	0.102	0.000
PPP3R1_LOF	IRF8	MEF2D	0.393	0.246	0.147	0.000
PPP3R1_LOF	MEF2D	SPI1	0.277	0.168	0.110	0.000
PRKCA_LOF	SLC38A5	ZBTB38	0.256	0.148	0.108	0.000
PRSS3_LOF	ALG12	PRDM1	0.261	0.161	0.100	0.000
PRSS3_LOF	ALG12	UBE2J1	0.268	0.168	0.100	0.000
PRSS3_LOF	ATP2C1	HERPUD1	0.254	0.153	0.101	0.000
PRSS3_LOF	DMXL1	HERPUD1	0.264	0.136	0.128	0.000
PRSS3_LOF	DMXL1	PRDM1	0.290	0.174	0.116	0.000
PRSS3_LOF	ERN1	PIM2	0.255	0.144	0.110	0.000
PRSS3_LOF	HERPUD1	IRF4	0.351	0.234	0.117	0.000
PRSS3_LOF	HERPUD1	MEF2C	0.321	0.185	0.136	0.000
PRSS3_LOF	HERPUD1	PIM2	0.397	0.280	0.117	0.000
PRSS3_LOF	HERPUD1	POU2AF1	0.349	0.244	0.105	0.000
PRSS3_LOF	HERPUD1	PRDM1	0.430	0.269	0.161	0.000
PRSS3_LOF	HERPUD1	SMAD7	0.286	0.170	0.115	0.000
PRSS3_LOF	HERPUD1	TCF3	0.359	0.235	0.123	0.000
PRSS3_LOF	HERPUD1	UBE2J1	0.303	0.171	0.132	0.000
PRSS3_LOF	HERPUD1	XBP1	0.376	0.267	0.109	0.000
PRSS3_LOF	IKBKB	PRDM1	0.263	0.159	0.104	0.000
PRSS3_LOF	MANF	PIM2	0.287	0.182	0.105	0.000
PRSS3_LOF	MEF2C	NFKB1	0.302	0.186	0.116	0.000
PRSS3_LOF	MEF2C	PIM2	0.369	0.249	0.120	0.000
PRSS3_LOF	MEF2C	PRDM1	0.320	0.194	0.126	0.000
PRSS3_LOF	NFKB1	PRDM1	0.299	0.183	0.116	0.000
PRSS3_LOF	PRDM1	SMAD7	0.346	0.238	0.109	0.000
PRSS3_LOF	PRDM1	TCF3	0.441	0.323	0.118	0.000
PRSS3_LOF	PRDM1	UBE2J1	0.255	0.104	0.151	0.000
PRSS3_LOF	TCF3	UBE2J1	0.254	0.153	0.101	0.000
RAPGEF2_LOF	NEUROD1	OTX2	0.339	0.231	0.108	0.000
RB1_LOF	C11orf53	POU2F3	0.330	0.152	0.177	0.001
RB1_LOF	CADM2	VGLL3	0.294	0.094	0.200	0.001
RB1_LOF	CD79B	ISM2	0.250	0.129	0.121	0.001
RB1_LOF	CEND1	PYGB	0.253	0.145	0.108	0.001
RB1_LOF	TBX15	ZNF770	0.294	0.179	0.115	0.000
RB1_LOF	TCEAL4	TMCO6	0.250	0.141	0.109	0.000
RBM10_LOF	LMNTD1	TNPO2	0.251	0.030	0.221	0.001
RHOA_GOF	ABCA10	AKNAD1	0.248	0.136	0.111	0.001
RHOA_GOF	ABCB6	CA8	0.249	0.089	0.160	0.000
RHOA_GOF	ABCB6	GSDMB	0.288	0.178	0.110	0.000
RHOA_GOF	ALOX5AP	STAG3	0.260	0.138	0.122	0.001
RHOA_GOF	ARL16	CCDC14	0.298	0.178	0.120	0.000
RHOA_GOF	ARL16	FHL3	0.316	0.205	0.110	0.000
RHOA_GOF	ARL16	GOLGA5	0.253	0.152	0.101	0.000
RHOA_GOF	ARL16	NICN1	0.329	0.218	0.111	0.000
RHOA_GOF	ARL16	PWWP3A	0.252	0.150	0.102	0.000
RHOA_GOF	ARL16	TBXA2R	0.248	0.113	0.135	0.000
RHOA_GOF	ARSF	ATP11A	0.251	0.100	0.152	0.000
RHOA_GOF	ATP11A	ZNF597	0.270	0.107	0.163	0.000
RHOA_GOF	ATP11A	ZNF706	0.268	0.109	0.159	0.000
RHOA_GOF	BACE2	TNFSF11	0.282	0.176	0.106	0.000
RHOA_GOF	C4orf48	TBXA2R	0.267	0.150	0.117	0.000
RHOA_GOF	CA8	GSDMB	0.311	0.199	0.111	0.000
RHOA_GOF	CA8	HSPA6	0.249	0.147	0.102	0.000
RHOA_GOF	CCDC14	GALNT7	0.254	0.078	0.176	0.000
RHOA_GOF	CCDC14	HSD17B14	0.249	0.122	0.127	0.000
RHOA_GOF	CCDC14	MTF2	0.278	0.153	0.125	0.001
RHOA_GOF	CCDC14	OSGIN2	0.257	0.108	0.148	0.000
RHOA_GOF	CCDC150	TNFSF11	0.265	0.130	0.136	0.001
RHOA_GOF	CCDC3	MUC17	0.252	0.131	0.121	0.001
RHOA_GOF	CEP104	MEGF6	0.280	0.172	0.108	0.000
RHOA_GOF	CEP104	TMEM132A	0.255	0.153	0.101	0.000
RHOA_GOF	CLDN22	OR8B3	0.267	0.374	-0.107	0.000
RHOA_GOF	CLHC1	SLC18B1	0.259	0.152	0.106	0.000
RHOA_GOF	DEFB127	NFKBID	0.253	0.151	0.101	0.001
RHOA_GOF	EHD4	FUT5	0.265	0.135	0.130	0.001
RHOA_GOF	FBXW12	LMNTD2	0.259	0.153	0.105	0.001
RHOA_GOF	FGF14	MCF2L2	0.279	0.108	0.170	0.000
RHOA_GOF	FHL3	SPINK9	0.291	0.176	0.115	0.000
RHOA_GOF	FSCN1	HID1	0.257	0.143	0.114	0.001
RHOA_GOF	FUT5	MAMDC4	0.250	0.110	0.140	0.000
RHOA_GOF	GATD1	SMIM29	0.256	0.153	0.103	0.000
RHOA_GOF	GOLIM4	TBXA2R	0.254	0.050	0.204	0.000
RHOA_GOF	GPR35	GSDMB	0.248	0.139	0.109	0.000
RHOA_GOF	HID1	SNX33	0.257	0.138	0.119	0.000
RHOA_GOF	HSD17B14	IGIP	0.255	0.147	0.108	0.001
RHOA_GOF	INTU	MAGEC3	0.252	0.136	0.115	0.000
RHOA_GOF	INTU	SENP5	0.257	0.148	0.109	0.001
RHOA_GOF	INTU	VGF	0.267	0.150	0.118	0.000
RHOA_GOF	LMNB2	TTYH2	0.278	0.140	0.138	0.001
RHOA_GOF	LTK	TNFSF11	0.248	0.108	0.140	0.000
RHOA_GOF	MAMDC4	STAG3	0.306	0.188	0.118	0.001
RHOA_GOF	MIEF1	STAG3	0.276	0.151	0.125	0.000
RHOA_GOF	MS4A13	SLC22A3	0.251	0.124	0.127	0.000
RHOA_GOF	OSGIN2	SPINK9	0.332	0.221	0.111	0.000
RHOA_GOF	PLAAT2	SPINK9	0.254	0.134	0.120	0.000
RHOA_GOF	PSTPIP1	ZNF444	0.273	0.158	0.115	0.000
RHOA_GOF	RGCC	SLC18B1	0.263	0.149	0.114	0.001
RHOA_GOF	SPINK9	ZSWIM1	0.260	0.155	0.105	0.000
RHOA_GOF	TAAR1	ZNF623	0.275	0.175	0.101	0.000
RHOA_GOF	TBXA2R	TMEM151A	0.299	0.186	0.113	0.000
RHOA_GOF	TNFSF11	ZNF845	0.291	0.177	0.113	0.000
RHOA_GOF	VPS13A	ZNF597	0.274	0.129	0.145	0.001
ROBO2_LOF	BCR	QRFP	0.325	0.189	0.136	0.001
RYR2_LOF	ADTRP	TMEM170B	0.354	0.111	0.243	0.001
RYR2_LOF	AIF1L	AK9	0.263	0.162	0.101	0.001
RYR2_LOF	AK9	KISS1R	0.251	0.145	0.106	0.000
RYR2_LOF	AK9	NHLRC1	0.257	0.136	0.121	0.000
RYR2_LOF	BATF3	IKZF1	0.352	0.222	0.129	0.001
RYR2_LOF	BTN3A3	PLXND1	0.250	0.148	0.102	0.000
RYR2_LOF	C17orf80	PANK2	0.281	0.180	0.101	0.000
RYR2_LOF	IGFBP3	VWA5B2	0.260	0.158	0.101	0.000
RYR2_LOF	IKZF1	STAT3	0.254	0.124	0.130	0.001
RYR2_LOF	NHLRC1	RYR2	0.259	0.147	0.112	0.000
SCLC	C11orf53	POU2F3	0.330	0.028	0.302	0.000
SLC22A16_LOF	ACSL4	TMEM189	0.370	0.263	0.106	0.000
SLC22A16_LOF	GAB2	STAT5B	0.361	0.256	0.105	0.000
SLC22A16_LOF	GFI1	MYB	0.355	0.255	0.100	0.000
SLC22A16_LOF	GFI1	WSB1	0.256	0.149	0.107	0.000
SLC22A16_LOF	IRF8	STAT5B	0.262	0.148	0.113	0.000
SLC22A16_LOF	MYB	TMEM164	0.284	0.181	0.103	0.000
SLC22A16_LOF	MYB	TMEM189	0.430	0.319	0.111	0.000
SLC22A16_LOF	MYB	UROS	0.250	0.127	0.123	0.000
SLC22A16_LOF	MYB	WSB1	0.344	0.241	0.103	0.000
SLC22A16_LOF	TMEM164	TMEM189	0.431	0.317	0.114	0.000
SLC22A16_LOF	TMEM189	UROS	0.258	0.136	0.122	0.000
SLC22A16_LOF	TMEM189	WSB1	0.255	0.147	0.109	0.000
SLC28A2_LOF	ABCA10	GOLIM4	0.275	0.155	0.120	0.000
SLC28A2_LOF	ADGRG3	CFAP161	0.252	0.095	0.157	0.001
SLC28A2_LOF	ADGRG3	MYOM3	0.250	0.115	0.135	0.000
SLC28A2_LOF	AKNAD1	EHD1	0.290	0.141	0.149	0.000
SLC28A2_LOF	AKNAD1	LMNB2	0.259	0.083	0.176	0.000
SLC28A2_LOF	ANO8	INTU	0.253	0.151	0.102	0.000
SLC28A2_LOF	ANO8	ZNF597	0.249	0.111	0.138	0.000
SLC28A2_LOF	ARFGEF3	NICN1	0.253	0.124	0.129	0.000
SLC28A2_LOF	ARL16	NICN1	0.329	0.228	0.100	0.000
SLC28A2_LOF	ARSF	SRMS	0.252	0.113	0.139	0.001
SLC28A2_LOF	ATP11A	CDON	0.268	0.137	0.131	0.001
SLC28A2_LOF	ATP11A	OR2K2	0.298	0.166	0.132	0.001
SLC28A2_LOF	ATP11A	ZDHHC1	0.279	0.167	0.112	0.000
SLC28A2_LOF	B3GALT2	TM4SF20	0.276	0.124	0.152	0.000
SLC28A2_LOF	B3GALT2	VPS13A	0.262	0.140	0.122	0.000
SLC28A2_LOF	BOC	MYOM3	0.268	0.155	0.113	0.001
SLC28A2_LOF	CCDC87	NFKBID	0.250	0.139	0.111	0.000
SLC28A2_LOF	CDON	NFKBID	0.279	0.158	0.120	0.001
SLC28A2_LOF	CDON	PLAAT2	0.250	0.090	0.160	0.001
SLC28A2_LOF	CDON	RFX3	0.264	0.157	0.107	0.000
SLC28A2_LOF	CDON	SERPING1	0.289	0.186	0.104	0.000
SLC28A2_LOF	CDON	SPINK9	0.253	0.147	0.106	0.001
SLC28A2_LOF	CDON	TM4SF20	0.310	0.163	0.147	0.000
SLC28A2_LOF	CDON	TMEM151A	0.252	0.143	0.109	0.000
SLC28A2_LOF	CDON	VGF	0.248	0.117	0.131	0.000
SLC28A2_LOF	CFAP161	EHD1	0.252	0.076	0.177	0.001
SLC28A2_LOF	CFAP161	NFKBID	0.252	0.093	0.159	0.000
SLC28A2_LOF	CFAP161	ST3GAL4	0.267	0.039	0.227	0.000
SLC28A2_LOF	CFAP161	ZNF597	0.297	0.094	0.203	0.000
SLC28A2_LOF	CISH	MYOM3	0.270	0.152	0.118	0.000
SLC28A2_LOF	CYP4B1	PSTPIP1	0.274	0.137	0.137	0.000
SLC28A2_LOF	CYP7B1	NICN1	0.278	0.144	0.134	0.001
SLC28A2_LOF	CYP7B1	PCYOX1	0.249	0.149	0.100	0.000
SLC28A2_LOF	CYP7B1	TBXA2R	0.286	0.153	0.134	0.000
SLC28A2_LOF	DAPL1	PCDHB4	0.268	0.145	0.123	0.000
SLC28A2_LOF	DAPL1	SLC4A4	0.277	0.163	0.113	0.001
SLC28A2_LOF	EEA1	LMNB2	0.250	0.097	0.153	0.000
SLC28A2_LOF	EHD1	FHL3	0.262	0.158	0.105	0.000
SLC28A2_LOF	EHD1	KIAA0586	0.277	0.157	0.120	0.000
SLC28A2_LOF	EHD1	NFKBID	0.315	0.196	0.119	0.001
SLC28A2_LOF	EHD1	ZNF597	0.250	0.086	0.164	0.001
SLC28A2_LOF	EIF4A2	VGF	0.270	0.165	0.105	0.000
SLC28A2_LOF	FAM135B	FBXW12	0.294	0.193	0.101	0.000
SLC28A2_LOF	FAM135B	GOLIM4	0.265	0.129	0.136	0.000
SLC28A2_LOF	FBXW12	ZNF597	0.268	0.111	0.156	0.000
SLC28A2_LOF	GOLGA5	ZNF597	0.298	0.162	0.136	0.000
SLC28A2_LOF	GOLIM4	LMNB2	0.258	0.046	0.212	0.000
SLC28A2_LOF	GOLIM4	MAT2B	0.316	0.155	0.160	0.000
SLC28A2_LOF	GOLIM4	SPINK1	0.269	0.142	0.127	0.001
SLC28A2_LOF	GOLIM4	TBXA2R	0.254	0.057	0.197	0.000
SLC28A2_LOF	GOLPH3L	TBXA2R	0.255	0.150	0.105	0.000
SLC28A2_LOF	INTU	MAGEC3	0.252	0.146	0.106	0.001
SLC28A2_LOF	INTU	VGF	0.267	0.156	0.112	0.001
SLC28A2_LOF	KIAA0586	MAT2B	0.273	0.162	0.111	0.001
SLC28A2_LOF	KIAA0586	NFKBID	0.294	0.190	0.104	0.000
SLC28A2_LOF	LCTL	NFKBID	0.272	0.159	0.113	0.000
SLC28A2_LOF	LMNB2	ST3GAL4	0.266	0.061	0.204	0.001
SLC28A2_LOF	LMNB2	TTYH2	0.278	0.137	0.141	0.000
SLC28A2_LOF	LMNB2	ZNF597	0.283	0.095	0.187	0.000
SLC28A2_LOF	MAT2B	TMEM151A	0.262	0.156	0.106	0.000
SLC28A2_LOF	MAT2B	USP13	0.292	0.192	0.100	0.001
SLC28A2_LOF	MS4A13	SLC22A3	0.251	0.135	0.116	0.001
SLC28A2_LOF	MTERF2	ZNF597	0.269	0.169	0.100	0.000
SLC28A2_LOF	NFKBID	PLAAT2	0.269	0.134	0.136	0.000
SLC28A2_LOF	NICN1	PWWP3A	0.258	0.131	0.127	0.000
SLC28A2_LOF	OTOS	TMTC1	0.266	0.158	0.108	0.000
SLC28A2_LOF	PLAAT2	RNF34	0.289	0.165	0.124	0.000
SLC28A2_LOF	PLAAT2	SPINK9	0.254	0.139	0.115	0.001
SLC28A2_LOF	PLAAT2	TM4SF20	0.256	0.087	0.169	0.000
SLC28A2_LOF	PLAAT2	ZNF597	0.281	0.105	0.176	0.001
SLC28A2_LOF	PSTPIP1	SLC22A3	0.252	0.078	0.173	0.000
SLC28A2_LOF	PSTPIP1	TMTC1	0.269	0.121	0.148	0.001
SLC28A2_LOF	PSTPIP1	ZNF444	0.273	0.165	0.107	0.001
SLC28A2_LOF	RABL2A	TM4SF20	0.264	0.154	0.110	0.000
SLC28A2_LOF	RNF34	TSLP	0.249	0.142	0.106	0.001
SLC28A2_LOF	SLC22A3	SRMS	0.273	0.121	0.151	0.001
SLC28A2_LOF	SLC4A4	TMEM106C	0.263	0.129	0.134	0.000
SLC28A2_LOF	ST3GAL4	TMEM106C	0.256	0.070	0.185	0.000
SLC28A2_LOF	TBXA2R	TMEM151A	0.299	0.193	0.106	0.000
SLC28A2_LOF	TBXA2R	ZNF597	0.253	0.077	0.176	0.001
SLC28A2_LOF	TM4SF20	VSIG1	0.250	0.094	0.156	0.001
SLC28A2_LOF	TM4SF20	ZNF268	0.265	0.136	0.129	0.000
SLC29A3_LOF	NFKB1	PRDM1	0.299	0.182	0.118	0.000
SMAD4_LOF	LMNTD1	TNPO2	0.251	0.021	0.229	0.001
SPAG17_LOF	CASP14	MPL	0.291	0.184	0.107	0.000
SPAG17_LOF	GFI1B	MPL	0.351	0.162	0.189	0.000
SPAG17_LOF	MPL	TMEM125	0.141	0.257	-0.116	0.000
SPTBN5_LOF	PARP12	QRFPR	0.266	0.118	0.148	0.000
STAB2_LOF	MFSD1	ZNF69	0.275	0.174	0.101	0.000
STAB2_LOF	NEU1	SWSAP1	0.250	0.144	0.106	0.001
STAB2_LOF	NPTXR	SWSAP1	0.252	0.142	0.110	0.000
STAG2_LOF	BATF3	STAT3	0.302	0.192	0.110	0.000
STAG2_LOF	GPR174	TENT5D	0.263	0.148	0.116	0.000
STAT6_LOF	CCDC107	GALNT12	0.303	0.197	0.106	0.000
STAT6_LOF	CCDC107	PNKD	0.309	0.206	0.103	0.000
STAT6_LOF	GALNT12	H2AW	0.256	0.155	0.101	0.000
STAT6_LOF	GALNT12	PNKD	0.261	0.142	0.119	0.000
STAT6_LOF	GALNT12	XKR7	0.270	0.163	0.107	0.000
STAT6_LOF	PNKD	XKR7	0.286	0.181	0.105	0.000
SYNE1_LOF	AMIGO3	TAFA5	0.254	0.148	0.106	0.001
Suspension	ACSL4	ADIPOR2	0.380	0.201	0.179	0.000
Suspension	ACSL4	ALAD	0.290	0.172	0.117	0.000
Suspension	ACSL4	ALAS1	0.253	0.114	0.139	0.000
Suspension	ACSL4	ATP1B3	0.252	0.135	0.117	0.000
Suspension	ACSL4	FAR1	0.281	0.162	0.118	0.000
Suspension	ACSL4	GCLC	0.295	0.160	0.134	0.000
Suspension	ACSL4	MEF2C	0.280	0.098	0.181	0.000
Suspension	ACSL4	PPCDC	0.286	0.173	0.113	0.000
Suspension	ACSL4	SIK3	0.282	0.172	0.110	0.000
Suspension	ACSL4	TMEM164	0.396	0.294	0.102	0.000
Suspension	ACSL4	TMEM189	0.370	0.201	0.169	0.000
Suspension	ADIPOR2	ALAS1	0.272	0.140	0.132	0.000
Suspension	ADIPOR2	GCLC	0.322	0.193	0.128	0.000
Suspension	ADIPOR2	NAMPT	0.274	0.154	0.121	0.000
Suspension	ADIPOR2	NMNAT1	0.273	0.164	0.109	0.000
Suspension	AHCY	GSS	0.266	0.161	0.105	0.000
Suspension	AK2	IKZF1	0.395	0.295	0.100	0.000
Suspension	ALAD	FLT3	0.253	0.127	0.125	0.001
Suspension	ALAD	GSS	0.376	0.249	0.128	0.000
Suspension	ALAD	IKZF1	0.313	0.210	0.103	0.000
Suspension	ALAD	MDH2	0.295	0.189	0.106	0.001
Suspension	ALAD	PDXK	0.298	0.195	0.103	0.000
Suspension	ALAD	PPCDC	0.495	0.390	0.105	0.000
Suspension	ALAD	SIK3	0.279	0.163	0.116	0.000
Suspension	ALAD	TMEM189	0.294	0.169	0.125	0.000
Suspension	ALAS1	ATP1B3	0.341	0.240	0.101	0.000
Suspension	ALAS1	GSS	0.363	0.250	0.113	0.000
Suspension	ALAS1	TMEM189	0.353	0.210	0.143	0.000
Suspension	ALG12	ARHGAP45	0.272	0.156	0.116	0.000
Suspension	ALG12	HERPUD1	0.358	0.227	0.131	0.000
Suspension	ALG12	MANF	0.288	0.159	0.130	0.000
Suspension	ALG12	PRDM1	0.261	0.033	0.227	0.000
Suspension	ARHGAP45	CBFB	0.391	0.289	0.102	0.000
Suspension	ARHGAP45	GCLM	0.296	0.188	0.108	0.000
Suspension	ARHGAP45	KDM5C	0.272	0.162	0.110	0.000
Suspension	ARHGAP45	MANF	0.255	0.146	0.109	0.000
Suspension	ARHGAP45	POU2AF1	0.288	0.167	0.121	0.000
Suspension	ARHGAP45	TCF3	0.277	0.101	0.176	0.000
Suspension	ARHGAP45	ZMYND8	0.285	0.141	0.144	0.000
Suspension	ATP1B3	AZIN1	0.284	0.184	0.100	0.000
Suspension	ATP1B3	CBFB	0.371	0.267	0.104	0.000
Suspension	ATP1B3	CCND3	0.299	0.182	0.117	0.000
Suspension	ATP1B3	GCLC	0.327	0.208	0.118	0.000
Suspension	ATP1B3	GCLM	0.254	0.130	0.124	0.000
Suspension	ATP1B3	IKZF1	0.399	0.291	0.108	0.000
Suspension	ATP1B3	MED24	0.256	0.156	0.100	0.000
Suspension	ATP1B3	MYB	0.400	0.296	0.105	0.000
Suspension	ATP1B3	RUNX1	0.256	0.157	0.100	0.000
Suspension	ATP1B3	SIK3	0.293	0.178	0.115	0.000
Suspension	ATP1B3	TCF3	0.378	0.268	0.110	0.000
Suspension	ATP1B3	TMEM189	0.413	0.305	0.108	0.000
Suspension	ATP1B3	UMPS	0.370	0.261	0.109	0.000
Suspension	ATP1B3	ZMYND8	0.320	0.220	0.100	0.000
Suspension	ATP2C1	HERPUD1	0.254	0.147	0.107	0.000
Suspension	ATXN7	MEF2C	0.254	0.151	0.102	0.000
Suspension	ATXN7	POU2AF1	0.251	0.141	0.110	0.000
Suspension	BATF3	IRF4	0.328	0.191	0.137	0.000
Suspension	BCL2	CBFB	0.319	0.216	0.103	0.000
Suspension	BCL2	EBF1	0.272	0.155	0.117	0.000
Suspension	BCL2	MED13L	0.274	0.170	0.104	0.000
Suspension	BCL2	MEF2C	0.362	0.257	0.105	0.000
Suspension	BCL2	POU2AF1	0.269	0.158	0.111	0.000
Suspension	BCL2	TCF3	0.297	0.158	0.139	0.000
Suspension	BCL6	EBF1	0.270	0.157	0.113	0.000
Suspension	BCO1	IRF8	0.202	0.305	-0.103	0.000
Suspension	BRIP1	DOCK2	0.253	0.143	0.110	0.000
Suspension	BTN3A3	CCDC50	0.285	0.184	0.101	0.000
Suspension	CAD	IKZF1	0.307	0.199	0.108	0.000
Suspension	CARM1	MEF2C	0.295	0.179	0.116	0.000
Suspension	CARM1	POU2AF1	0.312	0.138	0.174	0.000
Suspension	CBFB	CMIP	0.279	0.170	0.109	0.000
Suspension	CBFB	IKZF1	0.349	0.233	0.116	0.000
Suspension	CBFB	LMO2	0.297	0.181	0.116	0.000
Suspension	CBFB	NAMPT	0.329	0.204	0.125	0.000
Suspension	CBFB	SLC5A3	0.274	0.174	0.100	0.000
Suspension	CBFB	TCF3	0.329	0.214	0.114	0.000
Suspension	CBFB	UMPS	0.320	0.210	0.111	0.000
Suspension	CBFB	ZNF592	0.266	0.151	0.115	0.000
Suspension	CCDC47	GCLC	0.292	0.185	0.107	0.000
Suspension	CCDC50	TAS2R43	0.249	0.130	0.119	0.000
Suspension	CCM2	TCF3	0.269	0.150	0.119	0.000
Suspension	CCND2	PRDM1	0.253	0.108	0.145	0.000
Suspension	CCNT1	DOCK2	0.256	0.151	0.106	0.000
Suspension	CD19	CD81	0.366	0.244	0.122	0.001
Suspension	CD19	EBF1	0.484	0.367	0.117	0.000
Suspension	CD19	SYK	0.520	0.355	0.165	0.000
Suspension	CEBPA	GFI1	0.272	0.132	0.140	0.000
Suspension	CFL1	GCLC	0.305	0.194	0.112	0.000
Suspension	CFL1	IKZF1	0.284	0.180	0.104	0.000
Suspension	CHP1	GPAT4	0.443	0.335	0.108	0.000
Suspension	CPEB4	HERPUD1	0.267	0.156	0.111	0.000
Suspension	CSF2RA	CSF2RB	0.362	0.008	0.354	0.000
Suspension	CSF2RA	JAK2	0.280	-0.101	0.381	0.000
Suspension	CSF2RA	RUNX1	0.277	0.104	0.173	0.000
Suspension	CSF2RB	JAK2	0.376	-0.005	0.381	0.000
Suspension	CSF2RB	KRT72	0.152	0.270	-0.118	0.000
Suspension	DENND4A	LRP8	0.250	0.130	0.121	0.000
Suspension	DLST	GSS	0.318	0.215	0.102	0.000
Suspension	DMXL1	EBF1	0.283	0.151	0.132	0.000
Suspension	DMXL1	FLVCR1	0.254	0.135	0.119	0.000
Suspension	DMXL1	ITSN2	0.252	0.124	0.128	0.000
Suspension	DMXL1	MEF2C	0.283	0.150	0.133	0.000
Suspension	DMXL1	NMNAT1	0.272	0.154	0.118	0.000
Suspension	DMXL1	POU2AF1	0.366	0.181	0.185	0.000
Suspension	DMXL1	PRDM1	0.290	0.148	0.142	0.000
Suspension	DMXL1	SH3GL1	0.252	0.135	0.117	0.000
Suspension	DMXL1	TCF3	0.254	0.058	0.195	0.000
Suspension	DMXL1	TTC7A	0.316	0.203	0.112	0.000
Suspension	DOCK2	EBF1	0.450	0.335	0.115	0.000
Suspension	DOCK2	ELMO1	0.300	0.200	0.100	0.000
Suspension	DOCK2	GCLC	0.317	0.198	0.120	0.000
Suspension	DOCK2	GSS	0.295	0.189	0.105	0.000
Suspension	DOCK2	NCKAP1L	0.276	0.175	0.101	0.000
Suspension	DOCK2	ODC1	0.297	0.162	0.135	0.000
Suspension	DOCK2	PAX5	0.329	0.217	0.112	0.000
Suspension	DOCK2	PPCDC	0.280	0.178	0.102	0.000
Suspension	DOCK2	RAC2	0.258	0.070	0.188	0.000
Suspension	DOCK2	SYK	0.288	0.156	0.131	0.000
Suspension	DOCK2	TPK1	0.300	0.166	0.134	0.000
Suspension	DPM2	HERPUD1	0.351	0.209	0.142	0.000
Suspension	EBF1	EXOC6	0.249	0.131	0.119	0.000
Suspension	EBF1	FNIP1	0.294	0.117	0.177	0.000
Suspension	EBF1	GCLM	0.263	0.143	0.120	0.000
Suspension	EBF1	GSS	0.257	0.148	0.108	0.000
Suspension	EBF1	LDLRAP1	0.257	0.127	0.129	0.000
Suspension	EBF1	MBNL1	0.345	0.244	0.101	0.000
Suspension	EBF1	ODC1	0.295	0.184	0.111	0.000
Suspension	EBF1	PAX5	0.635	0.518	0.117	0.000
Suspension	EBF1	PIK3CD	0.325	0.218	0.107	0.000
Suspension	EBF1	SRM	0.271	0.134	0.136	0.000
Suspension	EBF1	SYK	0.397	0.221	0.176	0.000
Suspension	EBF1	TPK1	0.373	0.257	0.116	0.000
Suspension	EBF1	TTC7A	0.322	0.195	0.127	0.000
Suspension	FAR1	GALE	0.286	0.174	0.111	0.000
Suspension	FAR1	TMEM189	0.480	0.377	0.104	0.000
Suspension	FLVCR1	ZNF592	0.261	0.106	0.156	0.000
Suspension	FNIP1	POU2AF1	0.310	0.207	0.103	0.000
Suspension	FNIP1	TCF3	0.253	0.150	0.103	0.000
Suspension	FURIN	PRDM1	0.300	0.126	0.174	0.000
Suspension	FURIN	TCF3	0.269	0.158	0.111	0.000
Suspension	GALNT9	MPL	0.149	0.254	-0.105	0.000
Suspension	GAPVD1	ITSN2	0.288	0.147	0.141	0.000
Suspension	GATA1	LDB1	0.272	0.153	0.119	0.000
Suspension	GATA1	LMO2	0.382	0.223	0.159	0.000
Suspension	GATA1	ZFPM1	0.272	0.142	0.131	0.001
Suspension	GCLC	GSS	0.549	0.441	0.108	0.000
Suspension	GCLC	IKZF1	0.445	0.338	0.107	0.000
Suspension	GCLC	MYB	0.370	0.261	0.109	0.000
Suspension	GCLC	TMEM189	0.341	0.219	0.123	0.000
Suspension	GCLM	GSS	0.413	0.300	0.113	0.000
Suspension	GCLM	IKZF1	0.308	0.180	0.128	0.000
Suspension	GCLM	IRF4	0.256	0.143	0.113	0.000
Suspension	GCLM	MBNL1	0.260	0.113	0.148	0.000
Suspension	GCLM	PPCDC	0.298	0.187	0.110	0.000
Suspension	GCLM	TMEM189	0.256	0.140	0.115	0.000
Suspension	GFI1	MED13L	0.267	0.149	0.118	0.000
Suspension	GFI1	MICU1	0.303	0.182	0.121	0.000
Suspension	GFI1	WSB1	0.256	0.102	0.154	0.000
Suspension	GFI1B	MPL	0.351	0.156	0.194	0.001
Suspension	GFI1B	ZFPM1	0.314	0.192	0.122	0.000
Suspension	GSE1	LDB1	0.254	0.153	0.101	0.000
Suspension	GSE1	LMO2	0.252	0.012	0.240	0.000
Suspension	GSE1	RUNX1	0.275	0.136	0.139	0.000
Suspension	GSS	IKZF1	0.334	0.214	0.120	0.000
Suspension	GSS	LDLRAP1	0.262	0.155	0.107	0.000
Suspension	GSS	LRP8	0.257	0.136	0.121	0.000
Suspension	GSS	MBNL1	0.352	0.230	0.123	0.000
Suspension	GSS	POU2AF1	0.253	0.141	0.111	0.000
Suspension	GSS	PPCDC	0.497	0.386	0.110	0.000
Suspension	GSS	TMEM189	0.354	0.232	0.121	0.000
Suspension	H4C7	PIP4P1	0.270	0.157	0.113	0.000
Suspension	HERPUD1	IRF4	0.351	0.213	0.138	0.000
Suspension	HERPUD1	IRS1	0.262	0.124	0.138	0.000
Suspension	HERPUD1	MANF	0.343	0.194	0.149	0.000
Suspension	HERPUD1	MEF2C	0.321	0.109	0.212	0.000
Suspension	HERPUD1	PIM2	0.397	0.205	0.191	0.000
Suspension	HERPUD1	POU2AF1	0.349	0.150	0.200	0.000
Suspension	HERPUD1	PRDM1	0.430	0.227	0.203	0.000
Suspension	HERPUD1	SMAD7	0.286	0.128	0.158	0.000
Suspension	HERPUD1	TCF3	0.359	0.152	0.206	0.000
Suspension	IKBKB	NFKB1	0.411	0.311	0.100	0.000
Suspension	IKBKB	POU2AF1	0.312	0.200	0.113	0.000
Suspension	IKBKB	PRDM1	0.263	0.130	0.133	0.000
Suspension	IKZF1	IRF4	0.479	0.368	0.111	0.000
Suspension	IKZF1	LIPT1	0.329	0.229	0.100	0.000
Suspension	IKZF1	MBNL1	0.377	0.262	0.115	0.000
Suspension	IKZF1	MED13L	0.252	0.144	0.108	0.000
Suspension	IKZF1	NAMPT	0.341	0.239	0.102	0.000
Suspension	IKZF1	NMNAT1	0.391	0.292	0.100	0.000
Suspension	IKZF1	PPCDC	0.377	0.254	0.123	0.000
Suspension	IKZF1	RFK	0.255	0.144	0.112	0.000
Suspension	IKZF1	SDHB	0.293	0.194	0.100	0.000
Suspension	IKZF1	SIK3	0.288	0.165	0.123	0.000
Suspension	IKZF1	SLC20A1	0.268	0.152	0.115	0.000
Suspension	IKZF1	TADA1	0.253	0.152	0.101	0.000
Suspension	IKZF1	TCF3	0.292	0.154	0.139	0.000
Suspension	IKZF1	UMPS	0.340	0.239	0.101	0.000
Suspension	IKZF3	POU2AF1	0.365	0.259	0.107	0.000
Suspension	IKZF3	PRDM1	0.285	0.176	0.109	0.000
Suspension	IKZF3	TCF3	0.274	0.118	0.156	0.000
Suspension	IL6ST	PRDM1	0.311	0.150	0.160	0.000
Suspension	IRF4	IRS1	0.270	0.169	0.102	0.001
Suspension	IRF4	MBD2	0.249	0.140	0.109	0.000
Suspension	IRF4	PRDM1	0.508	0.382	0.126	0.000
Suspension	IRF4	ROCK1	0.273	0.153	0.120	0.000
Suspension	IRF4	SEC14L1	0.262	0.162	0.100	0.000
Suspension	IRF4	SMAD7	0.336	0.215	0.121	0.000
Suspension	IRF4	TCF3	0.452	0.314	0.139	0.000
Suspension	IRF4	UBALD2	0.254	0.095	0.159	0.000
Suspension	IRF4	UBE2G2	0.249	0.128	0.120	0.000
Suspension	IRF4	YWHAQ	0.285	0.178	0.106	0.000
Suspension	IRS1	PRDM1	0.269	0.108	0.161	0.000
Suspension	ITPK1	MEF2C	0.258	0.099	0.160	0.000
Suspension	ITSN2	WAS	0.371	0.255	0.115	0.001
Suspension	JAK2	LMO2	0.319	0.091	0.228	0.000
Suspension	KCNC1	MPL	0.148	0.249	-0.101	0.000
Suspension	LDB1	LMO2	0.419	0.245	0.174	0.000
Suspension	LDB1	RUNX1	0.313	0.193	0.120	0.000
Suspension	LDLRAP1	LRP8	0.308	0.179	0.129	0.000
Suspension	LDLRAP1	PIK3CD	0.256	0.131	0.125	0.000
Suspension	LMO2	MYB	0.362	0.245	0.118	0.000
Suspension	LMO2	RUNX1	0.342	0.133	0.209	0.000
Suspension	LMO2	ZFPM1	0.287	0.104	0.183	0.000
Suspension	LRP8	PIK3CD	0.257	0.153	0.104	0.001
Suspension	LSM12	TCF3	0.251	0.144	0.106	0.000
Suspension	MAF	POU2AF1	0.296	0.404	-0.108	0.000
Suspension	MANF	PIM2	0.287	0.103	0.184	0.000
Suspension	MANF	POU2AF1	0.299	0.153	0.147	0.000
Suspension	MANF	TCF3	0.289	0.136	0.153	0.000
Suspension	MBD2	POU2AF1	0.250	0.134	0.116	0.000
Suspension	MBNL1	POU2AF1	0.328	0.209	0.119	0.000
Suspension	MBNL1	PPCDC	0.335	0.226	0.109	0.000
Suspension	MBNL1	TCF3	0.327	0.192	0.134	0.000
Suspension	MBNL1	UMPS	0.271	0.165	0.106	0.000
Suspension	MED13L	SIK3	0.288	0.125	0.163	0.000
Suspension	MED13L	TCF3	0.330	0.196	0.134	0.000
Suspension	MEF2C	NFKB1	0.302	0.167	0.135	0.000
Suspension	MEF2C	POU2AF1	0.433	0.319	0.114	0.000
Suspension	MEF2C	PRDM1	0.320	0.172	0.148	0.000
Suspension	MEF2C	SIK3	0.286	0.137	0.148	0.000
Suspension	MEF2C	TCF3	0.388	0.272	0.116	0.000
Suspension	MLLT10	TCF3	0.261	0.131	0.130	0.000
Suspension	MPDU1	PIM2	0.251	0.149	0.102	0.000
Suspension	MPL	TMEM125	0.141	0.289	-0.147	0.000
Suspension	MYB	PPCDC	0.272	0.155	0.118	0.000
Suspension	MYB	SIK3	0.281	0.174	0.107	0.000
Suspension	MYB	UMPS	0.333	0.194	0.138	0.000
Suspension	MYB	WSB1	0.344	0.238	0.106	0.000
Suspension	NAMPT	RUNX1	0.287	0.170	0.117	0.000
Suspension	NFKB1	PIM2	0.363	0.253	0.111	0.000
Suspension	NFKB1	PRDM1	0.299	0.117	0.182	0.000
Suspension	NFKB1	TCF3	0.303	0.172	0.131	0.000
Suspension	PAX5	SYK	0.398	0.269	0.130	0.000
Suspension	PAX5	TPK1	0.292	0.168	0.124	0.000
Suspension	PAX5	WAS	0.267	0.159	0.108	0.000
Suspension	PDK3	SPTSSB	0.281	0.180	0.101	0.000
Suspension	PIM2	POU2AF1	0.483	0.373	0.110	0.000
Suspension	PIM2	PRDM1	0.459	0.276	0.182	0.000
Suspension	PIM2	SMAD7	0.408	0.246	0.162	0.000
Suspension	PIM2	TCF3	0.460	0.317	0.143	0.000
Suspension	PIM2	UBALD2	0.255	0.105	0.151	0.000
Suspension	POU2AF1	PRDM1	0.455	0.281	0.174	0.000
Suspension	POU2AF1	ROCK1	0.263	0.161	0.101	0.000
Suspension	POU2AF1	SLC38A1	0.288	0.182	0.106	0.001
Suspension	POU2AF1	SMAD7	0.300	0.139	0.161	0.000
Suspension	POU2AF1	TCF3	0.517	0.283	0.234	0.000
Suspension	POU2AF1	TTC7A	0.253	0.095	0.157	0.000
Suspension	POU2AF1	YWHAQ	0.248	0.134	0.114	0.000
Suspension	PPCDC	SIK3	0.273	0.167	0.106	0.000
Suspension	PPCDC	TCF3	0.261	0.145	0.116	0.000
Suspension	PRDM1	RELB	0.267	0.124	0.143	0.000
Suspension	PRDM1	ROCK1	0.276	0.139	0.137	0.000
Suspension	PRDM1	SMAD7	0.346	0.102	0.245	0.000
Suspension	PRDM1	TCF3	0.441	0.160	0.281	0.000
Suspension	PRDM1	UBE2J1	0.255	0.131	0.124	0.000
Suspension	ROCK1	TCF3	0.260	0.121	0.139	0.000
Suspension	RUNX1	ZFPM1	0.253	0.146	0.107	0.000
Suspension	RUNX1	ZNF592	0.298	0.175	0.123	0.000
Suspension	SERTAD2	TCF3	0.275	0.147	0.128	0.000
Suspension	SH3GL1	TCF3	0.262	0.117	0.145	0.000
Suspension	SH3GL1	YWHAQ	0.250	0.135	0.115	0.000
Suspension	SMAD7	TCF3	0.392	0.214	0.178	0.000
Suspension	SUPT7L	TCF3	0.306	0.194	0.112	0.000
Suspension	TCF3	UBE2J1	0.254	0.150	0.104	0.000
Suspension	TCF3	ZMYND8	0.308	0.177	0.131	0.000
Suspension	TCF3	ZNF217	0.315	0.204	0.111	0.000
Suspension	TMEM164	TMEM189	0.431	0.323	0.108	0.000
Suspension	TPK1	WAS	0.249	0.133	0.116	0.000
TET2_LOF	AREL1	CLEC1A	0.292	0.151	0.140	0.000
TET2_LOF	SETD7	STMN3	0.251	0.151	0.100	0.001
TET2_LOF	SLC6A3	TBC1D1	0.285	0.177	0.108	0.000
TMPRSS7_LOF	EXTL2	TMEM99	0.264	0.159	0.105	0.001
TP53_LOF	ADAMTS14	IGSF5	0.153	0.255	-0.102	0.000
TP53_LOF	ADCY5	GJA3	0.300	0.405	-0.105	0.000
TP53_LOF	ADCY5	INTS9	0.134	0.250	-0.116	0.000
TP53_LOF	AGBL4	CRISP1	0.216	0.320	-0.104	0.000
TP53_LOF	AK3	SPINK9	0.235	0.335	-0.100	0.001
TP53_LOF	AMPD2	CADPS2	0.177	0.278	-0.101	0.000
TP53_LOF	ANKRD10	SMIM10	0.156	0.268	-0.112	0.001
TP53_LOF	ARHGAP45	CLEC3A	0.194	0.309	-0.116	0.000
TP53_LOF	ARHGAP45	LY96	0.152	0.252	-0.100	0.001
TP53_LOF	ARHGAP45	PHKB	0.239	0.347	-0.108	0.000
TP53_LOF	ARHGAP45	SPI1	0.146	0.270	-0.124	0.000
TP53_LOF	ATXN7L1	CHKA	0.142	0.250	-0.108	0.000
TP53_LOF	BANK1	HSD17B14	0.263	0.117	0.146	0.000
TP53_LOF	BHLHE23	MANBA	0.154	0.275	-0.122	0.000
TP53_LOF	BHLHE23	RHOF	0.151	0.264	-0.113	0.000
TP53_LOF	C1orf210	CYP4B1	0.265	0.154	0.111	0.001
TP53_LOF	C4orf48	TBXA2R	0.267	0.056	0.211	0.001
TP53_LOF	C9orf129	CAPZB	0.166	0.266	-0.100	0.000
TP53_LOF	CARS1	TRAT1	0.176	0.282	-0.106	0.000
TP53_LOF	CCDC14	CKS2	0.170	0.269	-0.100	0.000
TP53_LOF	CCDC171	FAM47C	0.183	0.286	-0.103	0.000
TP53_LOF	CCDC61	ERG28	0.166	0.270	-0.104	0.000
TP53_LOF	CD8B	CRISP1	0.302	0.412	-0.109	0.000
TP53_LOF	CEACAM6	CHRNA10	0.146	0.257	-0.111	0.000
TP53_LOF	CFD	TNFRSF11A	0.174	0.289	-0.116	0.001
TP53_LOF	CLEC18A	ULK3	0.158	0.264	-0.106	0.000
TP53_LOF	CMPK2	SLC28A1	0.127	0.253	-0.126	0.000
TP53_LOF	CNR2	GCNT4	0.153	0.254	-0.101	0.000
TP53_LOF	CRISP1	DCT	0.194	0.297	-0.103	0.000
TP53_LOF	CRYAB	MTRNR2L6	0.227	0.328	-0.101	0.000
TP53_LOF	CXCL13	NPFFR1	0.143	0.255	-0.112	0.001
TP53_LOF	DCST2	EIF3H	0.164	0.273	-0.109	0.000
TP53_LOF	DCST2	MOK	0.274	0.386	-0.112	0.000
TP53_LOF	DCST2	PSAT1	0.232	0.332	-0.100	0.001
TP53_LOF	DCST2	RASD2	0.188	0.293	-0.105	0.000
TP53_LOF	DDX27	FBXW12	0.217	0.329	-0.112	0.000
TP53_LOF	DEFB127	HMGB3	0.202	0.307	-0.105	0.001
TP53_LOF	DUSP8	GCFC2	0.257	0.147	0.110	0.001
TP53_LOF	DUSP8	HSD17B14	0.250	0.105	0.145	0.000
TP53_LOF	DYNC1I2	PREB	0.374	0.484	-0.109	0.000
TP53_LOF	DYSF	PGF	0.248	0.092	0.156	0.000
TP53_LOF	EGFLAM	PGF	0.268	0.128	0.140	0.000
TP53_LOF	EPHX3	TTPAL	0.257	0.128	0.129	0.000
TP53_LOF	FAM47C	SYNGR1	0.279	0.179	0.100	0.001
TP53_LOF	FCAMR	RPL28	0.227	0.331	-0.104	0.000
TP53_LOF	FCAMR	SLC28A1	0.245	0.398	-0.153	0.000
TP53_LOF	FLT3	IRF8	0.228	0.348	-0.119	0.001
TP53_LOF	FN3K	ZNF845	0.149	0.248	-0.100	0.000
TP53_LOF	GALK2	RASGRP1	0.275	0.375	-0.100	0.000
TP53_LOF	GCSAML	MUC17	0.171	0.280	-0.110	0.001
TP53_LOF	GJB6	ZNF606	0.170	0.272	-0.102	0.000
TP53_LOF	GNG13	MINDY2	0.177	0.304	-0.126	0.000
TP53_LOF	GNG2	TAF7L	0.173	0.277	-0.104	0.000
TP53_LOF	GOLGA5	TBXA2R	0.276	0.092	0.184	0.000
TP53_LOF	GOLPH3L	SEC61A2	0.262	0.130	0.132	0.001
TP53_LOF	GOLPH3L	TRIM47	0.283	0.178	0.105	0.000
TP53_LOF	HAUS7	KIAA0586	0.169	0.276	-0.107	0.000
TP53_LOF	HP	SLC28A1	0.121	0.249	-0.127	0.000
TP53_LOF	HRAS	RNPC3	0.166	0.266	-0.100	0.000
TP53_LOF	HRAS	ZCCHC4	0.175	0.275	-0.100	0.000
TP53_LOF	HSPA1A	KRTAP10-10	0.190	0.291	-0.102	0.000
TP53_LOF	HSPA1A	TMEM240	0.240	0.340	-0.100	0.000
TP53_LOF	HSPA6	MFSD8	0.224	0.328	-0.104	0.000
TP53_LOF	HSPA6	TTC13	0.155	0.257	-0.102	0.000
TP53_LOF	IFNA17	SLC28A1	0.198	0.312	-0.114	0.000
TP53_LOF	IGFLR1	RCHY1	0.223	0.326	-0.102	0.000
TP53_LOF	KCNC1	ZNF845	0.141	0.252	-0.111	0.000
TP53_LOF	KDELR1	RPA2	0.325	0.426	-0.101	0.000
TP53_LOF	KDELR1	TSGA10	0.178	0.283	-0.106	0.000
TP53_LOF	KDELR1	TST	0.159	0.260	-0.101	0.000
TP53_LOF	KIF6	OR5B3	0.184	0.307	-0.123	0.000
TP53_LOF	KIF6	SLC48A1	0.277	0.157	0.120	0.000
TP53_LOF	KRTAP12-3	PARP3	0.209	0.310	-0.101	0.001
TP53_LOF	LCTL	TRMO	0.259	0.369	-0.110	0.001
TP53_LOF	LMNTD2	WDR83OS	0.165	0.266	-0.101	0.001
TP53_LOF	LRRC15	PACC1	0.238	0.343	-0.105	0.000
TP53_LOF	LUZP6	P2RY12	0.371	0.471	-0.100	0.000
TP53_LOF	MAMDC4	MT3	0.292	0.111	0.181	0.000
TP53_LOF	MAT2B	MRFAP1L1	0.184	0.296	-0.112	0.000
TP53_LOF	MCEMP1	NUP214	0.160	0.267	-0.107	0.000
TP53_LOF	MX1	OR2A7	0.155	0.255	-0.100	0.001
TP53_LOF	MYCL	PGAM5	0.167	0.267	-0.100	0.000
TP53_LOF	NCAPH	SLC28A1	0.199	0.318	-0.119	0.001
TP53_LOF	NCR3LG1	OLIG3	0.159	0.265	-0.105	0.000
TP53_LOF	NUGGC	OR5H1	0.186	0.293	-0.107	0.000
TP53_LOF	OR10A4	WIPF3	0.149	0.251	-0.102	0.000
TP53_LOF	OR8B3	PFDN6	0.166	0.274	-0.108	0.001
TP53_LOF	PELI2	TXNDC16	0.123	0.273	-0.150	0.000
TP53_LOF	PIK3R4	TRAPPC11	0.210	0.310	-0.100	0.000
TP53_LOF	PKIG	RTL8A	0.202	0.305	-0.103	0.001
TP53_LOF	PNKP	SLC35C1	0.259	0.368	-0.109	0.000
TP53_LOF	RABGGTB	SLC28A1	0.180	0.281	-0.101	0.000
TP53_LOF	RBM44	TAF7L	0.256	0.357	-0.100	0.000
TP53_LOF	RTN4R	TLL1	0.189	0.292	-0.103	0.000
TP53_LOF	SEC24B	ZNF729	0.150	0.253	-0.103	0.000
TP53_LOF	SLC28A1	TMSB15A	0.143	0.257	-0.113	0.000
TP53_LOF	SOX15	TCF25	0.129	0.267	-0.138	0.000
TP53_LOF	TRIM69	VWA8	0.253	0.151	0.102	0.000
TP53_LOF	TRMT61B	VMO1	0.251	0.149	0.102	0.000
TP53_LOF	WDR12	ZNF202	0.226	0.328	-0.102	0.001
TTF1_LOF	C11orf53	POU2F3	0.330	0.151	0.178	0.000
TTLL3_LOF	KCTD16	TCP11L1	0.262	0.104	0.158	0.001
TTN_LOF	CTNNB1	UBE2Z	0.351	0.242	0.108	0.000
TTN_LOF	DHRS4L2	OR1L6	0.302	0.182	0.119	0.000
TTN_LOF	DKK1	ZSWIM7	0.303	0.196	0.107	0.001
TTN_LOF	DNM1	TMEM38A	0.261	0.149	0.112	0.000
TTN_LOF	HNF1A	PCBD1	0.290	0.169	0.122	0.001
TTN_LOF	HNF1A	TCF7L2	0.282	0.165	0.117	0.001
TTN_LOF	IGFLR1	TMEM38A	0.272	0.172	0.100	0.000
TTN_LOF	KCNK12	NPTXR	0.260	0.161	0.100	0.000
TTN_LOF	LRRC73	TMEM38A	0.257	0.149	0.109	0.000
TTN_LOF	NPTXR	SECISBP2L	0.287	0.187	0.100	0.000
TTN_LOF	NPTXR	SLC12A3	0.287	0.158	0.129	0.000
TTN_LOF	NPTXR	ZSWIM7	0.333	0.230	0.102	0.001
TTN_LOF	PAQR3	TSGA10	0.253	0.134	0.119	0.000
TTN_LOF	PCDHGC3	TSGA10	0.285	0.179	0.106	0.001
TTN_LOF	RPL22L1	WRN	0.282	0.154	0.128	0.000
TTN_LOF	SIX6	STAT6	0.180	0.291	-0.111	0.000
TTN_LOF	STAT6	STXBP1	0.215	0.318	-0.102	0.001
UNC5C_LOF	HAND2	TFAP2B	0.252	0.152	0.100	0.000
UNC5C_LOF	HDAC2	ISL1	0.250	0.142	0.108	0.000
UNC5C_LOF	IL18	SERPINB7	0.286	0.178	0.108	0.000
UNC5C_LOF	ISL1	MYCN	0.463	0.288	0.175	0.000
UNC5C_LOF	ISL1	TFAP2B	0.350	0.189	0.162	0.000
UNC5C_LOF	MYCN	TFAP2B	0.312	0.155	0.156	0.000
UNC5C_LOF	P2RY12	RUNX2	0.292	0.185	0.107	0.000
VHL_LOF	EPAS1	TNFSF10	0.249	0.135	0.114	0.001
WDFY3_LOF	MAB21L1	PHOX2A	0.271	0.152	0.119	0.001
WDR36_LOF	CDC20B	IL18	0.273	0.167	0.106	0.000
WDR36_LOF	EXTL2	HARBI1	0.263	0.118	0.145	0.001
WSCD2_LOF	NEUROD1	OTX2	0.339	0.235	0.104	0.000
XIRP2_LOF	DLL1	MYOG	0.281	0.129	0.152	0.001
XIRP2_LOF	DLL1	PAX3	0.278	0.152	0.126	0.000
XIRP2_LOF	MYOG	SOX8	0.320	0.186	0.134	0.001
XIRP2_LOF	PAX3	ZBTB18	0.289	0.125	0.163	0.001
ZNF616_LOF	IL15RA	SH3BGRL	0.277	0.169	0.108	0.000
ZNF616_LOF	NUDT2	ZNF354B	0.270	0.164	0.106	0.001
ZNF616_LOF	OCEL1	STMN3	0.286	0.186	0.100	0.000
ZNF616_LOF	SUSD5	TMTC2	0.265	0.101	0.164	0.000
ZNF644_LOF	LMNTD1	TNPO2	0.251	0.026	0.224	0.001
ZNF649_LOF	HERPUD1	TCF3	0.359	0.259	0.100	0.000
b_cell	AK2	EBF1	0.265	0.156	0.110	0.000
b_cell	ALAS1	EBF1	0.331	0.186	0.145	0.000
b_cell	ALAS1	ITSN2	0.268	0.164	0.103	0.000
b_cell	ALAS1	PAX5	0.253	0.130	0.123	0.000
b_cell	ALAS1	TPK1	0.366	0.252	0.114	0.000
b_cell	ARHGAP45	PIK3CD	0.250	0.148	0.101	0.000
b_cell	ATIC	EBF1	0.273	0.167	0.106	0.000
b_cell	ATP6V0A2	MYB	0.267	0.150	0.118	0.000
b_cell	ATP6V0A2	PAX5	0.262	0.039	0.224	0.000
b_cell	ATP6V0A2	PIK3CD	0.286	0.182	0.103	0.000
b_cell	BCL6	CYB561A3	0.286	0.179	0.106	0.001
b_cell	BRIP1	EBF1	0.261	0.152	0.109	0.000
b_cell	CD19	CD81	0.366	0.191	0.175	0.000
b_cell	CD19	DOCK2	0.358	0.247	0.111	0.000
b_cell	CD19	EBF1	0.484	0.333	0.151	0.000
b_cell	CD19	PIK3CD	0.262	0.101	0.161	0.000
b_cell	CD19	SYK	0.520	0.304	0.216	0.000
b_cell	CD81	EBF1	0.402	0.282	0.120	0.000
b_cell	CD81	SYK	0.369	0.176	0.193	0.000
b_cell	DHODH	EBF1	0.293	0.134	0.158	0.000
b_cell	DHODH	MEF2C	0.268	0.130	0.138	0.000
b_cell	DHODH	PAX5	0.304	0.141	0.163	0.000
b_cell	DOCK2	RBPJ	0.248	0.143	0.105	0.000
b_cell	DOCK2	TPK1	0.300	0.184	0.116	0.000
b_cell	EBF1	ELOF1	0.263	0.143	0.120	0.000
b_cell	EBF1	EXOC6	0.249	0.127	0.123	0.000
b_cell	EBF1	GART	0.251	0.147	0.104	0.000
b_cell	EBF1	GCLC	0.342	0.200	0.142	0.000
b_cell	EBF1	GCLM	0.263	0.150	0.113	0.000
b_cell	EBF1	GSS	0.257	0.105	0.152	0.000
b_cell	EBF1	LDLRAP1	0.257	0.137	0.119	0.000
b_cell	EBF1	MBNL1	0.345	0.232	0.113	0.000
b_cell	EBF1	MEF2C	0.286	0.150	0.136	0.000
b_cell	EBF1	MMGT1	0.249	0.135	0.114	0.000
b_cell	EBF1	NMNAT1	0.337	0.199	0.138	0.000
b_cell	EBF1	PAX5	0.635	0.463	0.172	0.000
b_cell	EBF1	PIK3CD	0.325	0.065	0.259	0.000
b_cell	EBF1	SLC20A1	0.339	0.231	0.108	0.000
b_cell	EBF1	SYK	0.397	0.161	0.235	0.000
b_cell	EBF1	TMEM189	0.272	0.147	0.125	0.000
b_cell	EBF1	TPK1	0.373	0.140	0.233	0.000
b_cell	EBF1	UMPS	0.263	0.133	0.129	0.000
b_cell	EBF1	WAS	0.310	0.086	0.224	0.000
b_cell	EBF1	WDR20	0.250	0.116	0.134	0.000
b_cell	GAPVD1	ITSN2	0.288	0.174	0.114	0.000
b_cell	GCLC	MEF2C	0.293	0.184	0.109	0.000
b_cell	GCLC	PAX5	0.307	0.143	0.164	0.000
b_cell	GCLC	SLC25A19	0.280	0.158	0.122	0.000
b_cell	HMGCL	SUCLA2	0.279	0.141	0.138	0.000
b_cell	ITSN2	PIK3CD	0.252	0.135	0.117	0.000
b_cell	ITSN2	WAS	0.371	0.230	0.140	0.000
b_cell	LDLRAP1	PIK3CD	0.256	0.131	0.124	0.000
b_cell	MEF2C	MYB	0.282	0.152	0.130	0.000
b_cell	MEF2C	PAX5	0.272	0.087	0.185	0.000
b_cell	NMNAT1	PAX5	0.265	0.129	0.136	0.000
b_cell	PAX5	PIK3CD	0.291	0.079	0.212	0.000
b_cell	PAX5	PPCS	0.300	0.189	0.111	0.000
b_cell	PAX5	SYK	0.398	0.218	0.180	0.000
b_cell	PAX5	TPK1	0.292	0.111	0.181	0.000
b_cell	PAX5	WAS	0.267	0.117	0.150	0.000
b_cell	PIK3CD	SH3GL1	0.259	0.132	0.128	0.000
b_cell	PIK3CD	SYK	0.282	0.072	0.210	0.000
b_cell	SH3GL1	WAS	0.281	0.169	0.112	0.000
b_cell	TPK1	WAS	0.249	0.105	0.144	0.000
blood	ABL1	BCR	0.602	0.091	0.512	0.000
blood	ABL1	GAB2	0.313	-0.017	0.330	0.000
blood	ABL1	GATA1	0.269	-0.012	0.280	0.000
blood	ABL1	LMO2	0.281	-0.013	0.293	0.000
blood	ABL1	QRFP	0.315	0.144	0.172	0.000
blood	ABL1	SOS1	0.295	-0.051	0.347	0.000
blood	ABL1	STAT5B	0.405	-0.006	0.412	0.000
blood	ABL1	ZFPM1	0.349	0.102	0.247	0.000
blood	ACSL4	ADIPOR2	0.380	0.279	0.101	0.000
blood	ACSL4	ALAD	0.290	0.178	0.112	0.000
blood	ACSL4	ALAS1	0.253	0.136	0.117	0.000
blood	ACSL4	GCLC	0.295	0.182	0.113	0.000
blood	ACSL4	SIK3	0.282	0.153	0.129	0.000
blood	ACSL4	TMEM189	0.370	0.219	0.150	0.000
blood	ADIPOR2	ALAS1	0.272	0.170	0.102	0.000
blood	ADIPOR2	GCLC	0.322	0.213	0.109	0.000
blood	ADSL	MYB	0.251	0.070	0.181	0.000
blood	ADSS2	CBFB	0.275	0.159	0.116	0.000
blood	ADSS2	MYB	0.254	0.100	0.154	0.000
blood	AGFG1	TBCK	0.273	0.148	0.125	0.000
blood	AGFG1	TMEM189	0.292	0.159	0.133	0.000
blood	AGPS	ALAD	0.248	0.145	0.103	0.000
blood	AGPS	BCL2	0.267	0.161	0.106	0.000
blood	AGPS	CBFB	0.320	0.173	0.147	0.000
blood	AGPS	GCLC	0.367	0.265	0.102	0.000
blood	AGPS	GSS	0.322	0.181	0.141	0.000
blood	AGPS	IKZF1	0.272	0.164	0.107	0.000
blood	AGPS	MBNL1	0.254	0.151	0.103	0.000
blood	AGPS	MYB	0.336	0.137	0.199	0.000
blood	AGPS	PPCDC	0.290	0.184	0.105	0.000
blood	AGPS	PPCS	0.280	0.160	0.120	0.000
blood	AK2	DHODH	0.278	0.169	0.110	0.000
blood	AK2	GCLC	0.364	0.253	0.110	0.000
blood	AK2	SDHB	0.277	0.168	0.109	0.000
blood	AK2	UMPS	0.261	0.149	0.112	0.000
blood	ALAD	BRD9	0.269	0.157	0.112	0.000
blood	ALAD	CTPS1	0.383	0.277	0.107	0.000
blood	ALAD	DENND4A	0.259	0.138	0.121	0.000
blood	ALAD	FLT3	0.253	0.022	0.230	0.000
blood	ALAD	GCLC	0.460	0.344	0.116	0.000
blood	ALAD	GSS	0.376	0.226	0.150	0.000
blood	ALAD	IDH3A	0.161	0.262	-0.101	0.000
blood	ALAD	IKZF1	0.313	0.179	0.134	0.000
blood	ALAD	IRF8	0.264	0.106	0.158	0.000
blood	ALAD	LIPT1	0.426	0.317	0.110	0.000
blood	ALAD	LIPT2	0.274	0.172	0.102	0.000
blood	ALAD	MBNL1	0.330	0.221	0.109	0.000
blood	ALAD	MDH2	0.295	0.194	0.101	0.000
blood	ALAD	MED13L	0.249	0.049	0.201	0.000
blood	ALAD	MED23	0.257	0.151	0.106	0.000
blood	ALAD	MED24	0.248	0.148	0.100	0.000
blood	ALAD	MEF2C	0.253	0.152	0.100	0.000
blood	ALAD	MICU1	0.308	0.167	0.142	0.000
blood	ALAD	MYB	0.296	0.069	0.226	0.000
blood	ALAD	PDXK	0.298	0.191	0.107	0.000
blood	ALAD	SIK3	0.279	0.134	0.145	0.000
blood	ALAD	TMEM189	0.294	0.176	0.118	0.000
blood	ALAS1	BCL2	0.255	0.147	0.107	0.000
blood	ALAS1	CTPS1	0.303	0.184	0.119	0.000
blood	ALAS1	DARS2	0.277	0.172	0.105	0.000
blood	ALAS1	DOCK2	0.299	0.195	0.104	0.000
blood	ALAS1	GCLC	0.410	0.303	0.107	0.000
blood	ALAS1	GSS	0.363	0.230	0.133	0.000
blood	ALAS1	IKZF1	0.351	0.249	0.102	0.000
blood	ALAS1	MYB	0.291	0.091	0.200	0.000
blood	ALAS1	TMEM189	0.353	0.248	0.105	0.000
blood	ALAS1	TPK1	0.366	0.265	0.101	0.000
blood	ARHGAP45	CBFB	0.391	0.269	0.122	0.000
blood	ARHGAP45	CCND3	0.283	0.152	0.131	0.000
blood	ARHGAP45	IRF8	0.250	0.127	0.123	0.000
blood	ARHGAP45	MED13L	0.263	0.146	0.117	0.000
blood	ARHGAP45	MYB	0.391	0.196	0.196	0.000
blood	ARHGAP45	PDK3	0.268	0.141	0.127	0.000
blood	ARHGAP45	PPCS	0.258	0.156	0.102	0.000
blood	ARHGAP45	SLFN12L	0.251	0.150	0.101	0.000
blood	ARHGAP45	TMEM189	0.264	0.147	0.117	0.000
blood	ASZ1	STAT5B	0.159	0.271	-0.112	0.000
blood	ATP1B3	CBFB	0.371	0.249	0.122	0.000
blood	ATP1B3	CCND3	0.299	0.151	0.148	0.000
blood	ATP1B3	MED13L	0.298	0.192	0.107	0.000
blood	ATP1B3	MED24	0.256	0.147	0.109	0.000
blood	ATP1B3	MYB	0.400	0.208	0.192	0.000
blood	ATP1B3	RUNX1	0.256	0.093	0.163	0.000
blood	ATP6V0A2	MYB	0.267	0.104	0.163	0.000
blood	ATP6V0A2	PAX5	0.262	0.097	0.165	0.000
blood	ATP6V0A2	PIK3CD	0.286	0.138	0.148	0.000
blood	BCL2	CBFB	0.319	0.165	0.154	0.000
blood	BCL2	EBF1	0.272	0.172	0.100	0.000
blood	BCL2	GCLC	0.274	0.102	0.173	0.000
blood	BCL2	IKZF1	0.259	0.150	0.109	0.000
blood	BCL2	MED13L	0.274	0.143	0.131	0.000
blood	BCL2	MED24	0.287	0.179	0.108	0.000
blood	BCL2	MYB	0.254	0.014	0.240	0.000
blood	BCL2	NAMPT	0.258	0.159	0.100	0.000
blood	BCL2	SIK3	0.274	0.170	0.104	0.000
blood	BCL2	UROS	0.265	0.154	0.111	0.000
blood	BCR	GAB2	0.365	-0.024	0.389	0.000
blood	BCR	GATA1	0.293	-0.036	0.329	0.000
blood	BCR	LDB1	0.293	0.043	0.250	0.000
blood	BCR	LMO2	0.375	0.024	0.351	0.000
blood	BCR	MYB	0.313	0.068	0.245	0.000
blood	BCR	QRFP	0.325	0.114	0.211	0.000
blood	BCR	SOS1	0.373	-0.001	0.374	0.000
blood	BCR	STAT5B	0.487	0.058	0.429	0.000
blood	BCR	TMEM189	0.283	0.122	0.161	0.000
blood	BCR	ZFPM1	0.312	0.032	0.280	0.000
blood	BCS1L	GCLC	0.280	0.167	0.113	0.000
blood	BCS1L	GSS	0.289	0.184	0.105	0.000
blood	BLOC1S2	MARCHF9	0.262	0.162	0.100	0.001
blood	BMI1	RUNX1	0.252	0.096	0.156	0.000
blood	BRD9	GCLC	0.256	0.139	0.117	0.000
blood	BRIP1	MED13L	0.279	0.168	0.111	0.000
blood	BRIP1	MEF2C	0.250	0.150	0.100	0.000
blood	BTBD10	RUNX2	0.251	0.149	0.102	0.001
blood	C2orf76	STK17B	0.343	0.240	0.104	0.001
blood	CAB39	CBFB	0.262	0.145	0.117	0.000
blood	CAB39	MYB	0.273	0.106	0.166	0.000
blood	CAB39	PPCS	0.264	0.164	0.100	0.000
blood	CACNG3	P2RY12	0.405	0.306	0.100	0.000
blood	CAD	TMEM189	0.250	0.150	0.101	0.000
blood	CARS2	GCLC	0.285	0.164	0.121	0.000
blood	CARS2	GSS	0.266	0.140	0.126	0.000
blood	CARS2	PPCDC	0.287	0.182	0.105	0.000
blood	CBFB	CCND3	0.268	0.085	0.182	0.000
blood	CBFB	CDAN1	0.270	0.167	0.103	0.000
blood	CBFB	CFL1	0.263	0.121	0.142	0.000
blood	CBFB	CITED2	0.301	0.186	0.115	0.000
blood	CBFB	CMIP	0.279	0.141	0.137	0.000
blood	CBFB	COA5	0.303	0.178	0.125	0.000
blood	CBFB	DHODH	0.294	0.132	0.163	0.000
blood	CBFB	FPGS	0.268	0.152	0.116	0.000
blood	CBFB	GCLC	0.382	0.212	0.170	0.000
blood	CBFB	GFI1	0.263	0.078	0.185	0.000
blood	CBFB	GSS	0.357	0.222	0.135	0.000
blood	CBFB	IKZF1	0.349	0.240	0.108	0.000
blood	CBFB	IL36RN	0.258	0.153	0.105	0.000
blood	CBFB	LMO2	0.297	0.014	0.283	0.000
blood	CBFB	MBNL1	0.360	0.255	0.105	0.000
blood	CBFB	MED1	0.253	0.151	0.102	0.000
blood	CBFB	MED13L	0.329	0.179	0.150	0.000
blood	CBFB	MED24	0.285	0.136	0.149	0.000
blood	CBFB	MICU1	0.269	0.041	0.228	0.000
blood	CBFB	MYB	0.496	0.189	0.307	0.000
blood	CBFB	NAMPT	0.329	0.148	0.181	0.000
blood	CBFB	PPCDC	0.342	0.200	0.143	0.000
blood	CBFB	SIK3	0.303	0.177	0.125	0.000
blood	CBFB	SLC5A3	0.274	0.150	0.123	0.000
blood	CBFB	STK17B	0.294	0.192	0.102	0.000
blood	CBFB	TFRC	0.255	0.122	0.132	0.000
blood	CBFB	TMEM189	0.339	0.190	0.149	0.000
blood	CBFB	UMPS	0.320	0.178	0.143	0.000
blood	CBFB	ZEB2	0.251	0.037	0.214	0.000
blood	CBFB	ZMYND8	0.351	0.234	0.116	0.000
blood	CBFB	ZNF592	0.266	0.138	0.129	0.000
blood	CCND3	CDK6	0.347	0.244	0.103	0.000
blood	CCND3	MYB	0.402	0.192	0.210	0.000
blood	CCND3	RPS6KA1	0.255	0.153	0.102	0.000
blood	CD19	CD81	0.366	0.254	0.112	0.000
blood	CEBPA	DENND4A	0.253	0.085	0.168	0.000
blood	CEBPA	GFI1	0.272	-0.001	0.273	0.000
blood	CEBPA	IRF8	0.249	0.043	0.206	0.000
blood	CEBPA	MICU1	0.253	0.028	0.226	0.000
blood	CEBPA	MYB	0.282	0.040	0.243	0.000
blood	CFL1	GCLC	0.305	0.186	0.120	0.000
blood	CFL1	NAMPT	0.257	0.143	0.114	0.000
blood	CHP1	GPAT4	0.443	0.340	0.103	0.000
blood	CIBAR1	PHKB	0.250	0.146	0.104	0.000
blood	CITED2	MYB	0.339	0.178	0.160	0.000
blood	CITED2	STAT5B	0.291	0.067	0.224	0.000
blood	CITED2	WSB1	0.297	0.158	0.139	0.000
blood	CMIP	MYB	0.339	0.209	0.130	0.000
blood	COA5	DENND4A	0.250	0.148	0.102	0.000
blood	COA5	GCLC	0.281	0.181	0.100	0.000
blood	COA5	MYB	0.350	0.193	0.157	0.000
blood	COA5	PPCS	0.324	0.221	0.103	0.000
blood	COA7	GSS	0.268	0.162	0.106	0.000
blood	COQ4	GCLC	0.277	0.165	0.111	0.000
blood	COQ4	GSS	0.318	0.205	0.113	0.000
blood	COQ4	MED13L	0.268	0.168	0.100	0.000
blood	COQ4	MYB	0.280	0.102	0.178	0.000
blood	CSF2RA	CSF2RB	0.362	0.018	0.344	0.000
blood	CSF2RA	JAK2	0.280	-0.100	0.380	0.000
blood	CSF2RA	RUNX1	0.277	0.059	0.218	0.000
blood	CSF2RB	JAK2	0.376	-0.006	0.382	0.000
blood	CTPS1	GCLC	0.380	0.247	0.133	0.000
blood	CTPS1	GSS	0.276	0.146	0.130	0.000
blood	CTPS1	MYB	0.267	0.046	0.220	0.000
blood	CTPS1	NMNAT1	0.290	0.190	0.100	0.000
blood	CTPS1	TMEM189	0.253	0.134	0.119	0.000
blood	CYB561A3	IRF8	0.213	0.314	-0.100	0.000
blood	CYB5B	TMEM189	0.273	0.160	0.113	0.000
blood	DARS2	GCLC	0.307	0.175	0.133	0.000
blood	DARS2	GSS	0.289	0.167	0.121	0.000
blood	DENND4A	GCLC	0.266	0.162	0.104	0.000
blood	DENND4A	IRF8	0.288	0.143	0.145	0.000
blood	DENND4A	MYB	0.311	0.168	0.142	0.000
blood	DENND4A	TMEM189	0.253	0.134	0.119	0.000
blood	DENND4A	UROS	0.255	0.153	0.102	0.000
blood	DHODH	EBF1	0.293	0.189	0.104	0.000
blood	DHODH	FAR1	0.256	0.156	0.100	0.000
blood	DHODH	GCLC	0.509	0.399	0.110	0.000
blood	DHODH	IKZF1	0.302	0.172	0.131	0.000
blood	DHODH	KCTD5	0.251	0.149	0.103	0.000
blood	DHODH	MED24	0.267	0.164	0.103	0.000
blood	DHODH	MEF2C	0.268	0.142	0.125	0.000
blood	DHODH	MYB	0.375	0.175	0.200	0.000
blood	DHODH	PAX5	0.304	0.184	0.120	0.000
blood	DHODH	RUNX1	0.260	0.007	0.253	0.000
blood	DHODH	SLC25A19	0.289	0.155	0.134	0.000
blood	DLD	GCLC	0.332	0.209	0.123	0.000
blood	DLD	GSS	0.297	0.193	0.105	0.000
blood	DLST	MED13L	0.251	0.140	0.111	0.000
blood	DOCK2	NAMPT	0.255	0.141	0.114	0.000
blood	DOCK2	RBPJ	0.248	0.145	0.103	0.001
blood	DOCK2	TPK1	0.300	0.135	0.164	0.000
blood	DPM2	MEF2C	0.178	0.292	-0.114	0.000
blood	EBF1	IRF8	0.200	0.379	-0.179	0.000
blood	EBF1	MEF2B	0.387	0.510	-0.123	0.000
blood	EBF1	MEF2C	0.286	0.172	0.114	0.000
blood	EBF1	PAX5	0.635	0.524	0.111	0.000
blood	EBF1	SYK	0.397	0.265	0.131	0.000
blood	EBF1	TPK1	0.373	0.216	0.157	0.000
blood	EBF1	UMPS	0.263	0.157	0.105	0.000
blood	EP300	MYB	0.354	0.207	0.147	0.000
blood	EVI5	GFI1	0.123	0.254	-0.131	0.000
blood	FAM102B	MYB	0.259	0.129	0.130	0.000
blood	FAM227B	PDK3	0.305	0.206	0.100	0.000
blood	FECH	GCLC	0.331	0.175	0.156	0.000
blood	FECH	MYB	0.267	0.028	0.240	0.000
blood	FECH	PPCDC	0.369	0.269	0.100	0.000
blood	FECH	TMEM189	0.308	0.184	0.123	0.000
blood	FGG	MYB	0.140	0.257	-0.117	0.000
blood	FLI1	ZEB2	0.259	0.155	0.103	0.000
blood	FLT3	MYB	0.269	0.011	0.258	0.000
blood	GAB2	LMO2	0.284	0.109	0.175	0.000
blood	GAB2	SOS1	0.367	0.130	0.237	0.000
blood	GAB2	STAT5B	0.361	-0.041	0.402	0.000
blood	GALNT9	MPL	0.149	0.251	-0.102	0.000
blood	GATA1	LDB1	0.272	0.039	0.233	0.000
blood	GATA1	LMO2	0.382	0.071	0.312	0.000
blood	GATA1	ZFPM1	0.272	-0.057	0.329	0.000
blood	GBX2	LYL1	0.211	0.312	-0.102	0.000
blood	GCLC	GCSH	0.276	0.148	0.129	0.000
blood	GCLC	GFI1	0.252	0.115	0.137	0.000
blood	GCLC	GSS	0.549	0.442	0.107	0.000
blood	GCLC	IKZF1	0.445	0.318	0.127	0.000
blood	GCLC	LIPT1	0.429	0.288	0.141	0.000
blood	GCLC	LIPT2	0.282	0.162	0.120	0.000
blood	GCLC	MED13L	0.253	0.082	0.170	0.000
blood	GCLC	MED24	0.280	0.169	0.111	0.000
blood	GCLC	MEF2C	0.293	0.160	0.133	0.000
blood	GCLC	MLLT1	0.267	0.103	0.164	0.000
blood	GCLC	MMGT1	0.272	0.172	0.100	0.000
blood	GCLC	MYB	0.370	0.073	0.298	0.000
blood	GCLC	PAX5	0.307	0.199	0.107	0.000
blood	GCLC	RUNX1	0.318	0.132	0.186	0.000
blood	GCLC	SDHB	0.483	0.371	0.111	0.000
blood	GCLC	SEPHS2	0.295	0.192	0.103	0.000
blood	GCLC	SLC25A19	0.280	0.099	0.181	0.000
blood	GCLC	TMEM189	0.341	0.206	0.135	0.000
blood	GCLC	UMPS	0.471	0.371	0.100	0.000
blood	GCLC	UQCRB	0.286	0.170	0.116	0.000
blood	GCLC	UROS	0.346	0.225	0.121	0.000
blood	GCLC	WSB1	0.252	0.060	0.192	0.000
blood	GCLC	ZNF592	0.260	0.132	0.129	0.000
blood	GCLM	GSS	0.413	0.313	0.100	0.000
blood	GCLM	MYB	0.288	0.124	0.163	0.000
blood	GCLM	TMEM189	0.256	0.141	0.115	0.000
blood	GCSH	GSS	0.272	0.170	0.102	0.000
blood	GCSH	MYB	0.254	0.104	0.149	0.000
blood	GFI1	MED13L	0.267	0.070	0.197	0.000
blood	GFI1	MICU1	0.303	0.082	0.221	0.000
blood	GFI1	MYB	0.355	0.033	0.322	0.000
blood	GFI1	SPI1	0.263	0.101	0.162	0.000
blood	GFI1	WSB1	0.256	-0.011	0.267	0.000
blood	GFI1B	MPL	0.351	0.145	0.205	0.000
blood	GFI1B	ZFPM1	0.314	0.172	0.142	0.000
blood	GSE1	LDB1	0.254	0.118	0.136	0.000
blood	GSE1	LMO2	0.252	-0.026	0.278	0.000
blood	GSE1	MYB	0.248	-0.005	0.252	0.000
blood	GSE1	RUNX1	0.275	0.062	0.213	0.000
blood	GSS	IKZF1	0.334	0.189	0.145	0.000
blood	GSS	LDLRAP1	0.262	0.162	0.101	0.000
blood	GSS	LIPT1	0.355	0.226	0.129	0.000
blood	GSS	MBNL1	0.352	0.245	0.107	0.000
blood	GSS	MDH2	0.265	0.158	0.107	0.000
blood	GSS	MED13L	0.292	0.153	0.139	0.000
blood	GSS	MYB	0.313	0.085	0.227	0.000
blood	GSS	PET117	0.315	0.202	0.112	0.000
blood	GSS	PPCDC	0.497	0.390	0.107	0.000
blood	GSS	PPCS	0.343	0.222	0.120	0.000
blood	GSS	SDHB	0.366	0.257	0.109	0.000
blood	GSS	SLC25A19	0.258	0.147	0.111	0.000
blood	GSS	TMEM189	0.354	0.205	0.149	0.000
blood	GSS	UMPS	0.372	0.271	0.101	0.000
blood	GSS	UQCRB	0.317	0.216	0.101	0.000
blood	GSS	UROS	0.321	0.200	0.122	0.000
blood	GYPA	RLN2	0.269	0.160	0.109	0.000
blood	H4C7	PDK3	0.320	0.217	0.103	0.001
blood	H4C7	PIP4P1	0.270	0.148	0.122	0.000
blood	H4C7	SLC27A2	0.309	0.191	0.118	0.000
blood	HACD2	SOX12	0.256	0.141	0.115	0.000
blood	HDAC7	ZFPM1	0.298	0.145	0.153	0.000
blood	HERPUD1	MEF2C	0.321	0.424	-0.103	0.000
blood	HOXB8	RUNX2	0.250	0.146	0.104	0.000
blood	HOXB8	WDR76	0.280	0.171	0.109	0.000
blood	HOXC10	MYB	0.157	0.269	-0.112	0.000
blood	IDH1	STAT5B	0.096	0.249	-0.153	0.000
blood	IKZF1	LIPT1	0.329	0.215	0.114	0.000
blood	IKZF1	MED13L	0.252	0.128	0.124	0.000
blood	IKZF1	MYB	0.358	0.224	0.134	0.000
blood	IKZF1	PPCDC	0.377	0.256	0.121	0.000
blood	IKZF1	SDHB	0.293	0.178	0.115	0.000
blood	IKZF1	TMEM189	0.327	0.170	0.157	0.000
blood	IKZF1	UMPS	0.340	0.237	0.102	0.000
blood	IKZF1	UROS	0.263	0.140	0.123	0.000
blood	IL15RA	SH3BGRL	0.277	0.136	0.142	0.000
blood	IL36RN	MYB	0.267	0.119	0.148	0.000
blood	INPP5F	RLN2	0.248	0.144	0.104	0.000
blood	IRF2BP2	MYB	0.265	0.088	0.177	0.000
blood	IRF8	MDH2	0.267	0.049	0.218	0.000
blood	IRF8	MEF2B	0.238	0.390	-0.152	0.000
blood	IRF8	MEF2D	0.393	-0.006	0.400	0.000
blood	IRF8	MICU1	0.262	0.043	0.218	0.000
blood	IRF8	MYB	0.278	0.039	0.240	0.000
blood	IRF8	PAX5	0.146	0.271	-0.125	0.000
blood	IRF8	SIK3	0.322	0.090	0.232	0.000
blood	IRF8	SPI1	0.389	0.118	0.271	0.000
blood	IRF8	STAT5B	0.262	0.059	0.202	0.000
blood	ISL1	LDB1	0.282	0.393	-0.111	0.000
blood	JAK2	LMO2	0.319	0.098	0.221	0.000
blood	KBTBD2	MYB	0.151	0.270	-0.118	0.000
blood	LDB1	LMO2	0.419	-0.008	0.427	0.000
blood	LDB1	MYB	0.320	-0.014	0.334	0.000
blood	LDB1	RUNX1	0.313	0.011	0.302	0.000
blood	LDB1	SDHB	0.259	0.146	0.113	0.000
blood	LDB1	ZFPM1	0.329	0.154	0.175	0.000
blood	LDLRAP1	MYB	0.298	0.179	0.119	0.000
blood	LIPT1	MED13L	0.256	0.150	0.106	0.000
blood	LMNTD2	STOX1	0.266	0.165	0.101	0.000
blood	LMO2	LYL1	0.268	-0.029	0.298	0.000
blood	LMO2	MYB	0.362	-0.041	0.403	0.000
blood	LMO2	RUNX1	0.342	0.010	0.332	0.000
blood	LMO2	SOS1	0.350	0.039	0.311	0.000
blood	LMO2	STAT5B	0.347	-0.059	0.406	0.000
blood	LMO2	ZFPM1	0.287	-0.051	0.338	0.000
blood	LRP1B	PDK3	0.268	0.168	0.100	0.000
blood	LYL1	MYB	0.332	0.095	0.237	0.000
blood	LYL1	SPI1	0.262	0.036	0.226	0.000
blood	LYL1	TMEM189	0.287	0.133	0.154	0.000
blood	MBNL1	MICU1	0.260	0.158	0.103	0.000
blood	MBNL1	MYB	0.323	0.143	0.181	0.000
blood	MBNL1	NAMPT	0.316	0.216	0.100	0.000
blood	MBNL1	UMPS	0.271	0.170	0.101	0.000
blood	MED13L	MICOS10	0.265	0.164	0.101	0.000
blood	MED13L	MYB	0.339	0.060	0.279	0.000
blood	MED13L	PPCDC	0.284	0.160	0.123	0.000
blood	MED13L	SIK3	0.288	0.144	0.144	0.000
blood	MED13L	TMEM189	0.267	0.115	0.152	0.000
blood	MED13L	WSB1	0.275	0.117	0.158	0.000
blood	MED13L	ZEB2	0.303	0.143	0.160	0.000
blood	MED24	MYB	0.307	0.082	0.226	0.000
blood	MED24	NAMPT	0.284	0.177	0.107	0.000
blood	MED24	UMPS	0.276	0.166	0.110	0.000
blood	MEF2B	SPI1	0.196	0.346	-0.150	0.000
blood	MEF2C	MYB	0.282	0.051	0.231	0.000
blood	MEF2C	NFKB1	0.302	0.403	-0.101	0.000
blood	MEF2C	PAX5	0.272	0.122	0.150	0.000
blood	MEF2C	PIM2	0.369	0.490	-0.121	0.000
blood	MEF2C	POU2AF1	0.433	0.540	-0.107	0.000
blood	MEF2C	TMEM189	0.260	0.153	0.107	0.000
blood	MEF2D	SPI1	0.277	-0.051	0.329	0.000
blood	MICOS10	TMEM189	0.294	0.177	0.117	0.000
blood	MICU1	MYB	0.343	0.025	0.318	0.000
blood	MICU1	SPI1	0.297	-0.012	0.309	0.000
blood	MMGT1	TMEM189	0.299	0.193	0.106	0.000
blood	MMGT1	UMPS	0.261	0.148	0.113	0.000
blood	MPL	TMEM125	0.141	0.276	-0.134	0.000
blood	MT1X	SH3BGRL	0.259	0.151	0.108	0.000
blood	MTURN	MYB	0.113	0.252	-0.139	0.000
blood	MYB	NAMPT	0.353	0.080	0.272	0.000
blood	MYB	NMNAT1	0.256	0.145	0.111	0.000
blood	MYB	PPCDC	0.272	0.041	0.231	0.000
blood	MYB	PPCS	0.327	0.168	0.160	0.000
blood	MYB	PREX1	0.285	0.152	0.133	0.000
blood	MYB	PRKAA1	0.276	0.094	0.182	0.000
blood	MYB	RABGEF1	0.261	0.126	0.135	0.000
blood	MYB	RBM38	0.085	0.265	-0.180	0.000
blood	MYB	RPS6KA1	0.288	0.142	0.147	0.000
blood	MYB	RPS6KA3	0.128	0.250	-0.122	0.000
blood	MYB	RUNX1	0.440	0.106	0.335	0.000
blood	MYB	SAP30BP	0.181	0.289	-0.109	0.000
blood	MYB	SDHB	0.251	0.021	0.229	0.000
blood	MYB	SIK3	0.281	0.080	0.201	0.000
blood	MYB	SLC20A1	0.335	0.223	0.113	0.000
blood	MYB	SLC46A3	0.248	0.348	-0.100	0.000
blood	MYB	SLC5A3	0.323	0.186	0.137	0.000
blood	MYB	SP1	0.259	0.131	0.128	0.000
blood	MYB	SPI1	0.354	-0.026	0.380	0.000
blood	MYB	STAT5B	0.341	0.080	0.261	0.000
blood	MYB	STK17B	0.376	0.273	0.103	0.000
blood	MYB	TFRC	0.271	0.086	0.185	0.000
blood	MYB	TIGD4	0.153	0.267	-0.114	0.000
blood	MYB	TMEM164	0.284	0.164	0.121	0.000
blood	MYB	TMEM189	0.430	0.231	0.199	0.000
blood	MYB	UMPS	0.333	0.119	0.214	0.000
blood	MYB	UQCRC1	0.256	0.118	0.138	0.000
blood	MYB	UROS	0.250	0.071	0.179	0.000
blood	MYB	WSB1	0.344	0.081	0.264	0.000
blood	MYB	ZEB2	0.300	-0.007	0.307	0.000
blood	MYB	ZMYND8	0.327	0.172	0.155	0.000
blood	NAMPT	RUNX1	0.287	0.068	0.219	0.000
blood	NAMPT	TMEM189	0.335	0.215	0.119	0.000
blood	NAMPT	WSB1	0.248	0.101	0.147	0.000
blood	PAX5	SYK	0.398	0.291	0.107	0.000
blood	PAX5	TPK1	0.292	0.162	0.130	0.000
blood	PDK3	PHKB	0.258	0.150	0.109	0.000
blood	PDK3	SETD7	0.299	0.187	0.112	0.000
blood	PDK3	SLC27A2	0.366	0.261	0.105	0.001
blood	PDK3	SPTSSB	0.281	0.179	0.102	0.000
blood	PHKB	TAS2R43	0.272	0.165	0.107	0.000
blood	PPCDC	SIK3	0.273	0.162	0.110	0.000
blood	PPCDC	TBCK	0.270	0.157	0.113	0.000
blood	PPCDC	TMEM189	0.366	0.245	0.121	0.000
blood	PPCDC	WSB1	0.271	0.115	0.156	0.000
blood	PRKAA1	SLC27A2	0.277	0.140	0.137	0.000
blood	PSAT1	STAT5B	0.166	0.278	-0.112	0.000
blood	RFK	UROS	0.280	0.173	0.108	0.000
blood	RLN2	STK17B	0.311	0.180	0.131	0.000
blood	RUNX1	SLC19A1	0.262	0.073	0.188	0.000
blood	RUNX1	ZFPM1	0.253	0.071	0.183	0.000
blood	RUNX1	ZMYND8	0.283	0.174	0.109	0.000
blood	RUNX1	ZNF592	0.298	0.147	0.151	0.000
blood	RUNX2	STK17B	0.312	0.209	0.103	0.000
blood	SDHB	TMEM189	0.293	0.173	0.120	0.000
blood	SEC14L1	TBCK	0.305	0.205	0.100	0.000
blood	SLC25A19	TPK1	0.427	0.315	0.111	0.000
blood	SLC25A19	UMPS	0.266	0.166	0.100	0.000
blood	SLC5A3	STK17B	0.263	0.160	0.103	0.000
blood	SOS1	STAT5B	0.342	-0.004	0.347	0.000
blood	SOS1	ZFPM1	0.286	0.054	0.232	0.000
blood	SOX10	ZEB2	0.266	0.376	-0.110	0.000
blood	SPI1	ZEB2	0.260	0.013	0.247	0.000
blood	STAT5B	TMEM189	0.259	0.049	0.210	0.000
blood	STAT5B	ZFPM1	0.313	0.131	0.183	0.000
blood	STOX1	ZNF746	0.250	0.146	0.104	0.000
blood	TBCK	TMEM189	0.334	0.210	0.125	0.000
blood	TFRC	TMEM189	0.275	0.174	0.101	0.000
blood	TMEM164	TMEM189	0.431	0.318	0.113	0.000
blood	TMEM189	UROS	0.258	0.116	0.142	0.000
blood	TMEM189	WSB1	0.255	0.076	0.180	0.000
blood	UMPS	ZNF592	0.270	0.156	0.114	0.000
blood	ZEB2	ZMYND8	0.266	0.142	0.124	0.000
bone	CAD	FLI1	0.200	0.308	-0.108	0.000
bone	DNM3	IGF2BP2	0.297	0.193	0.104	0.000
bone	DNM3	MTFP1	0.298	0.196	0.102	0.000
bone	DNM3	OVCA2	0.256	0.154	0.103	0.000
bone	ETV6	FLI1	0.313	0.042	0.271	0.000
bone	ETV6	TRIM8	0.321	0.019	0.302	0.000
bone	FLI1	LIPT1	0.190	0.295	-0.105	0.000
bone	FLI1	MED24	0.165	0.270	-0.105	0.000
bone	FLI1	RFK	0.163	0.279	-0.116	0.000
bone	FLI1	TRIM8	0.333	-0.000	0.334	0.000
bone	IGF2BP1	IRS2	0.353	0.247	0.106	0.000
bone	IGF2BP1	PREX1	0.264	0.142	0.122	0.000
bone	IGF2BP1	TRIM8	0.280	-0.032	0.312	0.000
bone	RNF216	TRIM8	0.304	0.083	0.221	0.000
bone	STAG1	TRIM8	0.281	0.087	0.194	0.000
breast	ABCE1	ESR1	0.153	0.266	-0.113	0.000
breast	ESR1	FOXA1	0.394	0.029	0.365	0.000
breast	ESR1	GATA3	0.322	0.136	0.186	0.000
breast	ESR1	GFRA3	0.158	0.259	-0.101	0.000
breast	ESR1	IFNA2	0.150	0.251	-0.102	0.000
breast	ESR1	PRSS50	0.173	0.278	-0.105	0.000
breast	ESR1	SPDEF	0.402	0.098	0.304	0.000
breast	ESR1	UCN2	0.136	0.249	-0.113	0.000
breast	FGFR2	IL1R2	0.307	0.120	0.187	0.000
breast	FOXA1	GATA3	0.262	0.036	0.226	0.000
breast	FOXA1	SPDEF	0.412	0.023	0.389	0.000
breast	FOXA1	TFAP2C	0.295	0.067	0.228	0.000
breast	FOXA1	UXS1	0.264	0.159	0.105	0.000
breast	GATA3	SPDEF	0.271	0.053	0.217	0.000
breast	SPDEF	TFAP2A	0.263	0.130	0.133	0.000
breast	SPDEF	TRPS1	0.254	0.009	0.245	0.000
breast	SPDEF	ZNF652	0.286	0.075	0.211	0.000
central_nervous_system	AP5B1	DCST2	0.253	0.122	0.132	0.001
central_nervous_system	CPD	MET	0.248	0.084	0.164	0.000
central_nervous_system	GAB1	MET	0.299	0.195	0.104	0.000
central_nervous_system	JUN	NFIX	0.248	0.143	0.105	0.000
central_nervous_system	TCEAL4	TMCO6	0.250	0.133	0.117	0.000
cervix	UBE3A	ZER1	0.321	0.138	0.183	0.000
clear_cell	BHLHE40	PAX8	0.257	0.152	0.105	0.000
colorectal	ABCB6	CA8	0.249	0.076	0.173	0.000
colorectal	ABCB6	CCDC14	0.253	0.096	0.158	0.000
colorectal	ABCB6	FSCN1	0.271	0.115	0.155	0.000
colorectal	ABCB6	HSPA6	0.271	0.140	0.130	0.000
colorectal	ABCB6	PDIA4	0.261	0.137	0.125	0.001
colorectal	ABCB6	TOR1AIP2	0.276	0.142	0.134	0.000
colorectal	ACOX3	PORCN	0.249	0.114	0.134	0.000
colorectal	ALKBH1	SATB2	0.148	0.262	-0.114	0.000
colorectal	ANKRD10	RBM38	0.274	0.172	0.102	0.001
colorectal	ANKRD10	SMIM29	0.253	0.152	0.101	0.001
colorectal	AZU1	MUC17	0.266	0.154	0.112	0.000
colorectal	BANK1	MUC17	0.270	0.169	0.101	0.000
colorectal	C16orf91	CA7	0.251	0.146	0.105	0.000
colorectal	C16orf91	GPR35	0.281	0.170	0.111	0.001
colorectal	C17orf97	OSGIN2	0.269	0.168	0.101	0.000
colorectal	CA7	CA8	0.283	0.182	0.101	0.000
colorectal	CA8	GSDMB	0.311	0.186	0.125	0.000
colorectal	CA8	HSPA6	0.249	0.135	0.114	0.000
colorectal	CA8	SUGP2	0.259	0.146	0.113	0.001
colorectal	CAPN2	EMB	0.248	0.069	0.179	0.000
colorectal	CAPN2	PIP5K1B	0.251	0.021	0.231	0.000
colorectal	CAPN2	PKN3	0.250	0.068	0.182	0.000
colorectal	CCDC14	HSPA6	0.262	0.143	0.119	0.000
colorectal	CCDC150	PRR5	0.272	0.148	0.123	0.000
colorectal	CCDC150	TNFSF11	0.265	0.115	0.150	0.001
colorectal	CDX2	PPP1R3E	0.259	0.157	0.102	0.000
colorectal	CDX2	PSPC1	0.250	0.122	0.129	0.000
colorectal	CDX2	SATB2	0.277	-0.013	0.290	0.000
colorectal	CDX2	TCF7L2	0.257	0.046	0.211	0.000
colorectal	CEP104	MEGF6	0.280	0.165	0.115	0.001
colorectal	CEP104	PIK3R3	0.261	0.126	0.135	0.000
colorectal	CHKB	HSPA6	0.250	0.141	0.108	0.000
colorectal	CHKB	RBM38	0.258	0.156	0.103	0.001
colorectal	CLDN24	OR8B3	0.258	0.363	-0.105	0.000
colorectal	CTNNB1	KLF5	0.268	0.088	0.180	0.000
colorectal	CTNNB1	SATB2	0.364	0.184	0.181	0.000
colorectal	CTNNB1	TCF7L2	0.664	0.555	0.109	0.000
colorectal	CTNNB1	UBE2Z	0.351	0.209	0.142	0.000
colorectal	FERMT1	TCF7L2	0.278	0.174	0.104	0.000
colorectal	FGFBP3	ZNF845	0.261	0.150	0.111	0.001
colorectal	FOLR2	OR8B3	0.347	0.453	-0.107	0.000
colorectal	GGACT	LTB4R	0.254	0.153	0.100	0.000
colorectal	GPR35	GSDMB	0.248	0.115	0.132	0.000
colorectal	GPR35	MCF2L2	0.251	0.089	0.161	0.001
colorectal	GRIK4	INMT	0.293	0.169	0.124	0.001
colorectal	GRIK4	TAT	0.261	0.149	0.112	0.000
colorectal	GSDMB	IDH2	0.262	0.155	0.107	0.000
colorectal	HSPA6	KIF6	0.253	0.146	0.107	0.000
colorectal	IDH2	MT3	0.255	0.131	0.123	0.000
colorectal	ITPRID1	MAMDC4	0.282	0.151	0.131	0.000
colorectal	ITPRID1	ZNF845	0.286	0.180	0.106	0.000
colorectal	KARS1	OR8B3	0.147	0.252	-0.105	0.000
colorectal	KIF16B	KNG1	0.257	0.152	0.105	0.000
colorectal	KIF16B	LTB4R	0.262	0.150	0.112	0.000
colorectal	KLF5	TCF7L2	0.343	0.180	0.163	0.000
colorectal	KLLN	WDR83OS	0.300	0.201	0.100	0.000
colorectal	KLLN	ZFP57	0.257	0.136	0.121	0.000
colorectal	KRBOX4	OR8B3	0.273	0.406	-0.133	0.000
colorectal	LCE1E	OR8B3	0.249	0.373	-0.123	0.001
colorectal	LSM10	SATB2	0.154	0.265	-0.110	0.000
colorectal	LTK	TNFSF11	0.248	0.103	0.145	0.000
colorectal	MAMDC4	SCGB3A1	0.278	0.169	0.109	0.001
colorectal	MEST	PIK3R3	0.271	0.133	0.138	0.001
colorectal	MT3	WDR83OS	0.318	0.205	0.113	0.000
colorectal	MT3	ZNF845	0.323	0.222	0.100	0.001
[truncated: 645 more rows]
