# Supplementary material for: Dynamic rewiring of biological activity across genotype and lineage revealed by context-dependent functional interactions
Source: Genome Biol. 2022 Jun 29;23:140. doi: 10.1186/s13059-022-02712-z (PMC9241233; doi:10.1186/s13059-022-02712-z)
Supplement: Supplementary file 4 — Additional file 4. Quantitative data from Western blot experiments. [file 13059_2022_2712_MOESM4_ESM.xlsx]

## Sheet: IntDen
			LN18								M059K								U118MG
	1st	4	Area	Mean	IntDen	ratio (IntDen: proMet/Met)	Normalization to parental			4	Area	Mean	IntDen	ratio (IntDen: proMet/Met)	Normalization to parental			1	Area	Mean	IntDen	ratio (IntDen: proMet/Met)	Normalization to parental
		1	2190	20.457	44800					1	1675	4.357	7298					1	1344	14.442	19410
		2	2190	16.305	35707					2	1675	6.122	10254					2	1344	14.899	20024
		3	2190	8.716	19089					3	1675	3.522	5900					3	1344	36.708	49336
		4	2190	80.466	176221	0.254226	1			4	1675	53.585	89755	0.0813102	1			4	1344	53.033	71276	0.272322	1
		5	2190	59.52	130349	0.273934	1.07752			5	1675	82.276	137813	0.0744052	0.915078			5	1344	74.737	100446	0.199351	0.732042
		6	2190	17.829	39046	0.488885	1.92303			6	1675	16.029	26849	0.219747	2.70258			6	1344	20.978	28195	1.74981	6.42554
	2nd	3	Area	Mean	IntDen	ratio (IntDen: proMet/Met)	Normalization to parental			3	Area	Mean	IntDen	ratio (IntDen: proMet/Met)	Normalization to parental			4	Area	Mean	IntDen	ratio (IntDen: proMet/Met)	Normalization to parental
		1	1690	12.555	21218					1	1560	5.415	8447					5	1701	59.972	102012
		2	1690	6.009	10155					2	1560	13.139	20497					6	1701	50.917	86609
		3	1690	6.661	11257					3	1560	7.844	12236					7	1701	37.078	63069
		4	1690	59.573	100678	0.210751	1			4	1560	33.868	52834	0.159878	1			8	1701	57.309	97483	1.04646	1
		5	1690	28.631	48386	0.209875	0.995842			5	1560	70.64	110199	0.186	1.16339			9	1701	69.574	118345	0.731835	0.699344
		6	1690	11.772	19895	0.565821	2.68478			6	1560	9.062	14137	0.86553	5.41369			10	1701	13.156	22378	2.81835	2.69322

## Sheet: Mean
			LN18								M059K								U118MG
	1st	4	Area	Mean	IntDen	ratio (Mean: proMet/Met)	Normalization to parental			4	Area	Mean	IntDen	ratio (IntDen: proMet/Met)	Normalization to parental			1	Area	Mean	IntDen	ratio (IntDen: proMet/Met)	Normalization to parental
		Parental-proMet	2190	20.457	44800					Parental-proMet	1675	4.357	7298					Parental-proMet	1344	14.442	19410
		ADH7 KO-proMet	2190	16.305	35707					ADH7 KO-proMet	1675	6.122	10254					ADH7 KO-proMet	1344	14.899	20024
		CPD KO-proMet	2190	8.716	19089					CPD KO-proMet	1675	3.522	5900					CPD KO-proMet	1344	36.708	49336
		Parental-Met	2190	80.466	176221	0.254232	1			Parental-Met	1675	53.585	89755	0.0813101	1			Parental-Met	1344	53.033	71276	0.272321	1
		ADH7 KO-Met	2190	59.52	130349	0.273942	1.07753			ADH7 KO-Met	1675	82.276	137813	0.0744081	0.915115			ADH7 KO-Met	1344	74.737	100446	0.199352	0.732049
		CPD KO-Met	2190	17.829	39046	0.488866	1.92292			CPD KO-Met	1675	16.029	26849	0.219727	2.70233			CPD KO-Met	1344	20.978	28195	1.74983	6.42563
	2nd	3	Area	Mean	IntDen	ratio (IntDen: proMet/Met)	Normalization to parental			3	Area	Mean	IntDen	ratio (IntDen: proMet/Met)	Normalization to parental			4	Area	Mean	IntDen	ratio (IntDen: proMet/Met)	Normalization to parental
		Parental-proMet	1690	12.555	21218					Parental-proMet	1560	5.415	8447					Parental-proMet	1701	59.972	102012
		ADH7 KO-proMet	1690	6.009	10155					ADH7 KO-proMet	1560	13.139	20497					ADH7 KO-proMet	1701	50.917	86609
		CPD KO-proMet	1690	6.661	11257					CPD KO-proMet	1560	7.844	12236					CPD KO-proMet	1701	37.078	63069
		Parental-Met	1690	59.573	100678	0.21075	1			Parental-Met	1560	33.868	52834	0.159885	1			Parental-Met	1701	57.309	97483	1.04647	1
		ADH7 KO-Met	1690	28.631	48386	0.209877	0.99586			ADH7 KO-Met	1560	70.64	110199	0.185999	1.16333			ADH7 KO-Met	1701	69.574	118345	0.731839	0.699343
		CPD KO-Met	1690	11.772	19895	0.565834	2.68486			CPD KO-Met	1560	9.062	14137	0.865593	5.41383			CPD KO-Met	1701	13.156	22378	2.81833	2.69319
